# Supplementary material for: Use of Acetic Acid to Partially Replace Lactic Acid for Decontamination against Escherichia coli O157:H7 in Fresh Produce and Mechanism of Action
Source: Foods. 2021 Oct 11;10(10):2406. doi: 10.3390/foods10102406 (PMC8535275; doi:10.3390/foods10102406)
Supplement: Supplementary file 1 [file foods-10-02406-s001.zip › Table S1. Peptide information for identified proteins..xlsx]

## Sheet: peptide
Annotated Sequence	Modifications	Protein Groups	Proteins	PSMs	Master Protein Accessions	Positions in Master Proteins	Missed Cleavages	Theo. MH+ [Da]	Abundances (Scaled):126, IS	Abundances (Scaled):127N, CK1	Abundances (Scaled):127C, CK2	Abundances (Scaled):128N, CK3	Abundances (Scaled):128C, LA1	Abundances (Scaled):129N, LA2	Abundances (Scaled):129C, LA3	Abundances (Scaled):130N, AM1	Abundances (Scaled):130C, AM2	Abundances (Scaled):131, AM3	Percolator PEP (by Search Engine): Mascot	Ions Score (by Search Engine): Mascot
[R].YIALGQSVAGTANADATFK.[V]	1xTMT6plex [K19]; 1xTMT6plex [N-Term]	1	1	2	A0A384KF40	A0A384KF40 [165-183]	0	2356.29	1.034	0.677	0.313	0.328	0.77	1.165	0.917	2.571	1.085	1.141	2.547e-11	89
[K].AGDLSSAVGFNIK.[L]	1xTMT6plex [K13]; 1xTMT6plex [N-Term]	1	1	2	A0A384KF40	A0A384KF40 [74-86]	0	1736.99	0.986	0.724	0.335	0.361	0.805	1.346	0.769	2.571	1.102	1.002	5.69e-11	89
[K].LDNLAFPLR.[D]	1xTMT6plex [N-Term]	1	1	1	P0AAZ9	P0AAZ9 [31-39]	0	1287.76	0.892	0.211	0.114	0.249	0.429	2.157	0.748	2.259	2.358	0.583	0.0001358	52
[K].ETCPYCHR.[A]	2xCarbamidomethyl [C3; C6]; 1xTMT6plex [T2]; 1xTMT6plex [N-Term]	1	1	1	P0AC64	P0AC64 [10-17]	0	1580.77	1.193	0.421	0.462	0.536	0.585	1.275	0.797	2.235	1.519	0.977	0.02026	10
[K].CDALQQGQIGSNGK.[T]	1xCarbamidomethyl [C1]; 1xTMT6plex [K14]; 1xTMT6plex [N-Term]	1	1	2	Q8X7F8	Q8X7F8 [23-36]	0	1934.02	1.009	0.233	0.224	0.28	0.7	1.166	1.017	2.222	1.721	1.428	8.585e-10	82
[K].ETITHHFFVSGIGQEK.[T]	3xTMT6plex [T4; S10; K16]; 1xTMT6plex [N-Term]	1	1	1	A0A0H3PGC7	A0A0H3PGC7 [35-50]	0	2746.57	1.37	0.322	0.473	0.47	0.748	0.956	0.836	2.22	1.283	1.32	0.001079	13
[K].HLAHVLSEK.[Y]	2xTMT6plex [S7; K9]; 1xTMT6plex [N-Term]	1	1	2	P0AB63	P0AB63 [70-78]	0	1721.07	1.241	0.389	0.438	0.402	0.672	0.81	0.957	2.194	1.815	1.082	0.0001278	14
[R].SGAAGYYVAIR.[H]	1xTMT6plex [N-Term]	1	2	1	A0A0H3JFX1	A0A0H3JFX1 [341-351]	0	1356.75	1.142	0.195	0.305	0.214	1.333	0.814	1.259	2.19	1.021	1.527	0.002234	24
[K].SLDEGQK.[V]	2xTMT6plex [S1; K7]; 1xTMT6plex [N-Term]	1	1	2	P0A9Y1	P0A9Y1 [44-50]	0	1463.87	1.552	0.32	0.299	0.323	0.99	0.806	0.915	2.164	1.216	1.414	0.03975	15
[K].YEEITASCSCGNVMK.[I]	2xCarbamidomethyl [C8; C10]; 1xOxidation [M14]; 2xTMT6plex [S9; K15]; 1xTMT6plex [N-Term]	1	1	1	B5YZ77	B5YZ77 [9-23]	0	2452.21	1.82	0.326	0.408	0.683	0.548	0.891	0.541	2.137	1.514	1.132	0.01708	10
[K].CTECVGHYETPTCQK.[V]	3xCarbamidomethyl [C1; C4; C13]; 1xTMT6plex [K15]; 1xTMT6plex [N-Term]	1	2	1	A0A0H3PRG7	A0A0H3PRG7 [46-60]	0	2328.08	0.88	0.292	0.343	0.236	0.626	1.221	1.227	2.135	1.83	1.21	1.248e-07	49
[K].NYSEGAVIK.[A]	1xTMT6plex [K9]; 1xTMT6plex [N-Term]	1	1	1	Q8XDX0	Q8XDX0 [55-63]	0	1438.83	1.032	0.283	0.317	0.338	0.664	1.361	0.955	2.133	1.85	1.068	3.401e-06	48
[M].SETITVNCPTCGK.[T]	2xCarbamidomethyl [C8; C11]; 1xTMT6plex [K13]; 1xTMT6plex [N-Term]	1	1	3	P0A8H9	P0A8H9 [2-14]	0	1924.99	1.082	0.481	0.146	0.2	0.513	1.591	1.025	2.085	1.927	0.949	1.791e-08	72
[K].DVFVHFTAIQSNEFR.[T]	1xTMT6plex [T7]; 1xTMT6plex [N-Term]	1	1	3	P0A980	P0A980 [29-43]	0	2268.22	0.94	0.444	0.378	0.322	0.906	1.276	0.882	2.064	1.333	1.456	1.331e-07	25
[K].FSEQIFK.[I]	1xTMT6plex [K7]; 1xTMT6plex [N-Term]	1	1	1	A0A384LL43	A0A384LL43 [20-26]	0	1356.79	0.841	0.485	0.289	0.346	0.845	1.47	0.878	2.062	1.501	1.283	0.001326	32
[K].NGIFVEDKDSPYVNLIVTR.[E]	1xTMT6plex [K8]; 1xTMT6plex [N-Term]	1	1	1	Q8X8V9	Q8X8V9 [216-234]	1	2637.47	1.06	0.493	0.39	0.562	0.634	1.172	1.151	2.055	1.144	1.34	1.787e-05	32
[-].MQLNITGNNVEITEALR.[E]	1xOxidation [M1]; 1xTMT6plex [N-Term]	1	1	3	P0AFX2	P0AFX2 [1-17]	0	2161.15	0.981	0.498	0.125	0.498	0.684	1.412	1.194	2.042	1.183	1.381	2.013e-07	89
[K].QAGPDGER.[L]	1xTMT6plex [N-Term]	1	1	1	P0A997	P0A997 [33-40]	0	1058.54	0.953	0.179	0.234	0.219	1.005	1.249	1.389	2.031	1.38	1.36	0.07452	17
[R].EHEGEIITGVVK.[K]	2xTMT6plex [T8; K12]; 1xTMT6plex [N-Term]	1	1	2	P0AFF8	P0AFF8 [132-143]	0	1998.18	1.173	0.453	0.42	0.78	0.476	0.735	1.183	2.028	1.088	1.663	6.647e-05	26
[K].CEQSANINAYWEPNTLR.[C]	1xCarbamidomethyl [C1]; 1xTMT6plex [N-Term]	1	1	2	B5Z418	B5Z418 [85-101]	0	2295.1	1.025	0.249	0.35	0.317	0.764	1.225	0.808	2.027	1.765	1.469	2.455e-10	79
[K].TDKDSLFWGEQTIER.[K]	1xTMT6plex [K3]; 1xTMT6plex [N-Term]	1	1	3	P0AB16	P0AB16 [58-72]	1	2283.2	1.076	0.446	0.339	0.352	0.75	1.136	1.171	2.02	1.507	1.203	8.313e-07	56
[R].NPQVAAMLK.[N]	1xOxidation [M7]; 1xTMT6plex [K9]; 1xTMT6plex [N-Term]	1	1	1	P0ACT8	P0ACT8 [115-123]	0	1445.86	1.233	0.488	0.861	1.072		1.218	0.972	2.02	0.977	1.158	0.02062	34
[K].NNSLSQEVQNAQHQR.[E]	1xTMT6plex [S/H]; 1xTMT6plex [N-Term]	2	2	5	P0AF38; B5YZ66	P0AF38 [36-50]; B5YZ66 [34-48]	0	2211.16	1.349	0.319	0.433	0.486	0.966	0.932	0.789	2.013	1.437	1.276	2.059e-07	63
[M].PHIDIK.[C]	1xTMT6plex [K6]; 1xTMT6plex [N-Term]	1	1	1	Q8X9X8	Q8X9X8 [2-7]	0	1180.75	1.23	0.322	0.23	0.225	0.532	1.122	0.865	2.009	2.022	1.445	0.01157	20
[K].ETCPYCHR.[A]	2xCarbamidomethyl [C3; C6]; 1xTMT6plex [N-Term]	1	1	2	P0AC64	P0AC64 [10-17]	0	1351.61	0.89	0.401	0.314	0.352	0.96	1.714	0.854	2.001	1.711	0.802	0.0006306	25
[K].CHPFFTGK.[Q]	1xCarbamidomethyl [C1]; 1xTMT6plex [K8]; 1xTMT6plex [N-Term]	1	1	2	B5YZ77	B5YZ77 [40-47]	0	1451.79	1.224	0.343	0.34	0.348	0.654	1.255	0.844	1.98	1.64	1.373	0.001594	29
[K].TEGLTQLVQPLK.[R]	1xTMT6plex [K12]; 1xTMT6plex [N-Term]	1	1	1	P0AD41	P0AD41 [58-69]	0	1785.09	1.039	0.79	0.649	0.82	0.688	0.821	0.749	1.979	1.063	1.401	2.161e-05	35
[K].NNSLSQEVQNAQHQR.[E]	1xTMT6plex [N-Term]	2	2	4	P0AF38; B5YZ66	P0AF38 [36-50]; B5YZ66 [34-48]	0	1982	1.048	0.31	0.298	0.308	1.091	1.243	0.931	1.977	1.472	1.323	1.585e-11	96
[M].SQTIDLTLDGLSCGHCVK.[R]	2xCarbamidomethyl [C13; C16]; 2xTMT6plex [K18; S/H]; 1xTMT6plex [N-Term]	1	1	2	Q8XD24	Q8XD24 [2-19]	0	2691.44	1.17	0.593	0.394	0.397	0.534	1.259	0.884	1.977	1.956	0.836	2.738e-06	36
[R].TTLPDSAHVASASTIPNR.[D]	1xTMT6plex [T/S]; 1xTMT6plex [N-Term]	1	3	4	A0A0H3PTV2	A0A0H3PTV2 [97-114]	0	2296.27	0.815	0.438	0.435	0.612	0.687	1.041	1.008	1.971	1.481	1.512	5.479e-05	42
[K].DLVVSLAYQVR.[T]	1xTMT6plex [N-Term]	1	1	2	P0A9L1	P0A9L1 [6-16]	0	1491.87	1.081	0.47	0.39	0.354	0.604	1.578	0.859	1.967	1.499	1.197	4.021e-06	55
[R].CCFCDADELPEK.[I]	3xCarbamidomethyl [C1; C2; C4]; 1xTMT6plex [K12]; 1xTMT6plex [N-Term]	1	1	1	A0A0H3PID7	A0A0H3PID7 [43-54]	0	2001.91	0.992	0.403	0.278	0.279	0.875	1.215	0.936	1.958	1.698	1.365	8.079e-05	33
[K].GPAAGNVTSL.[-]	1xTMT6plex [S9]; 1xTMT6plex [N-Term]	1	1	1	P0A9Y1	P0A9Y1 [61-70]	0	1344.79	1.614	0.274	0.321	0.382	1.019	0.947	0.938	1.952	1.278	1.276	5.768e-06	49
[K].TDLALDEWDKEITPSTELRK.[A]	2xTMT6plex [K10; K20]; 1xTMT6plex [N-Term]	1	2	1	A0A0H3JKD4	A0A0H3JKD4 [40-59]	2	3047.69	1.3	0.296	0.247	0.355	0.727	1.374	0.69	1.949	1.37	1.692	8.706e-05	29
[R].VLTADESK.[S]	1xTMT6plex [K8]; 1xTMT6plex [N-Term]	1	1	1	P0AAZ9	P0AAZ9 [52-59]	0	1320.78	1.001	0.409	0.278	0.252	0.837	1.551	0.975	1.941	1.774	0.981	6.312e-05	47
[K].VKGEWDK.[I]	2xTMT6plex [K2; K7]; 1xTMT6plex [N-Term]	1	1	2	P0AET0	P0AET0 [99-105]	1	1548.94	1.052	0.431	0.26	0.264	0.498	1.709	0.799	1.937	2.194	0.855	0.03029	17
[K].SHLMEELKK.[I]	2xTMT6plex [K8; K9]; 1xTMT6plex [N-Term]	1	1	1	A0A0H3PU69	A0A0H3PU69 [392-400]	1	1802.08	1	0.83	0.41	0.504	0.419	1.04	1.176	1.936	1.414	1.272	0.001862	11
[R].SGIGWTGSGGEQQCFQTTGAQSK.[Y]	1xCarbamidomethyl [C14]; 1xTMT6plex [K23]; 1xTMT6plex [N-Term]	1	1	2	Q8X5W7	Q8X5W7 [34-56]	0	2830.38	1.162	0.489	0.271	0.245	0.293	1.162	1.203	1.93	1.777	1.469	1.022e-12	109
[R].QSGQAK.[E]	1xTMT6plex [K6]; 1xTMT6plex [N-Term]	1	1	2	A0A0H3PQ89	A0A0H3PQ89 [72-77]	0	1076.65	1.178	0.367	0.487	0.497	0.59	1.077	0.868	1.928	2.022	0.985	0.04915	18
[K].TDYLMR.[L]	1xOxidation [M5]; 1xTMT6plex [N-Term]	1	1	1	P0ACE5	P0ACE5 [9-14]	0	1043.54	0.825	0.27	0.393	0.627	0.728	0.988	1.36	1.927	1.401	1.482	0.04349	25
[R].NAADEDRDALR.[A]	1xTMT6plex [N-Term]	1	1	2	P0A9A8	P0A9A8 [79-89]	1	1474.74	1.165	0.645	0.271	0.419	0.558	1.548	0.701	1.926	1.475	1.293	0.0006503	42
[R].MTSCNQQATAQALK.[G]	1xCarbamidomethyl [C4]; 1xOxidation [M1]; 1xTMT6plex [K14]; 1xTMT6plex [N-Term]	1	2	1	A0A0H3JFW7	A0A0H3JFW7 [39-52]	0	2026.05	1.164	0.378	0.338	0.57	0.739	1.042	0.905	1.925	1.577	1.362	9.905e-07	84
[R].TTILDVLAR.[Y]	1xTMT6plex [N-Term]	1	1	1	B5YPW5	B5YPW5 [47-55]	0	1230.76	1.086	0.374	0.469	0.524	0.977	1.109	0.873	1.924	1.292	1.373	2.437e-05	47
[K].LWYNQEK.[Q]	1xTMT6plex [K7]; 1xTMT6plex [N-Term]	1	1	1	P0AAZ9	P0AAZ9 [18-24]	0	1438.81	1.043	0.354	0.241	0.184	0.269	1.93	0.939	1.922	2.352	0.766	0.000727	30
[R].NHNLGDSVK.[A]	2xTMT6plex [S7; K9]; 1xTMT6plex [N-Term]	1	2	1	A0A384KFV5	A0A384KFV5 [40-48]	0	1670.98	1.309	0.441	0.507	0.697	0.792	0.753	0.858	1.918	1.134	1.593	0.02064	12
[R].TDEYNIK.[Q]	1xTMT6plex [K7]; 1xTMT6plex [N-Term]	1	2	1	A0A0H3PNP7	A0A0H3PNP7 [61-67]	0	1340.75	1.08	0.291	0.302	0.373	0.595	1.306	0.995	1.914	1.902	1.242	0.001028	31
[K].IFAGMER.[R]	1xTMT6plex [N-Term]	1	2	1	Q8X881	Q8X881 [242-248]	0	1052.58	1.215	0.646	0.838	0.511	0.778	0.899	0.749	1.909	1.105	1.35	0.009128	30
[K].DEAGGNWK.[Q]	1xTMT6plex [K8]; 1xTMT6plex [N-Term]	1	1	1	P68207	P68207 [4-11]	0	1334.71	0.992	0.358	0.321	0.307	0.935	1.554	1.108	1.905	1.563	0.957	0.0001467	35
[R].TTGEHEVSFQVHSEVFAK.[V]	3xTMT6plex [K18; H/S]; 1xTMT6plex [N-Term]	1	1	3	B5Z2K8	B5Z2K8 [124-141]	0	2948.63	1.428	0.36	0.497	0.44	0.684	0.832	1.155	1.904	1.174	1.526	0.0001469	40
[K].YCELIR.[K]	1xCarbamidomethyl [C2]; 1xTMT6plex [N-Term]	1	1	1	P0A8K6	P0A8K6 [4-9]	0	1082.59	0.899	0.563	0.268	0.206	1.122	1.579	0.738	1.902	1.703	1.02	0.02698	24
[K].TSPDGAVEHQGDNR.[T]	2xTMT6plex [T1; S2]; 1xTMT6plex [N-Term]	1	1	1	A0A3G4WVB1	A0A3G4WVB1 [67-80]	0	2170.15	1.7	0.255	0.604	0.554	1.11	0.591	0.734	1.902	1.072	1.478	6.771e-06	25
[R].HGESQWNK.[E]	2xTMT6plex [S4; K8]; 1xTMT6plex [N-Term]	1	1	1	P62709	P62709 [11-18]	0	1672.94	1.305	0.297	0.609	0.524	0.833	0.962	1.188	1.901	1.3	1.081	0.02181	7
[K].TSSTGLVYQVVEAGK.[G]	1xTMT6plex [K15]; 1xTMT6plex [N-Term]	1	1	3	P65765	P65765 [143-157]	0	1997.13	1.004	0.242	0.314	0.413	0.926	1.189	0.906	1.9	1.383	1.723	1.078e-09	82
[R].NDYGMPEQVQFWSVADNVR.[F]	1xTMT6plex [N-Term]	1	2	2	A0A0H3PPL2	A0A0H3PPL2 [299-317]	0	2484.18	1.19	0.567	0.754	0.463	0.838	1.198	0.639	1.899	1.429	1.024	1.283e-08	76
[K].MTGIVK.[WT]	1xTMT6plex [K6]; 1xTMT6plex [N-Term]	1	2	5	P0A9Y1	P0A9Y1 [5-10]	0	1106.7	1.076	0.357	0.278	0.209	1.123	1.12	1.096	1.898	1.304	1.539	0.006417	28
[R].NAITTGSR.[V]	1xTMT6plex [N-Term]	1	1	2	P64465	P64465 [9-16]	0	1048.59	1.196	0.248	0.374	0.302	0.802	1.027	0.89	1.895	1.866	1.402	0.0003209	31
[-].MQALYLEIK.[N]	1xTMT6plex [K9]; 1xTMT6plex [N-Term]	1	1	1	Q8X6N5	Q8X6N5 [1-9]	0	1566.93	1.173	0.447	0.222	0.157	0.94	1.22	0.952	1.891	1.684	1.314	2.813e-06	53
[K].DVFVHFSAIQNDGYK.[S]	2xTMT6plex [S7; K15]; 1xTMT6plex [N-Term]	1	1	15	P0A9Y1	P0A9Y1 [29-43]	0	2427.33	0.993	0.355	0.242	0.251	0.774	1.337	0.951	1.891	1.937	1.269	1.116e-07	57
[R].DESESHFK.[T]	2xTMT6plex [S3; K8]; 1xTMT6plex [N-Term]	1	1	1	P67604	P67604 [27-34]	0	1665.91	1.109	0.451	0.501	0.43	1.028	0.999	1.106	1.89	1.188	1.299	0.09283	6
[K].TYGCGSAIASSSLVTEWVK.[G]	1xCarbamidomethyl [C4]; 1xTMT6plex [K19]; 1xTMT6plex [N-Term]	1	1	2	P0ACD6	P0ACD6 [60-78]	0	2474.3	0.952	0.418	0.478	0.395	0.647	1.254	0.929	1.888	1.694	1.345	8.244e-11	55
[R].TNLQEAQLLGNGK.[K]	1xTMT6plex [K13]; 1xTMT6plex [N-Term]	1	1	2	A0A0H3PX28	A0A0H3PX28 [219-231]	0	1844.06	1.053	0.393	0.376	0.339	0.827	1.018	1.07	1.885	1.369	1.67	3.977e-10	75
[K].FGVSAAAAVAVAAGPVEAAEEKTEFDVILK.[A]	2xTMT6plex [K22; K30]; 1xTMT6plex [N-Term]	1	1	17	B5Z082	B5Z082 [31-60]	1	3648.05	1.025	0.38	0.313	0.103	0.357	1.818	0.543	1.882	2.708	0.871	1.286e-09	79
[K].GIKDVVTQPQA.[-]	1xTMT6plex [K3]; 1xTMT6plex [N-Term]	1	1	2	P0A911	P0A911 [336-346]	1	1613.96	0.818	0.298	0.38	0.284	1.294	1.167	1.341	1.881	1.486	1.052	5.602e-05	47
[K].NGSVSGEGMTNNGR.[E]	1xOxidation [M9]; 1xTMT6plex [N-Term]	1	2	9	Q8XE41	Q8XE41 [174-187]	0	1624.75	1.055	0.304	0.283	0.292	0.764	1.017	1.158	1.881	1.725	1.522	5.728e-08	66
[R].SDVQAAK.[D]	2xTMT6plex [S1; K7]; 1xTMT6plex [N-Term]	1	1	1	P69778	P69778 [53-59]	0	1405.86	1.803	0.407	0.622	0.673	1.191	0.564	0.699	1.878	0.903	1.262	0.0007674	19
[K].IANLFDKDYETVYGYQTAGR.[E]	1xTMT6plex [K7]; 1xTMT6plex [N-Term]	1	1	1	Q8X714	Q8X714 [585-604]	1	2782.45	1.132	1.046	0.432	0.791	0.743	1.229	0.442	1.877	1.149	1.158	1.593e-06	46
[R].TADKDSAK.[T]	2xTMT6plex [K4; K8]; 1xTMT6plex [N-Term]	1	7	1	P58218	P58218 [55-62]	1	1522.9	0.987	0.385	0.308	0.435	0.891	1.297	0.84	1.875	1.62	1.362	0.07679	2
[K].NDFAAMNK.[A]	1xTMT6plex [K8]; 1xTMT6plex [N-Term]	1	3	1	Q8XDR2	Q8XDR2 [72-79]	0	1368.73	1.162	0.478	0.495	0.393	0.937	1.257	0.818	1.873	1.325	1.263	0.0001411	34
[R].NATPITNK.[F]	1xTMT6plex [K8]; 1xTMT6plex [N-Term]	1	1	1	A0A0H3PX28	A0A0H3PX28 [258-265]	0	1316.79	1.155	0.351	0.386	0.393	0.933	0.936	1.135	1.872	1.26	1.58	0.008685	33
[K].HILIAVDLSPESK.[V]	2xTMT6plex [S9; K13]; 1xTMT6plex [N-Term]	1	1	2	P0AED2	P0AED2 [5-17]	0	2109.29	1.361	0.45	0.451	0.558	0.903	0.999	1.068	1.869	1.162	1.18	9.058e-08	37
[K].VDDLDIHAYR.[Y]	1xTMT6plex [N-Term]	1	2	1	A0A0H3PL42	A0A0H3PL42 [269-278]	0	1445.76	0.894	0.759	0.699	0.82	1.298	1.21	0.512	1.867	0.95	0.991	3.428e-05	42
[K].NVLVGLGWDAR.[S]	1xTMT6plex [N-Term]	1	2	2	A0A3G4WVY0	A0A3G4WVY0 [22-32]	0	1428.82	1.047	0.34	0.445	0.468	0.871	1.086	1.04	1.866	1.498	1.34	3.245e-07	61
[K].LTDDDMTIIEGK.[R]	1xTMT6plex [K12]; 1xTMT6plex [N-Term]	1	1	2	P68207	P68207 [24-35]	0	1808.97	0.978	0.375	0.229	0.189	0.845	1.639	1.152	1.865	1.712	1.016	1.123e-07	65
[K].CGCGGAVK.[D]	2xCarbamidomethyl [C1; C3]; 1xTMT6plex [K8]; 1xTMT6plex [N-Term]	1	2	1	A0A0H3PUY2	A0A0H3PUY2 [72-79]	0	1266.67	1.048	0.225	0.418	0.369	1.046	1.039	1.074	1.865	1.33	1.585	9.548e-05	33
[R].HGTEWK.[F]	2xTMT6plex [T3; K6]; 1xTMT6plex [N-Term]	1	1	1	A0A3G4WVB1	A0A3G4WVB1 [163-168]	0	1444.85	1.118	0.319	0.463	0.431	0.906	1.048	0.874	1.864	1.374	1.603	0.002762	8
[-].MNQTLLSSFGTPFER.[V]	1xTMT6plex [N-Term]	1	1	2	B5YR87	B5YR87 [1-15]	0	1957.01	1.128	0.451	0.431	0.272	0.827	1.264	0.964	1.859	1.436	1.369	3.732e-09	59
[R].VAEPGEVLAAGGR.[V]	1xTMT6plex [N-Term]	1	2	1	Q8X5R7	Q8X5R7 [226-238]	0	1454.82	1.189	0.919	0.93	1.057		1.437		1.859	1.221	1.388	0.001508	32
[R].EHEDTLAGIEATGVTQR.[N]	1xTMT6plex [N-Term]	1	1	3	P0AB63	P0AB63 [23-39]	0	2056.05	0.757	0.451	0.392	0.357	0.874	1.107	1.184	1.858	1.63	1.391	1.524e-11	102
[K].GDGLXRDR.[L]	1xTMT6plex [N-Term]	1	1	1	Q7DBG9	Q7DBG9 [497-504]	1	1120.57	0.868		0.301	0.378	1.577	1.207	1.187	1.856	1.382	1.244	0.02319	12
[K].KYDMDLVVCGHHQDFWSK.[L]	1xCarbamidomethyl [C9]; 3xTMT6plex [K1; S17; K18]; 1xTMT6plex [N-Term]	1	1	1	P0AED2	P0AED2 [101-118]	1	3181.67	1.382	0.433	0.515	0.307	0.285	1.178	0.791	1.856	1.652	1.6	0.003491	6
[R].QMQVGGKDPLVPEENDK.[T]	1xOxidation [M2]; 2xTMT6plex [K7; K17]; 1xTMT6plex [N-Term]	1	1	3	B5YWE9	B5YWE9 [29-45]	1	2587.4	0.899	0.424	0.23	0.416	0.986	1.232	0.849	1.852	1.724	1.387	0.0002152	22
[K].NNVLALGDLAK.[Y]	1xTMT6plex [K11]; 1xTMT6plex [N-Term]	1	2	1	Q8XEB8	Q8XEB8 [38-48]	0	1585.97	1.234	0.714	0.869	0.774	0.975	0.703	0.899	1.849	0.812	1.17	4.351e-06	59
[M].SEQNNTEMTFQIQR.[I]	1xTMT6plex [N-Term]	1	1	1	P0AG88	P0AG88 [2-15]	0	1954.95	0.978	0.262	0.295	0.256	1.117	1.093	1.199	1.847	1.164	1.79	5.057e-07	55
[K].FNVDEEHPHIVVK.[A]	1xTMT6plex [K13]; 1xTMT6plex [N-Term]	1	1	1	P68648	P68648 [16-28]	0	2021.12	1.232	0.357	0.182	0.219	0.755	1.096	1.011	1.847	2.019	1.28	2.39e-06	53
[K].SRVENASPK.[D]	1xTMT6plex [K9]; 1xTMT6plex [N-Term]	1	1	1	B5YQ00	B5YQ00 [89-97]	1	1445.85	1.056	0.335	0.267	0.168	0.347	1.476	0.705	1.847	2.506	1.294	0.0008721	21
[K].LPLTLDPVR.[T]	1xTMT6plex [N-Term]	1	1	1	P0AB30	P0AB30 [6-14]	0	1252.78	0.762	0.428	0.472	0.525	1.027	1.429	1.273	1.846	1.001	1.238	0.009113	28
[K].FDEILK.[Q]	1xTMT6plex [K6]; 1xTMT6plex [N-Term]	1	3	1	C4TIF3	C4TIF3 [5-10]	0	1222.74	0.944	0.38	0.349	0.279	0.62	1.377	1.037	1.844	2.18	0.991	0.02179	23
[K].TEQFMTQFLK.[N]	1xTMT6plex [K10]; 1xTMT6plex [N-Term]	1	1	1	Q8XBJ5	Q8XBJ5 [180-189]	0	1730.96	1.11	0.768	0.443	0.459	0.675	1.397	0.783	1.842	1.391	1.133	1.568e-06	39
[R].QHLAAQSDR.[W]	1xTMT6plex [S7]; 1xTMT6plex [N-Term]	1	1	1	Q8X807	Q8X807 [33-41]	0	1483.84	1.396	0.417	0.643	0.78	0.708	0.96	0.777	1.842	1.388	1.09	0.05298	6
[R].VELENGHVVTAHISGK.[M]	2xTMT6plex [H7; K16]; 1xTMT6plex [N-Term]	1	1	1	P69224	P69224 [24-39]	0	2377.38	1.542	0.452	0.312	0.262	0.519	1.333	0.421	1.84	2.064	1.255	0.0003092	26
[R].QLAQQLNMEFYDSDQEIEKR.[T]	1xTMT6plex [K19]; 1xTMT6plex [N-Term]	1	2	3	A0A0H3PUC3	A0A0H3PUC3 [75-94]	1	2943.49	1.037	0.458	0.213	0.285	0.565	1.784	0.82	1.839	2.019	0.98	2.446e-09	68
[R].TGAGMMDCK.[K]	1xCarbamidomethyl [C8]; 1xOxidation [M]; 1xTMT6plex [K9]; 1xTMT6plex [N-Term]	1	1	4	P0A6P3	P0A6P3 [16-24]	0	1444.7	1.148	0.542	0.54	0.468	0.739	0.94	1.3	1.836	1.131	1.357	0.005373	12
[K].FVVQYATDSMTSQGK.[G]	1xOxidation [M10]; 1xTMT6plex [K15]; 1xTMT6plex [N-Term]	1	1	2	Q8X5W7	Q8X5W7 [255-269]	0	2136.1	0.895	0.499	0.327	0.657	0.606	1.137	1.085	1.836	1.677	1.282	5.168e-08	92
[K].HEDMYTAINELINK.[L]	2xTMT6plex [T6; K14]; 1xTMT6plex [N-Term]	1	1	2	P0AD51	P0AD51 [67-80]	0	2378.3	1.325	0.324	0.476	0.337	0.826	0.854	1.066	1.836	1.279	1.677	1.093e-05	34
[K].IDQLSSDVQTLNAK.[V]	2xTMT6plex [K14; T/S]; 1xTMT6plex [N-Term]	1	1	2	P69778	P69778 [27-40]	0	2219.29	1.57	0.411	0.562	0.555	0.977	0.626	0.817	1.83	1.101	1.552	5.704e-05	43
[R].NDSGIDASASIGSAWFR.[R]	1xTMT6plex [N-Term]	1	1	1	Q8X7W7	Q8X7W7 [179-195]	0	1982.98	1.069	0.309	0.363	0.33	1.302	1.008	1.147	1.829	1.449	1.193	0.05736	2
[K].NTANIAK.[E]	1xTMT6plex [K7]; 1xTMT6plex [N-Term]	1	1	1	P0A736	P0A736 [13-19]	0	1189.73	1.176	0.364	0.439	0.42	0.784	1.031	1.027	1.828	1.499	1.432	0.001123	30
[R].TALIDHLDTMAER.[A]	1xOxidation [M10]; 1xTMT6plex [T]; 1xTMT6plex [N-Term]	1	1	3	P0ABT3	P0ABT3 [71-83]	0	1960.06	1.338	0.569	0.455	0.795	0.685	0.667	1.298	1.827	1.026	1.342	2.038e-05	31
[K].REEMIK.[R]	1xTMT6plex [K6]; 1xTMT6plex [N-Term]	1	1	1	P0AC64	P0AC64 [41-46]	1	1263.75	1.101	0.308	0.353	0.225	0.922	1.451	1.034	1.824	1.612	1.171	0.004846	16
[R].QHAAMEK.[E]	1xTMT6plex [K7]; 1xTMT6plex [N-Term]	1	1	2	B5Z418	B5Z418 [45-51]	0	1272.71	1.098	0.279	0.31	0.211	0.947	1.28	1.112	1.821	1.608	1.334	0.0009688	31
[K].QAYKPDPEASFSWSANTSTR.[G]	1xTMT6plex [K4]; 1xTMT6plex [N-Term]	1	1	1	Q8X5Y2	Q8X5Y2 [68-87]	0	2701.36	0.926	0.457	0.361	0.44	0.858	1.331	0.884	1.821	1.62	1.301	3.019e-07	53
[K].QSNWLSGQHGEEGGSMR.[G]	2xTMT6plex [S6; H9]; 1xTMT6plex [N-Term]	1	2	2	A0A0H3JIN8	A0A0H3JIN8 [64-80]	0	2547.3	1.49	0.578	0.707	0.609		1.151	0.865	1.821	1.74	1.04	0.03267	33
[K].NHEAGGIYLFTDEK.[S]	1xTMT6plex [K14]; 1xTMT6plex [N-Term]	1	1	2	Q8X620	Q8X620 [47-60]	0	2052.08	1.116	0.458	0.398	0.456	0.487	0.794	1.052	1.819	1.502	1.917	2.349e-07	43
[R].CQTIDTLER.[V]	1xCarbamidomethyl [C1]; 1xTMT6plex [N-Term]	1	1	1	P0ACE5	P0ACE5 [18-26]	0	1364.7	1.098	0.306	0.393	0.338	0.989	0.97	1.126	1.818	1.277	1.684	3.033e-05	53
[R].ANISVHEPR.[Q]	1xTMT6plex [N-Term]	1	1	1	Q8XCX2	Q8XCX2 [717-725]	0	1251.7	1.121	0.478	0.535	0.487	0.896	0.778	0.86	1.818	1.415	1.612	0.03059	9
[R].HAQEEMTHMQR.[L]	1xOxidation [M9]; 1xTMT6plex [T7]; 1xTMT6plex [N-Term]	1	1	1	P0A9A0	P0A9A0 [46-56]	0	1871.93	1.459	0.587	0.504	0.593	1.036	0.978	0.79	1.818	0.969	1.266	0.0001485	24
[R].DDTWVTLR.[G]	1xTMT6plex [N-Term]	1	1	1	P0ADU6	P0ADU6 [57-64]	0	1234.66	0.983	0.321	0.371	0.411	0.906	1.243	1.312	1.816	1.578	1.058	0.0006335	43
[K].EGTFNCK.[K]	1xCarbamidomethyl [C6]; 1xTMT6plex [K7]; 1xTMT6plex [N-Term]	1	1	2	A0A0H3PJ04	A0A0H3PJ04 [30-36]	0	1313.69	0.97	0.276	0.253	0.244	0.629	1.866	0.985	1.816	2.133	0.828	0.001472	24
[R].QNGGNVTR.[E]	1xTMT6plex [N-Term]	1	1	1	P0AC82	P0AC82 [91-98]	0	1074.59	0.988	0.305	0.405	0.384	0.979	0.976	0.998	1.815	1.583	1.568	0.001897	48
[R].GEREPVTEAER.[V]	1xTMT6plex [N-Term]	1	1	2	P0ADN4	P0ADN4 [66-76]	1	1501.78	0.942	0.384	0.281	0.291	0.82	1.648	0.929	1.815	1.713	1.177	0.0003861	44
[R].QNGDGVGGSITYDYEGFGIGAAVSSSK.[R]	1xTMT6plex [K27]; 1xTMT6plex [N-Term]	1	2	35	Q8XE41	Q8XE41 [192-218]	0	3094.54	0.902	0.366	0.298	0.316	0.712	1.218	1.145	1.814	1.533	1.696	6.242e-13	119
[R].HAQEEMTHMQR.[L]	1xTMT6plex [N-Term]	1	1	3	P0A9A0	P0A9A0 [46-56]	0	1626.77	1.161	0.524	0.387	0.159	1.299	1.3	0.945	1.813	1.111	1.3	4.681e-07	57
[R].EAAAAAGEKEDAPR.[R]	1xTMT6plex [K9]; 1xTMT6plex [N-Term]	1	1	1	Q8XCM4	Q8XCM4 [123-136]	1	1843.99	1.055	0.602	0.269	0.383	0.525	2.202	0.607	1.813	1.534	1.009	6.598e-06	53
[K].LQSDEASQSE.[-]	1xTMT6plex [N-Term]	1	1	1	Q8XD52	Q8XD52 [45-54]	0	1322.63	0.803	0.219	0.244	0.18	0.761	1.217	1.47	1.811	1.897	1.399	0.0002917	38
[K].DMTCQEFIDLNPK.[A]	1xCarbamidomethyl [C4]; 1xOxidation [M2]; 1xTMT6plex [K13]; 1xTMT6plex [N-Term]	1	1	2	A0A384KBL6	A0A384KBL6 [40-52]	0	2085.04	0.824	0.317	0.44	0.436	0.515	1.422	1.208	1.811	2.019	1.008	2.128e-07	61
[K].RQQAEASTR.[R]	1xTMT6plex [N-Term]	1	1	2	B5YXM9	B5YXM9 [286-294]	1	1275.7	0.765	0.565	0.575	0.34	0.823	1.357	1.102	1.811	1.515	1.147	3.449e-07	81
[K].WFNNAK.[G]	1xTMT6plex [K6]; 1xTMT6plex [N-Term]	1	1	1	P0A970	P0A970 [8-13]	0	1237.71	1.019	0.471	0.386	0.354	0.889	1.1	1.138	1.81	1.377	1.456	0.01806	24
[R].HHVDVGQIR.[D]	1xTMT6plex [N-Term]	1	2	1	Q8X8L6	Q8X8L6 [45-53]	0	1289.73	0.857	0.767	0.736	0.589	0.695	1.3	1.049	1.808	1.099	1.099	7.899e-05	35
[R].CTVQAGLMNPK.[Y]	1xCarbamidomethyl [C1]; 1xTMT6plex [K11]; 1xTMT6plex [N-Term]	1	3	2	Q8XDR2	Q8XDR2 [94-104]	0	1676.92	1.195	0.565	0.575	0.352	0.866	1.108	0.866	1.805	1.312	1.357	2.478e-07	57
[K].FVCNDGSISASK.[K]	1xCarbamidomethyl [C3]; 1xTMT6plex [K12]; 1xTMT6plex [N-Term]	1	1	1	Q8X9U7	Q8X9U7 [41-52]	0	1742.91	0.911	0.548	0.336	0.385	0.464	1.637	0.776	1.803	1.969	1.171	1.047e-05	65
[R].TDDQNSPLYIGNGDR.[A]	1xTMT6plex [S6]; 1xTMT6plex [N-Term]	1	2	1	Q8XE41	Q8XE41 [220-234]	0	2123.08	1.58	0.377	0.513	0.55	0.904	0.718	0.941	1.802	1.008	1.607	3.454e-05	20
[K].SLDDFLIK.[Q]	2xTMT6plex [S1; K8]; 1xTMT6plex [N-Term]	1	1	1	P0ACG0	P0ACG0 [129-136]	0	1638.01	1.61	0.404	0.53	0.659	0.79	1.013	0.514	1.802	1.182	1.498	0.02842	13
[K].NITEQR.[A]	1xTMT6plex [N-Term]	1	1	1	Q8XB56	Q8XB56 [5-10]	0	989.558	0.908	0.484	0.25	0.383	1.051	1.014	1.294	1.801	1.492	1.323	0.05172	18
[K].NGEVAATK.[V]	1xTMT6plex [K8]; 1xTMT6plex [N-Term]	1	1	1	P0AA27	P0AA27 [84-91]	0	1247.74	1.194	0.411	0.462	0.453	1.033	0.998	0.964	1.801	1.329	1.356	0.0001295	39
[M].PSTPEEK.[K]	1xTMT6plex [K7]; 1xTMT6plex [N-Term]	1	1	1	Q8X5J3	Q8X5J3 [2-8]	0	1245.71	1.156	0.414	0.421	0.271	0.773	1.138	0.891	1.8	1.539	1.597	0.05133	21
[K].FVVQYATDSMTSQGK.[G]	1xTMT6plex [K15]; 1xTMT6plex [N-Term]	1	1	2	Q8X5W7	Q8X5W7 [255-269]	0	2120.11	1.311	0.474	0.312	0.279	0.28	1.58	0.945	1.799	1.709	1.311	7.478e-08	78
[R].MISNAVNR.[L]	1xTMT6plex [N-Term]	1	1	1	P0C0S2	P0C0S2 [47-54]	0	1133.63	1.365	0.626	0.745	0.555	1.02	1.111	0.593	1.798	1.352	0.836	0.00139	43
[R].RSHDALTAVTSLSVDK.[T]	2xTMT6plex [S11; K16]; 1xTMT6plex [N-Term]	1	1	1	P0A7N5	P0A7N5 [17-32]	1	2387.39	1.056	0.481	0.592	0.511		1.846	1.061	1.797	1.614	1.041	0.001701	16
[K].SDVTPALSEMMQMK.[I]	1xOxidation [M10]; 1xTMT6plex [K14]; 1xTMT6plex [N-Term]	1	2	2	A0A0H3PMA2	A0A0H3PMA2 [187-200]	0	2042.04	0.792	0.518	0.348	0.432	0.902	1.237	1.215	1.795	1.441	1.32	7.837e-06	61
[K].TEFYADLNR.[D]	1xTMT6plex [N-Term]	1	3	1	A0A0H3PVA4	A0A0H3PVA4 [4-12]	0	1357.69	1.026	0.432	0.418	0.501	0.97	0.947	1.012	1.795	1.333	1.568	4.124e-05	44
[R].QMQVGGKDPLVPEENDK.[T]	2xTMT6plex [K7; K17]; 1xTMT6plex [N-Term]	1	1	2	B5YWE9	B5YWE9 [29-45]	1	2571.41	1.136	0.393	0.264	0.16	1.001	1.512	0.912	1.794	1.573	1.255	3.036e-06	40
[R].NEFIIGVAYDSDIDQVK.[Q]	1xTMT6plex [K17]; 1xTMT6plex [N-Term]	1	1	2	P0C0S2	P0C0S2 [186-202]	0	2384.27	1.283	0.617	0.735	0.714	0.875	1.159	0.713	1.794	1.093	1.016	1.707e-09	87
[K].QTMLINEK.[K]	1xTMT6plex [K8]; 1xTMT6plex [N-Term]	1	1	1	B5YQG1	B5YQG1 [46-53]	0	1434.84	1.06	0.422	0.477	0.279	0.739	1.409	0.993	1.793	1.515	1.312	7.102e-05	50
[K].SDLPESVK.[H]	1xTMT6plex [K8]; 1xTMT6plex [N-Term]	1	1	1	P0AE65	P0AE65 [7-14]	0	1332.78	1.041	0.263	0.268	0.258	0.788	1.329	1.213	1.791	2.045	1.003	0.004851	30
[K].FIPSEEGFSTDQSK.[I]	1xTMT6plex [K14]; 1xTMT6plex [N-Term]	1	1	2	A0A384L464	A0A384L464 [62-75]	0	2030.05	0.879	0.489	0.311	0.236	0.786	1.503	0.871	1.791	2.106	1.028	1.855e-06	69
[K].SNVSVQAFK.[D]	1xTMT6plex [K9]; 1xTMT6plex [N-Term]	1	1	1	A0A0H3JDB4	A0A0H3JDB4 [4-12]	0	1437.85	1.045	0.539	0.586	0.488	1.156	1.156	1.327	1.789	0.458	1.456	5.322e-06	53
[R].KFSEQIFK.[I]	2xTMT6plex [K1; K8]; 1xTMT6plex [N-Term]	1	1	1	A0A384LL43	A0A384LL43 [19-26]	1	1714.05	0.948	0.339	0.273	0.251	0.579	1.665	0.95	1.789	2.217	0.989	0.001197	25
[R].MHEHATK.[F]	2xTMT6plex [T6; K7]; 1xTMT6plex [N-Term]	1	1	1	P0A9P5	P0A9P5 [69-75]	0	1540.89	1.374	0.869	0.834	0.608	1.222	0.739	0.778	1.788	0.881	0.906	0.007704	5
[R].DGKEDHFHYEGGIK.[A]	2xTMT6plex [K3; K14]; 1xTMT6plex [N-Term]	1	1	1	P0AES7	P0AES7 [210-223]	1	2319.23	0.959	1.227	0.544	0.768	0.51	0.642	0.914	1.786	1.552	1.098	0.002018	12
[K].NQSALSSSIER.[L]	1xTMT6plex [N-Term]	1	2	2	Q7DBI0	Q7DBI0 [21-31]	0	1420.76	1.108	0.323	0.38	0.393	1.039	1.061	1.052	1.785	1.283	1.576	2.398e-07	52
[K].LLSPDGDNAWSVMYK.[L]	1xOxidation [M13]; 1xTMT6plex [K15]; 1xTMT6plex [N-Term]	1	1	1	A0A384LAF7	A0A384LAF7 [46-60]	0	2170.13	0.825	0.516	0.274	0.419	0.835	1.318	1.315	1.782	1.576	1.141	3.279e-05	54
[K].EHGYETVVMGASFR.[N]	1xTMT6plex [T/S]; 1xTMT6plex [N-Term]	1	2	3	P0A871	P0A871 [215-228]	0	2041.06	1.354	0.582	0.563	0.588	0.838	1.092	0.901	1.782	1.25	1.049	1.538e-07	36
[K].VYCNAGR.[Q]	1xCarbamidomethyl [C3]; 1xTMT6plex [N-Term]	1	1	1	A0A0H3PQ89	A0A0H3PQ89 [65-71]	0	1068.55	1.097	0.644	0.48	0.605	0.671	1.127	0.745	1.782	1.746	1.102	0.001809	29
[K].FQDVGSFDYGR.[N]	1xTMT6plex [S6]; 1xTMT6plex [N-Term]	1	2	3	Q8XE41	Q8XE41 [103-113]	0	1748.9	1.442	0.447	0.508	0.632	1.156	0.753	0.846	1.78	1.117	1.319	0.0003363	16
[R].TLNENQK.[V]	1xTMT6plex [K7]; 1xTMT6plex [N-Term]	1	1	4	P0A980	P0A980 [44-50]	0	1304.76	0.973	0.437	0.365	0.383	1.159	1.046	1.116	1.779	1.123	1.618	0.0006266	37
[R].QMQMNAQAEK.[V]	1xOxidation [M4]; 1xTMT6plex [K10]; 1xTMT6plex [N-Term]	1	1	2	P0AC04	P0AC04 [224-233]	0	1652.85	1.062	0.47	0.322	0.23	0.842	1.397	1	1.779	1.73	1.169	1.732e-05	51
[R].IATVVPDKNDTVK.[V]	2xTMT6plex [K8; K13]; 1xTMT6plex [N-Term]	1	1	3	A0A0H3PQ89	A0A0H3PQ89 [52-64]	1	2087.27	1.089	0.418	0.389	0.432	0.559	1.321	0.989	1.778	2.122	0.903	0.0002512	22
[R].ATGDIATVHHLPPTLMAQWYFGDASSK.[F]	2xTMT6plex [K27; T/S/H]; 1xTMT6plex [N-Term]	1	1	8	Q8XCB6	Q8XCB6 [90-116]	0	3601.91	1.183	0.716	0.397	0.497	0.709	1.281	0.948	1.778	1.149	1.341	2.381e-09	61
[R].HAPGDYTPTVKPSSK.[G]	2xTMT6plex [K11; K15]; 1xTMT6plex [N-Term]	1	1	2	B5YQI2	B5YQI2 [38-52]	0	2272.29	0.888	0.501	0.294	0.26	0.79	1.402	0.943	1.771	1.857	1.294	0.0004297	23
[R].TTPSIIAYTQDGETLVGQPAK.[R]	1xTMT6plex [K21]; 1xTMT6plex [N-Term]	1	1	4	P0A6Z0	P0A6Z0 [35-55]	0	2648.45	0.89	0.859	0.731	0.73	0.743	1.214	0.584	1.769	1.212	1.268	4.721e-07	70
[K].SGEGLYFIDK.[E]	1xTMT6plex [K10]; 1xTMT6plex [N-Term]	1	1	4	P0A9A0	P0A9A0 [147-156]	0	1586.88	0.995	0.586	0.528	0.589	0.971	1.32	0.988	1.768	1.073	1.182	9.574e-07	54
[K].TFASNQGER.[Y]	1xTMT6plex [N-Term]	1	1	1	P0A946	P0A946 [31-39]	0	1238.63	1.104	0.359	0.369	0.41	1.052	1.144	0.954	1.768	1.274	1.566	4.319e-05	38
[R].TGAQVR.[G]	1xTMT6plex [N-Term]	1	1	1	P0A7R7	P0A7R7 [32-37]	0	860.515	1.156	0.242	0.503	0.411	1.034	0.957	0.943	1.768	1.271	1.714	0.03787	38
[R].HEQLTK.[G]	1xTMT6plex [K6]; 1xTMT6plex [N-Term]	1	1	3	P64457	P64457 [67-72]	0	1213.73	1.137	0.314	0.374	0.315	0.831	1.14	1.278	1.767	1.563	1.281	0.01262	17
[K].QYSLNAAQR.[E]	1xTMT6plex [N-Term]	1	1	1	P0ADT1	P0ADT1 [62-70]	0	1279.7	1.092	0.423	0.262	0.434	0.688	1.382	0.872	1.767	1.726	1.353	1.01e-05	42
[K].WMDYAVDKK.[A]	2xTMT6plex [K8; K9]; 1xTMT6plex [N-Term]	1	1	1	Q8X931	Q8X931 [86-94]	1	1843.04	1.096	0.487	0.279	0.186	0.625	1.748	0.924	1.766	1.807	1.081	0.0003149	16
[K].DPLVPEENDKTTVIALR.[E]	1xTMT6plex [K10]; 1xTMT6plex [N-Term]	1	1	2	B5YWE9	B5YWE9 [36-52]	1	2368.35	0.952	0.448	0.126	0.239	0.328	2.038	0.613	1.766	2.313	1.178	0.0003591	27
[M].TGMTNVTK.[L]	1xTMT6plex [K8]; 1xTMT6plex [N-Term]	1	1	1	P0A966	P0A966 [2-9]	0	1309.75	1.177	0.344	0.551	0.311	1.095	1.042	1.077	1.765	1.296	1.342	5.007e-05	37
[K].KALEEAGAEVEVK.[-]	2xTMT6plex [K1; K13]; 1xTMT6plex [N-Term]	1	1	2	B5Z082	B5Z082 [109-121]	1	2060.22	1.07	0.433	0.257	0.262	0.618	1.526	0.903	1.765	1.809	1.358	0.0005953	56
[R].QSFGQVSGAFIR.[L]	1xTMT6plex [N-Term]	1	2	2	A0A3G4WVY0	A0A3G4WVY0 [119-130]	0	1525.83	1.15	0.375	0.339	0.487	0.856	1.351	0.86	1.765	1.676	1.141	3.22e-08	71
[K].QGQSNK.[A]	1xTMT6plex [K6]; 1xTMT6plex [N-Term]	1	1	1	A0A384KV95	A0A384KV95 [7-12]	0	1119.65	1.069	0.649	0.72	0.65	0.759	1.061	0.71	1.765	1.532	1.085	0.04989	19
[K].WFNADK.[G]	1xTMT6plex [K6]; 1xTMT6plex [N-Term]	2	2	11	P0A980; P0A9Y1	P0A980 [11-16]; P0A9Y1 [11-16]	0	1238.69	0.929	0.339	0.273	0.267	0.964	1.077	1.182	1.764	1.539	1.666	0.008854	24
[K].DALAPHISAETIEYHYGK.[H]	3xTMT6plex [S8; T11; K18]; 1xTMT6plex [N-Term]	1	1	3	P0AGD5	P0AGD5 [13-30]	0	2931.64	1.422	0.635	0.626	0.983	0.515	0.725	0.796	1.764	1.385	1.15	1.75e-06	41
[K].HAEQENMTLTELK.[K]	1xTMT6plex [K13]; 1xTMT6plex [N-Term]	1	1	2	P67604	P67604 [70-82]	0	2002.07	0.884	0.323	0.354	0.339	1.008	1.212	1.416	1.762	1.136	1.566	1.347e-07	70
[R].SNSPQEER.[Y]	1xTMT6plex [N-Term]	1	1	1	Q8X7I0	Q8X7I0 [48-55]	0	1175.59	0.955	0.44	0.442	0.396	1.077	1.13	1.1	1.761	1.183	1.515	0.000624	33
[K].TVTAQSSIDIDGK.[Q]	1xTMT6plex [K13]; 1xTMT6plex [N-Term]	1	1	5	Q8X7F8	Q8X7F8 [37-49]	0	1793.01	0.999	0.371	0.335	0.419	0.931	1.237	1.059	1.761	1.517	1.373	4.998e-09	74
[K].KLQSDEASQSE.[-]	1xTMT6plex [K1]; 1xTMT6plex [N-Term]	1	1	1	Q8XD52	Q8XD52 [44-54]	1	1679.89	0.88	0.409	0.251	0.184	0.654	1.641	1.32	1.759	1.915	0.987	0.005358	34
[K].TEQTQPAAPAKPTSDIPN.[-]	1xTMT6plex [K11]; 1xTMT6plex [N-Term]	1	1	2	P0AGA1	P0AGA1 [93-110]	0	2324.25	1	0.378	0.705	0.469	0.798	0.952	1.323	1.757	1.286	1.332	0.0004863	29
[R].NEQDQK.[R]	1xTMT6plex [K6]; 1xTMT6plex [N-Term]	1	1	1	Q8XCK8	Q8XCK8 [81-86]	0	1219.67	1.059	0.368	0.316	0.346	1.065	0.928	1.167	1.757	1.26	1.736	0.06713	23
[K].TSPELAELLR.[Q]	1xTMT6plex [N-Term]	1	1	1	P0AF51	P0AF51 [52-61]	0	1357.79	1.011	0.395	0.454	0.445	1.208	1.065	0.929	1.756	1.313	1.425	0.0008471	44
[K].TTVSHQQALLECLK.[S]	1xCarbamidomethyl [C12]; 1xTMT6plex [K14]; 1xTMT6plex [N-Term]	1	1	1	B5Z2E7	B5Z2E7 [68-81]	0	2086.17	0.896	0.642	0.491	0.613	0.824	1.342	1.066	1.755	1.353	1.019	6.609e-11	102
[R].GLIAEHQGELWVASPLK.[K]	2xTMT6plex [S14; K17]; 1xTMT6plex [N-Term]	1	1	1	P0A9I9	P0A9I9 [57-73]	0	2535.49	1.123	0.481	0.672	0.47	1.129	0.947	0.961	1.755	1.213	1.249	6.079e-06	33
[R].HAPGDYTPTVKPSSK.[G]	3xTMT6plex [T7; K11; K15]; 1xTMT6plex [N-Term]	1	1	3	B5YQI2	B5YQI2 [38-52]	0	2501.45	1.308	0.411	0.429	0.455	0.824	1.107	0.946	1.755	1.585	1.18	0.0006157	13
[K].QVSFTTPYYENSAVVIAK.[K]	1xTMT6plex [K18]; 1xTMT6plex [N-Term]	1	2	2	A0A0H3PPL7	A0A0H3PPL7 [97-114]	0	2475.35	0.693	0.417	0.244	0.352	0.777	1.443	1.001	1.754	2.054	1.265	7.087e-08	73
[K].AQQTEK.[A]	1xTMT6plex [K6]; 1xTMT6plex [N-Term]	1	1	1	P0A6C2	P0A6C2 [277-282]	0	1162.68	0.964	0.613	0.736	0.613	1.019	1.241	1.028	1.753	1.159	0.873	0.02739	21
[HR].HEGCCK.[HG]	2xCarbamidomethyl [C4; C5]; 1xTMT6plex [K6]; 1xTMT6plex [N-Term]	1	1	2	Q8XAN2	Q8XAN2 [5-10]; [17-22]	0	1248.62	1.006	0.419	0.761	0.774	0.854	1.233	1.113	1.752	1.055	1.034	0.0005222	27
[R].QTVVARLK.[N]	1xTMT6plex [K8]; 1xTMT6plex [N-Term]	1	1	1	A0A3G4WU59	A0A3G4WU59 [24-31]	1	1372.9	0.989	0.589	0.298	0.181	0.763	1.054	1.645	1.751	1.964	0.766	0.002049	44
[K].HEDMYTAINELINK.[L]	1xOxidation [M4]; 1xTMT6plex [K14]; 1xTMT6plex [N-Term]	1	1	4	P0AD51	P0AD51 [67-80]	0	2165.13	0.959	0.529	0.258	0.564	0.814	1.011	1.192	1.751	1.475	1.447	1.958e-06	52
[R].NMAQNDQQR.[L]	1xTMT6plex [N-Term]	1	1	1	B5Z2T4	B5Z2T4 [39-47]	0	1333.65	1.29	0.444	0.6			1.237	1.153	1.75	1.459	2.067	0.02111	25
[R].NYQSNAQTIK.[T]	1xTMT6plex [K10]; 1xTMT6plex [N-Term]	1	1	1	A0A0H3PGI0	A0A0H3PGI0 [379-388]	0	1624.91	1.014	0.664	0.622	0.803	0.888	0.892	0.771	1.75	1.336	1.261	0.001927	35
[R].QMQMNAQAEK.[V]	2xOxidation [M2; M4]; 1xTMT6plex [K10]; 1xTMT6plex [N-Term]	1	1	4	P0AC04	P0AC04 [224-233]	0	1668.84	0.981	0.495	0.324	0.618	0.672	1.108	1.153	1.749	1.593	1.306	0.0007115	33
[R].FIEMNGSFADENRDW.[-]	1xOxidation [M4]; 1xTMT6plex [N-Term]	1	1	1	P62553	P62553 [58-72]	1	2075.93	0.771	0.607	0.249	0.467	0.9	1.304	0.861	1.748	1.798	1.295	0.001119	35
[K].NMSTYVDYK.[I]	2xTMT6plex [T4; K9]; 1xTMT6plex [N-Term]	2	4	1	Q8XE41; Q8XAS0	Q8XE41 [330-338]; Q8XAS0 [329-337]	0	1807.99	2.091	0.305	0.497	0.373	0.89	0.649	0.926	1.747	1.016	1.506	0.03157	14
[K].NDELVAYAR.[I]	1xTMT6plex [N-Term]	1	1	1	Q8XCZ1	Q8XCZ1 [56-64]	0	1279.68	0.895	0.531	0.395	0.478	0.993	1.239	0.936	1.745	1.482	1.305	2.906e-05	47
[R].EHEGEIITGVVK.[K]	1xTMT6plex [K12]; 1xTMT6plex [N-Term]	1	1	2	P0AFF8	P0AFF8 [132-143]	0	1769.02	0.987	0.554	0.471	0.595	0.647	0.804	1.399	1.744	1.235	1.565	2.339e-08	60
[R].SNLTTQGLGK.[K]	1xTMT6plex [K10]; 1xTMT6plex [N-Term]	1	2	1	A0A0H3PIR9	A0A0H3PIR9 [92-101]	0	1476.88	1.023	0.447	0.445	0.384	0.724	1.052	1.416	1.742	1.179	1.587	3.046e-07	67
[R].SGDTLSSIASR.[L]	1xTMT6plex [N-Term]	1	2	1	Q8X7Z2	Q8X7Z2 [347-357]	0	1322.71	1.142	0.55	0.478	0.605	0.76	1.077	1.133	1.742	1.455	1.059	9.841e-06	54
[K].RENQSLLNGPQVDTSK.[A]	1xTMT6plex [K16]; 1xTMT6plex [N-Term]	1	1	1	C6UY58	C6UY58 [180-195]	1	2244.23	0.867	0.423	0.539	0.466	0.758	1.525	0.901	1.742	1.589	1.19	7.865e-06	41
[K].CGGNLGTDGSVAYLFSK.[K]	1xCarbamidomethyl [C1]; 1xTMT6plex [K17]; 1xTMT6plex [N-Term]	1	1	4	P67176	P67176 [120-136]	0	2204.14	1.177	0.611	0.421	0.433	0.711	1.203	0.874	1.742	1.5	1.328	2.652e-12	95
[K].ITGDENAAK.[N]	1xTMT6plex [K9]; 1xTMT6plex [N-Term]	1	1	1	A0A384LL43	A0A384LL43 [27-35]	0	1376.78	0.969	0.352	0.24	0.301	0.956	1.382	1.293	1.741	1.792	0.973	6.192e-05	39
[K].YTDNASETQPLGYASGAYAWQLTDNAK.[F]	1xTMT6plex [K27]; 1xTMT6plex [N-Term]	1	2	1	A0A0H3PVM8	A0A0H3PVM8 [163-189]	0	3393.66	1.083	0.373	0.223	0.472		1.813	1.182	1.741	1.86	1.253	1.027e-11	100
[R].TASSGDYNK.[N]	2xTMT6plex [S3; K9]; 1xTMT6plex [N-Term]	1	1	2	P0A919	P0A919 [74-82]	0	1629.91	1.773	0.322	0.409	0.749	1.193	0.713	0.942	1.741	0.91	1.249	0.01464	10
[R].NMSVLQSSMDK.[K]	2xOxidation [M2; M9]; 1xTMT6plex [K11]; 1xTMT6plex [N-Term]	1	3	1	A0A0H3JD81	A0A0H3JD81 [22-32]	0	1729.89	0.79	0.428	0.18	0.912	0.751	0.875	1.397	1.738	1.68	1.249	0.02163	31
[K].MGGFNLK.[Y]	1xTMT6plex [K7]; 1xTMT6plex [N-Term]	1	1	2	P0A919	P0A919 [44-50]	0	1224.72	1.073	0.415	0.366	0.27	1.155	1.194	1.095	1.738	1.241	1.453	0.002973	28
[M].NQTLLSSFGTPFER.[V]	1xTMT6plex [N-Term]	1	1	2	B5YR87	B5YR87 [2-15]	0	1825.96	1.149	0.487	0.474	0.474	1.163	0.949	1.046	1.737	1.241	1.28	3.444e-07	49
[K].YEEITASCSCGNVMK.[I]	2xCarbamidomethyl [C8; C10]; 1xOxidation [M14]; 1xTMT6plex [K15]; 1xTMT6plex [N-Term]	1	1	6	B5YZ77	B5YZ77 [9-23]	0	2223.05	0.951	0.403	0.307	0.331	0.774	1.299	0.989	1.737	1.833	1.375	3.109e-10	77
[K].QAGYDASVSHPK.[A]	2xTMT6plex [S7; K12]; 1xTMT6plex [N-Term]	1	1	3	Q8XD24	Q8XD24 [58-69]	0	1947.09	1.175	0.491	0.494	0.427	0.803	1.051	1.108	1.736	1.669	1.046	0.0002583	18
[K].WVEGLTFLGESASGHQILMDGNSGDK.[A]	3xTMT6plex [S13; K26; S/H]; 1xTMT6plex [N-Term]	1	1	2	P0ADX3	P0ADX3 [7-32]	0	3664.95	1.266	0.5	0.404	0.432	1.136	1.536	0.789	1.735	1.277	0.925	8.912e-05	45
[K].DSLGFQPNLR.[Y]	1xTMT6plex [N-Term]	1	1	1	P65368	P65368 [77-86]	0	1375.75	0.965	0.676	0.326	0.371	0.503	1.526	0.569	1.734	2.424	0.906	0.0005204	38
[-].MNQTLLSSFGTPFER.[V]	1xOxidation [M1]; 1xTMT6plex [N-Term]	1	1	3	B5YR87	B5YR87 [1-15]	0	1973	1.036	0.44	0.332	0.37	0.788	1.11	1.201	1.733	1.521	1.469	3.137e-05	43
[K].TASNGK.[F]	1xTMT6plex [K6]; 1xTMT6plex [N-Term]	1	1	1	Q8X7I0	Q8X7I0 [60-65]	0	1035.62	1.144	0.322	0.42	0.514	0.925	1.006	0.996	1.733	1.454	1.486	0.03019	18
[R].DLIHALEVER.[N]	1xTMT6plex [N-Term]	1	1	1	P58402	P58402 [693-702]	0	1423.81	0.843	0.515	0.401	0.405	1.456	1.123	1.17	1.732	1.048	1.307	0.001199	17
[K].QKDEVAER.[Q]	1xTMT6plex [K2]; 1xTMT6plex [N-Term]	1	2	1	Q8XAH3	Q8XAH3 [77-84]	1	1432.82	0.881	0.204	0.339	0.27	1.101	1.205	1.259	1.73	1.379	1.631	0.005149	22
[R].NYFNQQPAYVLR.[E]	1xTMT6plex [N-Term]	1	1	1	A0A384KGT1	A0A384KGT1 [145-156]	0	1741.92	1.207	0.463	0.581	0.549	0.848	0.819	1.172	1.729	0.889	1.743	2.461e-06	48
[K].AMTPGCTVQACGLR.[D]	2xCarbamidomethyl [C6; C11]; 1xOxidation [M2]; 1xTMT6plex [N-Term]	1	1	1	P0AE54	P0AE54 [41-54]	0	1766.85	0.794	0.654	0.29	0.466	0.712	1.679	0.957	1.729	1.735	0.985	1.268e-05	56
[K].QLADALR.[V]	1xTMT6plex [N-Term]	1	1	1	A0A0H3PID7	A0A0H3PID7 [58-64]	0	1015.61	0.854	0.378	0.486	0.423	1.096	1.291	1.18	1.728	1.307	1.257	0.001471	40
[R].MQAASGQLQQSHLLK.[Q]	1xOxidation [M1]; 2xTMT6plex [S5; K15]; 1xTMT6plex [N-Term]	1	1	2	B5YTN3	B5YTN3 [30-44]	0	2343.34	1.219	0.344	0.357	0.668	1.032	0.685	1.005	1.728	1.573	1.387	0.05349	19
[K].FVQAYQSDEVYEAANK.[V]	1xTMT6plex [K16]; 1xTMT6plex [N-Term]	1	1	2	Q8X8V9	Q8X8V9 [246-261]	0	2320.19	1.119	0.511	0.436	0.375	0.744	1.47	0.985	1.728	1.434	1.197	5.524e-11	103
[R].NQLRDEVDR.[T]	1xTMT6plex [N-Term]	1	1	2	P0ABS3	P0ABS3 [49-57]	1	1373.73	1.088	0.265	0.155	0.207	0.416	1.64	0.572	1.727	2.941	0.99	0.001519	29
[R].TETGVHR.[L]	1xTMT6plex [T/H]; 1xTMT6plex [N-Term]	1	1	2	P66024	P66024 [194-200]	0	1257.73	1.289	0.403	0.461	0.52	1.044	0.892	0.964	1.725	1.081	1.621	0.04275	10
[K].DEKDTTAR.[L]	1xTMT6plex [K3]; 1xTMT6plex [N-Term]	1	1	1	Q8X580	Q8X580 [80-87]	1	1393.77	0.976	0.393	0.29	0.333	0.604	2.005	0.63	1.725	2.052	0.991	0.02218	7
[R].LGNECETYAELK.[L]	1xCarbamidomethyl [C5]; 1xTMT6plex [K12]; 1xTMT6plex [N-Term]	1	1	3	Q8X5W7	Q8X5W7 [59-70]	0	1884.98	1.056	0.507	0.373	0.353	0.521	1.283	1.317	1.724	1.518	1.349	2.49e-09	62
[K].QFYESAFNMIER.[C]	1xOxidation [M9]; 1xTMT6plex [N-Term]	1	1	1	A0A0H3PID7	A0A0H3PID7 [31-42]	0	1779.86	0.951	0.476		0.47	1.12	1.206	1.197	1.724	1.791	1.064	0.05834	16
[R].NEEGQTWSGVGR.[Q]	1xTMT6plex [N-Term]	1	2	1	A0A0H3PTX4	A0A0H3PTX4 [79-90]	0	1548.76	0.963	0.425	0.562	0.518	1.025	1.065	1.142	1.724	1.166	1.411	3.408e-08	51
[-].MLYVIYAQDK.[A]	1xOxidation [M1]; 1xTMT6plex [K10]; 1xTMT6plex [N-Term]	1	1	2	A0A0H3JIN7	A0A0H3JIN7 [1-10]	0	1717.96	0.789	0.719	0.371	0.518	0.817	1.162	1.321	1.723	1.286	1.293	1.806e-05	65
[M].TMYATLEEAIDAAR.[E]	1xOxidation [M2]; 1xTMT6plex [N-Term]	1	1	2	A0A0H3PLH3	A0A0H3PLH3 [2-15]	0	1799.9	0.88	0.542	0.467	0.749	0.694	1.042	1.231	1.722	1.233	1.44	1.294e-07	55
[K].WGYDYNGDSK.[V]	1xTMT6plex [K10]; 1xTMT6plex [N-Term]	1	1	1	Q8X5W7	Q8X5W7 [401-410]	0	1662.82	1.068	0.544	0.359	0.415	0.525	1.268	1.212	1.722	1.464	1.423	6.683e-06	53
[R].QHAAMEK.[E]	1xOxidation [M5]; 1xTMT6plex [K7]; 1xTMT6plex [N-Term]	1	1	3	B5Z418	B5Z418 [45-51]	0	1288.71	0.984	0.318	0.386	0.457	0.839	1.076	1.312	1.721	1.669	1.238	0.0005534	33
[R].YACGVIK.[-]	1xCarbamidomethyl [C3]; 1xTMT6plex [K7]; 1xTMT6plex [N-Term]	1	1	1	P0AGD2	P0AGD2 [167-173]	0	1268.74	1.061	0.501	0.549	0.51	0.857	1.109	1.087	1.721	1.351	1.254	0.0003979	33
[K].WPDGVALTEEQK.[E]	1xTMT6plex [K12]; 1xTMT6plex [N-Term]	1	2	2	Q8XDU7	Q8XDU7 [27-38]	0	1831	0.908	0.465	0.261	0.302	0.861	1.526	1.068	1.721	1.607	1.28	2.27e-05	52
[R].TVVFHDTSIDEYFR.[I]	2xTMT6plex [S8; T/H]; 1xTMT6plex [N-Term]	1	1	3	Q8X9T8	Q8X9T8 [11-24]	0	2416.31	1.385	0.316	0.571	0.507	1.071	0.853	1.017	1.721	1.161	1.398	9.151e-06	15
[R].WNGVTVTPK.[D]	1xTMT6plex [K9]; 1xTMT6plex [N-Term]	1	1	2	P0ADU6	P0ADU6 [94-102]	0	1459.87	1.032	0.38	0.382	0.424	0.952	1.255	0.995	1.721	1.782	1.077	6.216e-05	36
[R].DQLVGK.[I]	1xTMT6plex [K6]; 1xTMT6plex [N-Term]	1	1	1	P68207	P68207 [37-42]	0	1117.7	0.957	0.344	0.354	0.3	0.891	1.568	1.1	1.72	1.571	1.196	0.03962	26
[K].NQTVSLSK.[E]	1xTMT6plex [K8]; 1xTMT6plex [N-Term]	1	1	1	A0A0H3JDH7	A0A0H3JDH7 [7-14]	0	1334.8	1.208	0.456	0.656	0.657	0.737	0.972	1.004	1.72	1.261	1.329	7.874e-05	50
[K].HQKPVPALNQPGGIVEK.[E]	2xTMT6plex [K3; K17]; 1xTMT6plex [N-Term]	1	1	5	P60625	P60625 [45-61]	0	2499.5	1.141	0.402	0.44	0.517	0.781	1.14	1.175	1.719	1.217	1.468	1.597e-06	40
[K].DLVESAPAALK.[E]	2xTMT6plex [S5; K11]; 1xTMT6plex [N-Term]	1	1	1	B5Z082	B5Z082 [86-96]	0	1801.1	1.637	0.223	0.356	0.483	1.37	0.762	0.89	1.719	1.156	1.404	0.0002898	27
[K].TTQTQPFQPDSGIDNQWR.[S]	1xTMT6plex [N-Term]	1	2	2	A0A0H3PVZ4	A0A0H3PVZ4 [112-129]	0	2348.15	0.936	0.646	0.878	0.724	0.768	1.144	0.815	1.719	1.117	1.251	1.637e-06	52
[R].VFIAEDLGCHMDDVNVK.[A]	1xCarbamidomethyl [C9]; 1xTMT6plex [K17]; 1xTMT6plex [N-Term]	1	1	1	P62618	P62618 [114-130]	0	2420.24	0.895	0.565	0.582	0.307	1.034	1.278	1.115	1.718	1.162	1.345	3.147e-07	72
[K].DEADEKDAIATVNK.[Q]	2xTMT6plex [K6; K14]; 1xTMT6plex [N-Term]	1	1	1	P0AG69	P0AG69 [523-536]	1	2206.22	0.781	0.539	0.377	0.761	0.826	1.14	1.329	1.717	0.486	2.044	0.000451	34
[R].YTINHAR.[E]	1xTMT6plex [N-Term]	1	1	1	P0A9R5	P0A9R5 [103-109]	0	1103.62	0.986	0.473	0.387	0.344	0.766	1.27	1.2	1.715	1.56	1.3	0.0002156	41
[R].TLTIPCK.[S]	1xCarbamidomethyl [C6]; 1xTMT6plex [K7]; 1xTMT6plex [N-Term]	1	2	1	A0A0H3PLJ3	A0A0H3PLJ3 [26-32]	0	1290.79	1.05	0.415	0.452	0.486	0.689	1.167	0.998	1.713	2.1	0.929	0.01041	24
[R].NLSDGEVR.[V]	1xTMT6plex [N-Term]	1	1	1	P0AFW6	P0AFW6 [64-71]	0	1118.6	1.177	0.326	0.373	0.469	0.869	1.075	0.968	1.713	1.259	1.77	0.001085	42
[K].GLADDDHFVGLAIDEDRQPELTAER.[V]	1xTMT6plex [N-Term]	1	1	2	P61951	P61951 [132-156]	1	3011.49	0.933	0.443	0.241	0.345	0.915	1.601	0.966	1.713	1.754	1.089	5.035e-12	82
[M].SNVPAELK.[Y]	1xTMT6plex [K8]; 1xTMT6plex [N-Term]	1	1	2	B5YQ96	B5YQ96 [2-9]	0	1315.8	1.035	0.439	0.437	0.485	0.744	1.022	1.297	1.712	1.497	1.333	0.0002074	39
[K].NMSTYVDYK.[I]	1xOxidation [M2]; 1xTMT6plex [K9]; 1xTMT6plex [N-Term]	2	4	15	Q8XE41; Q8XAS0	Q8XE41 [330-338]; Q8XAS0 [329-337]	0	1594.82	0.989	0.398	0.331	0.369	0.853	0.969	1.105	1.712	1.743	1.532	0.0005051	23
[R].SDFAQMLDAHANFLR.[S]	1xTMT6plex [N-Term]	1	1	7	P0A913	P0A913 [82-96]	0	1964.98	1.14	0.379	0.288	0.184	0.846	1.382	1.042	1.712	1.786	1.24	1.136e-09	85
[R].GMGESNPVTGNTCDNVK.[Q]	1xCarbamidomethyl [C13]; 2xTMT6plex [S5; K17]; 1xTMT6plex [N-Term]	1	1	1	P0A911	P0A911 [299-315]	0	2467.25	1.863	0.526	0.479	0.521	0.775	1.045	1.02	1.712	1.046	1.012	9.048e-06	58
[R].GNGFATYR.[N]	1xTMT6plex [N-Term]	1	2	1	Q8XE41	Q8XE41 [146-153]	0	1114.58	0.929	0.369	0.256	0.231	1.028	1.291	1.281	1.711	1.597	1.306	0.0004812	35
[K].HEQLITQK.[I]	1xTMT6plex [K8]; 1xTMT6plex [N-Term]	1	1	7	P0A9A0	P0A9A0 [93-100]	0	1454.87	1.001	0.526	0.61	0.605	0.976	1.075	1.165	1.711	1.09	1.242	0.000113	41
[K].TNDTLAVTGEAFSR.[Q]	1xTMT6plex [N-Term]	1	2	2	A0A0H3JKW9	A0A0H3JKW9 [208-221]	0	1710.89	1.163	0.432	0.505	0.499	0.93	1.041	0.755	1.711	1.418	1.546	2.954e-08	58
[K].TFDTPTHPNSLALSADGK.[T]	1xTMT6plex [K18]; 1xTMT6plex [N-Term]	1	1	1	Q8X9X2	Q8X9X2 [309-326]	0	2330.24	0.711	0.699	0.504	0.543	1.042	1.164	1.148	1.71	1.267	1.212	7.536e-07	65
[R].EETAHK.[V]	1xTMT6plex [K6]; 1xTMT6plex [N-Term]	1	1	1	P0AE65	P0AE65 [49-54]	0	1172.67	0.874	0.367	0.304	0.367	0.746	1.419	1.055	1.71	2.008	1.15	0.000921	37
[K].TTVFVK.[D]	1xTMT6plex [K6]; 1xTMT6plex [N-Term]	1	2	1	Q8XCD0	Q8XCD0 [87-92]	0	1152.74	1.232	0.469	0.605	0.417	0.718	1.131	0.971	1.71	1.365	1.381	0.02079	29
[K].YEEITASCSCGNVMK.[I]	2xCarbamidomethyl [C8; C10]; 1xTMT6plex [K15]; 1xTMT6plex [N-Term]	1	1	2	B5YZ77	B5YZ77 [9-23]	0	2207.05	1.042	0.35	0.274	0.163	0.802	1.572	0.879	1.71	1.908	1.3	5.14e-09	71
[R].TGIAFDDSPVPAQNR.[S]	1xTMT6plex [N-Term]	1	1	2	Q8XCN6	Q8XCN6 [368-382]	0	1816.94	1.029	0.405	0.335	0.575	0.742	1.06	1.317	1.709	1.311	1.516	1.154e-07	66
[K].IWEEGSDEVLVK.[A]	1xTMT6plex [K12]; 1xTMT6plex [N-Term]	1	1	5	P0AB16	P0AB16 [42-53]	0	1862.03	0.963	0.515	0.352	0.408	0.957	1.204	1.263	1.709	1.47	1.158	1.206e-06	75
[R].NNVVVSR.[R]	1xTMT6plex [N-Term]	1	1	1	P0AG69	P0AG69 [164-170]	0	1016.61	1.198	0.471	0.654	0.699	0.827	0.867	1.206	1.709	0.921	1.448	0.001847	33
[K].LEQYFDR.[I]	1xTMT6plex [N-Term]	1	1	2	P0AFX2	P0AFX2 [27-33]	0	1199.63	0.943	0.538	0.531	0.5	1.144	1.179	1.274	1.708	0.737	1.447	0.004757	23
[K].CEAVSEIR.[G]	1xCarbamidomethyl [C1]; 1xTMT6plex [N-Term]	1	1	1	P64484	P64484 [36-43]	0	1192.62	0.912	0.629	0.644	0.464	0.768	1.069	1.1	1.708	1.187	1.518	0.0004448	40
[K].VEFSIEQGQR.[G]	1xTMT6plex [N-Term]	1	1	3	P0A980	P0A980 [51-60]	0	1421.76	1.05	0.445	0.415	0.38	1.187	1.188	0.923	1.708	1.113	1.591	3.734e-06	42
[K].LEGWSESGAQAK.[I]	1xTMT6plex [K12]; 1xTMT6plex [N-Term]	1	2	2	Q8XCT7	Q8XCT7 [20-31]	0	1720.93	0.985	0.424	0.366	0.29	1.057	1.325	1.104	1.706	1.573	1.17	6.93e-09	77
[K].GVSFQELPIDGNAAK.[R]	1xTMT6plex [K15]; 1xTMT6plex [N-Term]	1	1	3	P0AC64	P0AC64 [26-40]	0	2004.12	0.911	0.297	0.361	0.319	0.88	1.667	1.073	1.706	1.584	1.204	1.408e-09	78
[M].SEKPLTK.[T]	2xTMT6plex [K3; K7]; 1xTMT6plex [N-Term]	1	1	1	P0ACE5	P0ACE5 [2-8]	0	1489.96	1.057	0.325	0.395	0.299	1.071	1.102	1.199	1.704	1.324	1.524	0.0548	4
[R].LQALLGR.[M]	1xTMT6plex [N-Term]	2	2	1	P0AF38; B5YZ66	P0AF38 [71-77]; B5YZ66 [69-75]	0	999.651	1.055	0.386	0.41	0.395	1.121	1.137	1.064	1.704	1.308	1.418	0.004054	33
[R].YDKDYSSYPYQTVK.[M]	2xTMT6plex [K3; K14]; 1xTMT6plex [N-Term]	1	1	1	Q8X714	Q8X714 [547-560]	1	2444.3	1.063	0.977	0.791	0.743	0.847	0.954	0.71	1.704	1.348	0.864	3.266e-06	27
[R].IEGEIDKDLSSVEVDVK.[A]	2xTMT6plex [K7; K17]; 1xTMT6plex [N-Term]	1	2	10	A0A3G4WXS3	A0A3G4WXS3 [92-108]	1	2562.45	1.037	0.41	0.34	0.372	0.702	1.368	0.989	1.703	1.924	1.156	4.551e-09	53
[K].VDGLHYFSDDK.[S]	2xTMT6plex [S8; K11]; 1xTMT6plex [N-Term]	1	1	12	Q8XE41	Q8XE41 [38-48]	0	1983.08	1.302	0.411	0.359	0.392	1.129	0.956	1.043	1.702	1.291	1.414	3.004e-05	44
[K].EAPTMNVAMVGLGWDAR.[V]	2xOxidation [M5; M9]; 1xTMT6plex [N-Term]	1	1	3	A0A3G4WVB1	A0A3G4WVB1 [16-32]	0	2079.02	0.853	0.451	0.213	0.663	0.714	1.556	1.161	1.701	1.555	1.134	1.014e-06	52
[R].HGSGIVCLCITEDR.[R]	2xCarbamidomethyl [C7; C9]; 1xTMT6plex [S3]; 1xTMT6plex [N-Term]	1	1	2	B5YR87	B5YR87 [61-74]	0	2075.08	1.115	0.558	0.286	0.564	0.876	1.445	0.863	1.701	1.704	0.888	3.838e-05	29
[K].NELGAGIATITR.[G]	1xTMT6plex [N-Term]	1	1	2	P0A882	P0A882 [73-84]	0	1444.83	1.258	0.392	0.409	0.543	0.746	0.994	0.837	1.701	1.429	1.691	1.558e-05	66
[K].YEIDKESGALFVDR.[F]	1xTMT6plex [K5]; 1xTMT6plex [N-Term]	1	1	2	P0A7B0	P0A7B0 [31-44]	1	2100.14	1.011	0.67	0.353	0.437	0.631	1.689	0.761	1.701	1.605	1.142	2.849e-05	17
[K].EQSADDPSVDLIR.[V]	1xTMT6plex [N-Term]	1	1	1	P64436	P64436 [4-16]	0	1673.85	0.986	0.391	0.306	0.345	0.931	1.635	0.925	1.699	1.728	1.054	2.686e-07	65
[K].YVNTTEAFSCTEIDGMNCQTK.[N]	2xCarbamidomethyl [C10; C18]; 1xTMT6plex [K21]; 1xTMT6plex [N-Term]	1	1	1	A0A0H3JLH3	A0A0H3JLH3 [33-53]	0	2927.36	0.778	0.341	0.407	0.338	0.689	1.678	1.721	1.698	1.236	1.113	3.821e-10	83
[R].NFVQQK.[-]	1xTMT6plex [K6]; 1xTMT6plex [N-Term]	1	1	1	P0A8E6	P0A8E6 [115-120]	0	1221.74	1.221	0.443	0.437	0.454	1.011	0.998	1.165	1.698	1.237	1.336	0.005944	26
[K].QAGYDASVSHPK.[A]	1xTMT6plex [K12]; 1xTMT6plex [N-Term]	1	1	1	Q8XD24	Q8XD24 [58-69]	0	1717.93	0.879	0.545	0.53	0.477	0.701	1.15	1.136	1.698	1.587	1.296	3.526e-07	36
[K].QNNVSTK.[E]	1xTMT6plex [K7]; 1xTMT6plex [N-Term]	1	2	1	A0A0H3JDV2	A0A0H3JDV2 [71-77]	0	1248.73	1.033	0.391	0.415	0.389	1.144	0.882	0.861	1.698	1.657	1.53	0.001329	28
[K].FMQGTVAVCAR.[I]	1xCarbamidomethyl [C9]; 1xOxidation [M2]; 1xTMT6plex [N-Term]	1	1	1	Q7DBX1	Q7DBX1 [30-40]	0	1484.76	0.874	0.403	0.474	0.633	0.703	0.934	1.349	1.697	1.783	1.15	0.01351	28
[K].TGVSNTLENEFK.[G]	1xTMT6plex [K12]; 1xTMT6plex [N-Term]	1	1	2	P0AEU9	P0AEU9 [40-51]	0	1796.98	1.072	0.254	0.506	0.426	0.95	0.987	1.154	1.696	1.364	1.592	2.253e-08	65
[K].FTNPNVK.[D]	1xTMT6plex [K7]; 1xTMT6plex [N-Term]	1	2	1	P0AAD0	P0AAD0 [90-96]	0	1277.76	1.074	0.388	0.501	0.451	1.1	1.079	1.035	1.696	1.31	1.365	0.001329	26
[R].ISSLDTATQILSK.[S]	1xTMT6plex [K13]; 1xTMT6plex [N-Term]	1	1	2	A0A0H3PKE2	A0A0H3PKE2 [33-45]	0	1835.09	1.021	0.328	0.405	0.344	0.896	1.335	1.205	1.695	1.456	1.316	1.892e-08	82
[K].ADEMGAK.[S]	1xTMT6plex [K7]; 1xTMT6plex [N-Term]	1	1	1	P0AB42	P0AB42 [58-64]	0	1179.64	0.999	0.14	0.214	0.136	0.698	1.746	1.02	1.695	2.562	0.791	0.001012	29
[R].VENASPKDE.[-]	1xTMT6plex [K7]; 1xTMT6plex [N-Term]	1	1	2	B5YQ00	B5YQ00 [91-99]	1	1446.78	1.038	0.476	0.341	0.366	0.867	1.308	0.915	1.695	1.631	1.364	0.003798	22
[R].LWDKETLEK.[M]	2xTMT6plex [K4; K9]; 1xTMT6plex [N-Term]	1	1	1	B5Z013	B5Z013 [200-208]	1	1849.1	1.068	0.596	0.264	0.428	0.518	1.74	0.839	1.695	1.893	0.961	0.005119	2
[K].FVAFQSGEEIPYTPIDKESSEEK.[D]	2xTMT6plex [K17; K23]; 1xTMT6plex [N-Term]	1	2	1	A0A0H3JDB4	A0A0H3JDB4 [90-112]	1	3317.74	0.868	0.475	0.263	0.306	0.738	1.809	0.654	1.695	2.162	1.03	1.76e-07	56
[-].MLQSNEYFSGK.[V]	1xOxidation [M1]; 1xTMT6plex [K11]; 1xTMT6plex [N-Term]	1	1	1	P0C039	P0C039 [1-11]	0	1777.92	0.744	0.344	0.268	0.351	0.927	1.158	1.321	1.693	1.975	1.221	0.0004858	46
[K].DMTCQEFIDLNPK.[A]	1xCarbamidomethyl [C4]; 1xTMT6plex [K13]; 1xTMT6plex [N-Term]	1	1	2	A0A384KBL6	A0A384KBL6 [40-52]	0	2069.04	0.93	0.49	0.451	0.348	0.722	1.632	0.974	1.693	1.724	1.037	1.739e-07	58
[R].FMVANNAELER.[G]	1xOxidation [M2]; 1xTMT6plex [N-Term]	1	1	1	Q8X8W4	Q8X8W4 [171-181]	0	1538.78	0.783	0.358	0.481	0.687	0.595	1.385	1.206	1.692	1.749	1.064	0.001328	36
[R].ELDEQQK.[A]	1xTMT6plex [K7]; 1xTMT6plex [N-Term]	1	1	1	Q8X9X8	Q8X9X8 [12-18]	0	1347.75	1	0.398	0.248	0.253	1.037	1.547	1.153	1.692	1.584	1.087	0.001598	33
[R].FTSNIK.[G]	1xTMT6plex [K6]; 1xTMT6plex [N-Term]	1	2	1	Q7DBI0	Q7DBI0 [54-59]	0	1167.71	1.182	0.387	0.274	0.359	0.974	1.267	0.973	1.691	1.457	1.436	0.02014	28
[M].STIEER.[V]	1xTMT6plex [S1]; 1xTMT6plex [N-Term]	1	1	1	P0A6B0	P0A6B0 [2-7]	0	1192.69	1.71	0.299	0.458	0.632	1.08	0.776	0.923	1.691	1.335	1.097	0.03668	8
[R].QQIEEATSDYDREK.[L]	1xTMT6plex [K14]; 1xTMT6plex [N-Term]	1	1	3	P0A6F7	P0A6F7 [351-364]	1	2170.1	1.037	0.975	0.243	0.316	0.232	2.051	0.653	1.69	1.881	0.922	3.49e-06	50
[K].DVLSTILK.[T]	1xTMT6plex [K8]; 1xTMT6plex [N-Term]	1	2	1	A0A0H3PL30	A0A0H3PL30 [66-73]	0	1346.87	0.951	0.307	0.185	0.278	1.023	1.054	1.435	1.689	1.656	1.42	0.0001188	47
[K].FGGPSVK.[D]	1xTMT6plex [K7]; 1xTMT6plex [N-Term]	1	1	1	P0AEU2	P0AEU2 [202-208]	0	1149.7	1.07	0.464	0.76	0.51	0.987	0.972	1.08	1.689	1.116	1.352	0.01174	26
[-].MQPNDITFFQR.[F]	1xTMT6plex [N-Term]	1	1	1	P67604	P67604 [1-11]	0	1625.83	1.023	0.486	0.28	0.244	1.11	1.452	1.006	1.689	1.682	1.028	9.357e-05	46
[R].NPLIEK.[Q]	1xTMT6plex [K6]; 1xTMT6plex [N-Term]	1	1	1	A0A0H3JF94	A0A0H3JF94 [7-12]	0	1171.75	1.123	0.483	0.65	0.671	0.978	0.991	0.979	1.689	1.055	1.381	0.02571	27
[-].MTFDEK.[E]	1xTMT6plex [K6]; 1xTMT6plex [N-Term]	1	1	1	A0A0H3PID7	A0A0H3PID7 [1-6]	0	1228.66	1.007	0.447	0.434	0.395	1.071	1.412	1.131	1.688	1.426	0.988	0.01994	23
[K].FNVEVVAIR.[E]	1xTMT6plex [N-Term]	1	1	2	P0A9L1	P0A9L1 [132-140]	0	1275.76	1.038	0.415	0.386	0.452	1.182	1.035	1.048	1.688	1.323	1.433	9.671e-06	53
[K].VNPNYGK.[A]	1xTMT6plex [K7]; 1xTMT6plex [N-Term]	1	1	1	Q8X5W7	Q8X5W7 [411-417]	0	1249.73	1.072	0.563	0.415	0.426	0.48	1.247	1.198	1.687	1.463	1.449	0.01322	24
[R].NMAQNDQQR.[L]	1xOxidation [M2]; 1xTMT6plex [N-Term]	1	1	5	B5Z2T4	B5Z2T4 [39-47]	0	1349.64	1.178	0.369	0.414	0.489	0.89	1.021	1.02	1.687	1.47	1.464	0.001158	27
[M].TMNITSK.[Q]	1xOxidation [M2]; 1xTMT6plex [K7]; 1xTMT6plex [N-Term]	1	1	2	P0AD51	P0AD51 [2-8]	0	1268.73	1.141	0.354	0.418	0.321	0.985	1.18	0.947	1.687	1.41	1.556	0.08394	19
[-].MLQSNEYFSGK.[V]	1xTMT6plex [K11]; 1xTMT6plex [N-Term]	1	1	1	P0C039	P0C039 [1-11]	0	1761.92	1.085	0.365	0.32	0.197	0.865	1.406	1.072	1.685	1.798	1.206	2.914e-07	55
[R].HGDFTIK.[E]	1xTMT6plex [K7]; 1xTMT6plex [N-Term]	1	1	3	P0ADN4	P0ADN4 [24-30]	0	1275.75	1.052	0.275	0.487	0.449	0.927	1.175	0.987	1.684	1.466	1.497	0.0035	18
[R].QESGVALR.[K]	1xTMT6plex [N-Term]	1	2	2	A0A0H3JKW9	A0A0H3JKW9 [222-229]	0	1088.63	0.932	0.419	0.508	0.493	0.962	1.095	1.069	1.683	1.254	1.585	0.0002425	38
[K].EKPAVLGHDEAAYSK.[N]	3xTMT6plex [K2; S14; K15]; 1xTMT6plex [N-Term]	1	1	1	P0A913	P0A913 [151-165]	0	2531.46	1.29	0.403	0.538	0.438	1.199	0.961	1.032	1.683	1.075	1.382	3.539e-08	45
[R].LGTDIGVVGPDAGGQK.[V]	1xTMT6plex [K16]; 1xTMT6plex [N-Term]	1	2	2	Q8X881	Q8X881 [123-138]	0	1942.1	1.049	0.554	0.382	0.427	0.583	1.34	0.994	1.683	2.016	0.973	3.848e-05	34
[K].SWWQLSNSEESSPFR.[E]	1xTMT6plex [N-Term]	1	1	1	P0A922	P0A922 [116-130]	0	2068.99	0.772	0.798	0.814	0.87	1.033	1.062	0.712	1.682	1.175	1.082	1.63e-06	57
[M].SLEVFEK.[L]	1xTMT6plex [K7]; 1xTMT6plex [N-Term]	1	1	6	B5YZ66	B5YZ66 [2-8]	0	1309.78	1.046	0.398	0.295	0.312	0.96	1.467	1.107	1.681	1.553	1.181	0.0001112	39
[R].TGVDVGK.[S]	1xTMT6plex [K7]; 1xTMT6plex [N-Term]	1	2	1	A0A0H3PGU3	A0A0H3PGU3 [1206-1212]	0	1133.69	1.092	0.438	0.488	0.543	1.036	1.051	0.934	1.681	1.375	1.363	0.00435	28
[R].FRNDEAFLQQVMK.[D]	1xTMT6plex [K13]; 1xTMT6plex [N-Term]	1	1	1	P67589	P67589 [295-307]	1	2084.14	1.189	1.041	0.369	0.51		1.692	0.605	1.681	2.002	0.911	0.00016	33
[K].FTGQVLPTAK.[K]	1xTMT6plex [K10]; 1xTMT6plex [N-Term]	1	1	2	B5YT84	B5YT84 [114-123]	0	1519.92	1.121	0.851	0.894	1.038	0.92	0.653	1.032	1.679	1.03	0.781	5.71e-05	48
[R].TGEGDGDDESLK.[I]	1xTMT6plex [K12]; 1xTMT6plex [N-Term]	1	2	3	A0A3G4WVY0	A0A3G4WVY0 [81-92]	0	1680.83	1.072	0.371	0.492	0.51	0.754	1.162	1.018	1.679	1.467	1.475	7.939e-07	53
[R].QHLAAQSDR.[W]	1xTMT6plex [N-Term]	1	1	2	Q8X807	Q8X807 [33-41]	0	1254.68	0.982	0.436	0.449	0.432	1.022	1.103	0.984	1.679	1.665	1.248	0.0002031	41
[K].TLDTIK.[G]	1xTMT6plex [K6]; 1xTMT6plex [N-Term]	1	2	1	A0A0H3PMA2	A0A0H3PMA2 [147-152]	0	1148.73	0.964	0.396	0.484	0.427	1.336	1.131	0.963	1.679	1.281	1.339	0.04465	30
[K].QSTAPGTAYVK.[D]	1xTMT6plex [K11]; 1xTMT6plex [N-Term]	1	1	1	Q8X714	Q8X714 [340-350]	0	1580.9	1.151	0.637	0.74	0.767	0.962	0.89	0.792	1.679	1.294	1.089	0.0004508	40
[K].TDPQAAEK.[L]	1xTMT6plex [K8]; 1xTMT6plex [N-Term]	1	2	1	Q7DB53	Q7DB53 [44-51]	0	1317.74	1.241	0.364	0.5	0.564	0.824	1.03	1.024	1.678	1.397	1.378	0.0003007	35
[K].GQAHWESDIK.[R]	2xTMT6plex [S7; K10]; 1xTMT6plex [N-Term]	1	1	1	A0A0H3PM84	A0A0H3PM84 [7-16]	0	1858.04	1.092	0.334	0.704	0.701	1.47	0.951	0.843	1.678	0.901	1.327	0.004404	9
[R].YGSASEVMR.[S]	1xTMT6plex [N-Term]	1	1	1	P58092	P58092 [26-34]	0	1228.62	1.065	0.574	0.379	0.311	1.109	0.982	0.822	1.678	1.34	1.741	9.642e-05	42
[K].HKEDMEAR.[H]	1xOxidation [M5]; 1xTMT6plex [K2]; 1xTMT6plex [N-Term]	1	1	3	P64457	P64457 [59-66]	1	1489.78	0.968	0.464	0.396	0.405	0.923	1.195	1.241	1.676	1.608	1.124	0.0005442	28
[K].MSLAPFIER.[A]	1xTMT6plex [N-Term]	1	1	1	A0A384LN11	A0A384LN11 [100-108]	0	1292.72	1.078	0.333	0.339	0.231	1.027	1.227	1.208	1.676	1.43	1.45	0.000267	37
[R].NPNNEHYLDTK.[A]	1xTMT6plex [K11]; 1xTMT6plex [N-Term]	1	1	2	P0A7I8	P0A7I8 [176-186]	0	1802.94	0.991	0.407	0.559	0.523	0.959	1.09	1.204	1.675	1.214	1.379	3.899e-07	54
[R].WADDQK.[I]	1xTMT6plex [K6]; 1xTMT6plex [N-Term]	1	2	1	A0A0H3PQI2	A0A0H3PQI2 [63-68]	0	1220.67	0.856	0.246	0.356	0.336	0.968	1.565	1.087	1.675	1.623	1.287	0.04585	19
[R].TENLYILPASQTR.[D]	1xTMT6plex [N-Term]	1	1	2	P0AEZ5	P0AEZ5 [80-92]	0	1734.96	1.057	0.422	0.784	0.583	0.943	1.035	0.933	1.675	1.308	1.261	2.827e-06	52
[K].DVFVHFSAIQGNGFK.[T]	2xTMT6plex [S7; K15]; 1xTMT6plex [N-Term]	1	1	1	P0A9Y8	P0A9Y8 [28-42]	0	2353.33	0.983	0.588	0.401	0.47	0.787	1.274	0.926	1.675	1.636	1.259	8.445e-06	28
[R].NLMTSYDTLTK.[Q]	1xTMT6plex [K11]; 1xTMT6plex [N-Term]	1	2	1	Q8XEB8	Q8XEB8 [196-206]	0	1744.96	1.1	0.662	0.556	0.415	1.205	1.381	0.887	1.674	1.004	1.116	7.506e-05	50
[R].AYSGEGAIADDAGNVSR.[N]	1xTMT6plex [N-Term]	1	1	2	Q8XCN6	Q8XCN6 [41-57]	0	1881.91	0.933	0.527	0.444	0.488	0.487	1.459	1.225	1.673	1.306	1.458	4.552e-12	99
[K].GFGFITPDDGSK.[D]	1xTMT6plex [K12]; 1xTMT6plex [N-Term]	2	2	17	P0A980; P0A9Y1	P0A980 [17-28]; P0A9Y1 [17-28]	0	1698.91	0.878	0.374	0.27	0.289	1.089	1.344	1.145	1.673	1.524	1.413	9.46e-08	68
[K].ETQPIDR.[E]	1xTMT6plex [N-Term]	1	1	1	P0AB63	P0AB63 [4-10]	0	1087.59	0.925	0.394	0.346	0.349	1.204	1.376	1.103	1.673	1.489	1.14	0.008462	32
[K].SQSTMNQR.[N]	1xTMT6plex [N-Term]	1	2	1	Q7DB53	Q7DB53 [89-96]	0	1180.59	1.108	0.311	0.428	0.255	1.262	1.252	0.955	1.673	1.401	1.354	0.0003725	38
[K].NLNMNFELSDEMK.[A]	1xTMT6plex [K13]; 1xTMT6plex [N-Term]	1	1	1	Q8XBL6	Q8XBL6 [278-290]	0	2043.03	1.162	0.605	0.744	0.307	1.006	1.32	0.634	1.673	1.206	1.344	2.258e-07	68
[R].EAGPVK.[G]	1xTMT6plex [K6]; 1xTMT6plex [N-Term]	1	1	1	P0AC82	P0AC82 [99-104]	0	1058.66	0.853	0.503	0.482	0.453	0.993	1.446	1.207	1.672	1.192	1.199	0.0343	24
[R].TGEEDDAAI.[-]	1xTMT6plex [N-Term]	1	1	1	P0A9Z3	P0A9Z3 [104-112]	0	1149.55	0.967	0.459	0.333	0.414	1.196	1.151	1.317	1.67	1.008	1.485	0.02236	17
[R].AGIGINAGR.[I]	1xTMT6plex [N-Term]	1	1	1	A0A0H3PPX8	A0A0H3PPX8 [252-260]	0	1057.63	0.908	0.569	0.4	0.489	0.913	0.889	1.289	1.67	1.492	1.381	0.001015	22
[K].NQASNDLPN.[-]	1xTMT6plex [N-Term]	1	1	1	A0A384KBL6	A0A384KBL6 [104-112]	0	1201.6	0.889	0.374	0.546	0.439	0.861	1.206	1.224	1.67	1.625	1.166	2.181e-05	66
[K].INQTTTK.[M]	1xTMT6plex [K7]; 1xTMT6plex [N-Term]	1	1	1	Q8XDM9	Q8XDM9 [109-115]	0	1263.77	1.008	0.226	0.378	0.291	0.912	1.213	1.108	1.67	1.718	1.475	0.0007183	33
[R].VEGGQHLNVNVLR.[R]	1xTMT6plex [N-Term]	1	1	7	P68067	P68067 [67-79]	0	1663.94	1.311	0.637	0.708	0.647		1.638		1.67	1.829	1.561	6.784e-07	53
[K].TANGNVVR.[F]	1xTMT6plex [N-Term]	1	1	1	Q8XBI8	Q8XBI8 [76-83]	0	1059.61	1.063	0.407	0.394	0.542	0.939	0.997	1.099	1.669	1.38	1.509	0.0003364	51
[K].THSELR.[L]	1xTMT6plex [N-Term]	1	1	1	A0A0H3JF94	A0A0H3JF94 [29-34]	0	971.547	1.118	0.446	0.551	0.51	0.701	0.945	1.082	1.669	1.337	1.642	0.00294	38
[R].LSTAVELGK.[W]	1xTMT6plex [K9]; 1xTMT6plex [N-Term]	1	2	1	Q8XDU7	Q8XDU7 [18-26]	0	1375.86	1.084	0.393	0.426	0.363	0.849	1.403	1.078	1.669	1.612	1.122	1.56e-05	47
[K].NMSTYVDYK.[I]	1xTMT6plex [K9]; 1xTMT6plex [N-Term]	2	4	17	Q8XE41; Q8XAS0	Q8XE41 [330-338]; Q8XAS0 [329-337]	0	1578.82	1.094	0.502	0.429	0.349	0.98	1.143	1.053	1.668	1.315	1.467	1.173e-06	54
[K].SVMAGVIIR.[A]	1xTMT6plex [N-Term]	1	1	1	P0ABA5	P0ABA5 [146-154]	0	1174.72	1.304	0.395	0.689	0.503	1.307	1.053	0.833	1.668	0.98	1.267	0.05316	23
[R].YDSSATLDEMK.[Q]	1xTMT6plex [K11]; 1xTMT6plex [N-Term]	1	1	1	Q8X714	Q8X714 [304-314]	0	1717.87	1.052	0.957	0.998	0.637	1.033	0.812	0.819	1.668	1.164	0.861	3.748e-08	69
[R].FNSLTPEQQR.[D]	1xTMT6plex [N-Term]	1	1	3	P68067	P68067 [107-116]	0	1448.77	1.095	0.468	0.499	0.492	0.842	1.123	1.098	1.667	1.283	1.434	0.0002633	38
[K].TCPTGAIHFGTK.[EK]	1xCarbamidomethyl [C2]; 1xTMT6plex [K12]; 1xTMT6plex [N-Term]	2	3	1	A0A0H3JI61; A0A0H3PKK4	A0A0H3JI61 [178-189]; A0A0H3PKK4 [178-189]	0	1747.96	0.862	0.902	0.905	0.821	1.094	1.114	1	1.667	0.838	0.796	0.0002831	31
[K].IGVMFGNPETTTGGNALK.[F]	1xOxidation [M4]; 1xTMT6plex [K18]; 1xTMT6plex [N-Term]	1	2	2	P0A7G8	P0A7G8 [200-217]	0	2281.23	0.949	0.693	0.418	1.031	0.969	1.115	0.926	1.667	1.056	1.177	9.042e-07	74
[-].MLKPEMIEK.[L]	1xOxidation [M6]; 2xTMT6plex [K3; K9]; 1xTMT6plex [N-Term]	1	1	3	P0A9A0	P0A9A0 [1-9]	0	1822.08	1.017	0.609	0.379	0.381	1.014	1.245	1.255	1.666	1.263	1.172	0.006444	23
[K].LAMWQHLENTK.[I]	1xTMT6plex [K11]; 1xTMT6plex [N-Term]	1	1	1	P0ACL3	P0ACL3 [212-222]	0	1829.01	0.861	0.788	0.463	0.449	0.803	1.332	1.081	1.666	1.302	1.255	0.0001877	32
[K].TDLALDEWDKEITPSTELR.[K]	1xTMT6plex [K10]; 1xTMT6plex [N-Term]	1	2	1	A0A0H3JKD4	A0A0H3JKD4 [40-58]	1	2690.43	0.983	0.503	0.436	0.429	1.059	1.009	1.033	1.665	1.046	1.836	1.338e-06	48
[R].NDTYLEYEAFAK.[K]	1xTMT6plex [K12]; 1xTMT6plex [N-Term]	1	1	2	P0A928	P0A928 [55-66]	0	1921.99	1.166	0.893	1.064	0.89	0.81	0.578	0.64	1.665	1.41	0.883	4.608e-08	78
[R].IDPVGACVGMR.[G]	1xCarbamidomethyl [C7]; 1xOxidation [M10]; 1xTMT6plex [N-Term]	1	1	3	P0AFF8	P0AFF8 [245-255]	0	1419.73	0.759	0.624	0.523	0.83	0.754	0.958	1.37	1.664	1.235	1.283	0.0004631	39
[K].EILSEMGYTHVENAGGLK.[D]	2xTMT6plex [S4; K18]; 1xTMT6plex [N-Term]	1	1	3	A0A0H3PQ89	A0A0H3PQ89 [78-95]	0	2635.44	1.286	0.32	0.573	0.516	0.69	1.356	1.072	1.663	1.801	0.724	0.0005425	31
[K].RDQLVGK.[I]	1xTMT6plex [K7]; 1xTMT6plex [N-Term]	1	1	1	P68207	P68207 [36-42]	1	1273.8	1.058	0.516	0.383	0.433	1.053	1.092	1.068	1.663	1.633	1.101	0.002188	18
[K].QTTVSLNK.[T]	1xTMT6plex [K8]; 1xTMT6plex [N-Term]	1	2	1	Q8X881	Q8X881 [266-273]	0	1348.82	1.148	0.798	0.647	0.78	0.918	0.895	1.062	1.663	1.091	0.997	0.0001282	46
[K].EGVSKDDAEALKK.[A]	3xTMT6plex [K5; K12; K13]; 1xTMT6plex [N-Term]	1	1	1	B5Z082	B5Z082 [97-109]	2	2306.37	1.052	0.269		0.141		2.178	0.492	1.663	3.311	0.895	0.000371	38
[K].WQGVIK.[A]	1xTMT6plex [K6]; 1xTMT6plex [N-Term]	1	2	1	A0A0H3PSV1	A0A0H3PSV1 [117-122]	0	1188.75	0.969	0.382	0.51	0.438	1.132	1.086	1.277	1.661	0.856	1.69	0.04239	23
[R].MDDAVDESMK.[R]	1xTMT6plex [K10]; 1xTMT6plex [N-Term]	1	3	1	A0A0H3JD81	A0A0H3JD81 [42-51]	0	1598.78	1.006	0.374	0.385	0.191	1.213	1.446	1.139	1.661	1.224	1.361	2.075e-07	64
[K].SAGGIVLTGSAAAK.[S]	1xTMT6plex [K14]; 1xTMT6plex [N-Term]	1	1	6	P0A6G1	P0A6G1 [21-34]	0	1661	1.011	0.377	0.512	0.436	0.949	1.092	1.097	1.661	1.437	1.428	8.481e-10	76
[K].NTDIAEELELPPVK.[I]	1xTMT6plex [K14]; 1xTMT6plex [N-Term]	1	1	5	P0ACD6	P0ACD6 [90-103]	0	2026.15	1.026	0.399	0.56	0.479	0.857	1.145	1.026	1.661	1.563	1.285	1.269e-07	62
[K].MASVSSGMQLPPGFK.[M]	2xOxidation [M1; M8]; 1xTMT6plex [K15]; 1xTMT6plex [N-Term]	1	1	1	P0A8B7	P0A8B7 [92-106]	0	2027.07	0.867	0.675	0.714	0.643	0.973	1.157	0.886	1.661	1.268	1.156	3.341e-07	48
[R].EEAESFMTK.[L]	1xOxidation [M7]; 1xTMT6plex [K9]; 1xTMT6plex [N-Term]	1	1	2	Q8X7A3	Q8X7A3 [38-46]	0	1545.79	0.831	0.483	0.394	0.571	0.821	1.326	1.132	1.659	1.444	1.338	0.0009201	32
[R].THTASGLVER.[V]	1xTMT6plex [N-Term]	1	1	2	Q8XDP0	Q8XDP0 [65-74]	0	1299.72	1.113	0.512	0.563	0.507	0.751	1.059	1.088	1.658	1.068	1.679	1.606e-05	50
[R].QEANNDILK.[I]	1xTMT6plex [K9]; 1xTMT6plex [N-Term]	1	1	1	P62769	P62769 [23-31]	0	1502.86	1.043	0.501	0.555	0.414	0.877	1.111	1.117	1.657	1.326	1.398	9.056e-06	54
[K].INEGPYQFESEGK.[A]	1xTMT6plex [K13]; 1xTMT6plex [N-Term]	1	1	2	Q8XCN6	Q8XCN6 [422-434]	0	1956.01	0.991	0.566	0.46	0.464	0.597	1.14	1.201	1.656	1.402	1.523	1.25e-09	61
[-].MSNVPAELK.[Y]	1xTMT6plex [K9]; 1xTMT6plex [N-Term]	1	1	1	B5YQ96	B5YQ96 [1-9]	0	1446.84	1.065	0.44	0.54	0.265	1.056	1.18	1.09	1.656	1.395	1.313	0.000322	36
[R].LQMQQLQQNNIVYFDLDK.[Y]	1xOxidation [M3]; 1xTMT6plex [K18]; 1xTMT6plex [N-Term]	1	1	3	P0A913	P0A913 [60-77]	0	2712.44	1.166	0.491	0.482	0.684	0.933	0.915	1.066	1.655	1.238	1.371	2.827e-07	74
[K].YLLLQQFSNPANPEIHEK.[T]	1xTMT6plex [K18]; 1xTMT6plex [N-Term]	1	1	4	P0ABK6	P0ABK6 [138-155]	0	2599.43	1.07	0.873	0.584	0.587	0.372	1.743	0.715	1.655	1.459	0.942	2.999e-09	88
[K].TDAEQAQELAR.[I]	1xTMT6plex [N-Term]	1	1	2	P0A795	P0A795 [164-174]	0	1460.75	0.988	0.509	0.569	0.573	1.159	1.184	1.166	1.654	1.05	1.149	3.109e-07	62
[K].SGTGSVDYAK.[A]	1xTMT6plex [K10]; 1xTMT6plex [N-Term]	1	1	2	P0AEQ5	P0AEQ5 [138-147]	0	1442.79	1.035	0.352	0.507	0.443	0.894	0.97	1.151	1.654	1.267	1.728	1.35e-05	42
[K].DASGTINVDIDHK.[R]	1xTMT6plex [K13]; 1xTMT6plex [N-Term]	1	1	3	P0ADU6	P0ADU6 [80-92]	0	1843	0.916	0.388	0.427	0.391	0.925	1.299	1.31	1.653	1.692	1	2.246e-08	71
[R].HNGEWK.[F]	1xTMT6plex [K6]; 1xTMT6plex [N-Term]	1	2	2	A0A3G4WVY0	A0A3G4WVY0 [163-168]	0	1228.68	0.939	0.42	0.334	0.427	0.929	1.153	1.078	1.653	1.66	1.407	0.006846	16
[R].TVASEGNVAR.[F]	1xTMT6plex [N-Term]	2	3	3	P0A7N3; Q8X9T8	P0A7N3 [63-72]; Q8X9T8 [63-72]	0	1232.68	1.002	0.394	0.542	0.481	1.018	1.063	1.01	1.653	1.278	1.56	3.095e-06	51
[R].TGEGDGDDEQVK.[I]	1xTMT6plex [K12]; 1xTMT6plex [N-Term]	1	1	2	A0A3G4WVB1	A0A3G4WVB1 [81-92]	0	1707.84	1.074	0.921	0.591	0.671	0.776	0.991	0.94	1.653	1.134	1.249	6.889e-06	65
[K].NAPPPTKPVETQTQSTVPDK.[N]	2xTMT6plex [K7; K20]; 1xTMT6plex [N-Term]	1	1	2	P0ADN8	P0ADN8 [34-53]	0	2822.59	1.467	0.305	0.396	0.466	0.804	0.834	1.531	1.652	0.842	1.703	0.0002433	23
[K].TTTQGQK.[S]	1xTMT6plex [K7]; 1xTMT6plex [N-Term]	1	2	1	A0A0H3PR03	A0A0H3PR03 [69-75]	0	1221.72	1.128	0.442	0.622	0.596	0.896	0.981	0.922	1.652	1.123	1.639	0.003574	26
[R].NDTSAGDGAR.[I]	1xTMT6plex [N-Term]	1	1	1	B5Z013	B5Z013 [30-39]	0	1192.58	1.153	0.43	0.674	0.594	0.911	1.029	1.072	1.651	1.068	1.417	1.66e-06	52
[K].HSSLLDEMPQER.[R]	1xTMT6plex [S3]; 1xTMT6plex [N-Term]	1	1	1	Q8X938	Q8X938 [130-141]	0	1900	1.048	0.942	0.983	0.716	0.827	1.043	1.006	1.651	0.89	0.894	0.006659	17
[R].NDVSDSEKK.[A]	2xTMT6plex [K8; K9]; 1xTMT6plex [N-Term]	1	1	3	P0ABT3	P0ABT3 [19-27]	1	1708.97	1.235	0.343	0.314	0.227	0.148	1.84	0.699	1.65	2.618	0.926	0.02625	25
[R].GQKPGEGYNIQQMLEILTAQNVPVK.[L]	1xOxidation [M13]; 2xTMT6plex [K3; K25]; 1xTMT6plex [N-Term]	1	1	2	P0AB53	P0AB53 [52-76]	0	3458.93	0.861	0.484	0.45	0.628	0.93	1.213	1.731	1.649	1.089	0.963	2.162e-09	47
[K].AENQEGMAEVAR.[F]	1xTMT6plex [N-Term]	1	1	1	P62553	P62553 [46-57]	0	1533.75	0.846	0.39	0.366	0.204	1.092	1.658	1.202	1.649	1.335	1.257	5.226e-08	70
[K].ICGGAENVVK.[T]	1xCarbamidomethyl [C2]; 1xTMT6plex [K10]; 1xTMT6plex [N-Term]	2	2	2	A0A0H3PGC7; A0A0H3PMN5	A0A0H3PGC7 [57-66]; A0A0H3PMN5 [57-66]	0	1504.86	1.13	0.306	0.472	0.319	1.037	1.239	1.089	1.649	1.334	1.426	1.495e-05	40
[M].TMNITSK.[Q]	1xTMT6plex [K7]; 1xTMT6plex [N-Term]	1	1	1	P0AD51	P0AD51 [2-8]	0	1252.73	1.211	0.381	0.481	0.272	0.996	1.292	1.076	1.649	1.272	1.369	0.001815	34
[R].DWLVNMSVWYMDIDTTAK.[Y]	1xOxidation [M6]; 1xTMT6plex [K18]; 1xTMT6plex [N-Term]	1	1	12	Q8XCB6	Q8XCB6 [168-185]	0	2662.33	0.879	0.66	0.408	0.607	0.695	1.389	1.021	1.649	1.529	1.162	2.289e-08	80
[R].QAIANSFAR.[A]	1xTMT6plex [N-Term]	1	1	1	B5YWY1	B5YWY1 [55-63]	0	1206.68	0.93	0.395	0.28	0.364	0.538	1.415	1.194	1.648	1.657	1.578	0.0002326	36
[K].YCSVALMLEK.[A]	1xCarbamidomethyl [C2]; 1xOxidation [M7]; 1xTMT6plex [K10]; 1xTMT6plex [N-Term]	1	1	3	P0ADX3	P0ADX3 [112-121]	0	1687.92	0.942	0.522	0.402	0.642	0.733	1.143	1.182	1.648	1.359	1.427	8.765e-05	40
[K].NPAADK.[V]	1xTMT6plex [K6]; 1xTMT6plex [N-Term]	1	1	1	P0A8X3	P0A8X3 [65-70]	0	1073.64	1.126	0.372	0.356	0.406	1.143	1.003	1.079	1.648	1.269	1.598	0.02189	25
[R].LAELESR.[L]	1xTMT6plex [N-Term]	1	1	1	P0A8R6	P0A8R6 [10-16]	0	1046.6	0.924	0.395	0.287	0.313	1.043	1.288	1.225	1.647	1.507	1.37	0.01145	25
[R].YDQQSDAWIMR.[L]	1xTMT6plex [N-Term]	1	2	1	A0A0H3PLJ3	A0A0H3PLJ3 [66-76]	0	1641.79	0.884	0.32	0.468	0.411	0.811	1.165	0.958	1.647	2.042	1.295	0.0001128	42
[K].ILQHESVK.[E]	2xTMT6plex [S6; K8]; 1xTMT6plex [N-Term]	1	2	3	A0A0H3JJA2	A0A0H3JJA2 [46-53]	0	1641.03	1.105	0.41	0.483	0.408	1.012	1.21	1.308	1.646	1.345	1.074	0.0002187	23
[K].KYDMDLVVCGHHQDFWSK.[L]	1xCarbamidomethyl [C9]; 1xOxidation [M4]; 2xTMT6plex [K1; K18]; 1xTMT6plex [N-Term]	1	1	2	P0AED2	P0AED2 [101-118]	1	2968.51	0.791	0.578	0.485	0.647	0.553	1.404	1.105	1.646	1.707	1.085	3.509e-05	48
[K].CTLCVDR.[V]	2xCarbamidomethyl [C1; C4]; 1xTMT6plex [N-Term]	2	3	2	A0A0H3JI61; A0A0H3PKK4	A0A0H3JI61 [160-166]; A0A0H3PKK4 [160-166]	0	1152.57	1.07	0.756	1.003	1.049	0.851	0.977	1.009	1.644	0.881	0.762	0.0008475	30
[-].MITGIQITK.[A]	1xTMT6plex [K9]; 1xTMT6plex [N-Term]	1	1	4	P68067	P68067 [1-9]	0	1462.91	1.053	0.414	0.436	0.304	1.081	1.438	1.125	1.643	1.37	1.137	1.331e-05	41
[R].NAIPSGIPDESVPLYLQR.[L]	1xTMT6plex [N-Term]	1	1	1	P0C265	P0C265 [36-53]	0	2198.2	1.022	0.3	0.6	0.415	0.885	1.015	1.038	1.643	1.585	1.498	7.315e-06	67
[K].TADGQYAIPFK.[A]	1xTMT6plex [K11]; 1xTMT6plex [N-Term]	1	1	1	A0A0H3PJ14	A0A0H3PJ14 [143-153]	0	1668.94	0.846	0.459	0.534	0.466	1.24	1.368	0.906	1.643	1.281	1.257	1.143e-05	38
[R].CHSIMNCVSVCPK.[G]	3xCarbamidomethyl [C1; C7; C11]; 1xTMT6plex [K13]; 1xTMT6plex [N-Term]	1	1	1	A0A384KMT7	A0A384KMT7 [206-218]	0	2050.01	0.986	1.072	0.74	0.767	0.682	0.839	1.267	1.642	1.295	0.71	7.766e-07	45
[R].LGYEHADVLSLGK.[R]	2xTMT6plex [S10; K13]; 1xTMT6plex [N-Term]	1	1	1	P63421	P63421 [121-133]	0	2089.23	1.122	0.538	0.437	0.747	1.164	0.816	1.058	1.642	1.087	1.387	0.0001417	17
[K].FHAGANVGCGR.[D]	1xCarbamidomethyl [C9]; 1xTMT6plex [N-Term]	1	1	4	P0A7M0	P0A7M0 [45-55]	0	1374.69	1.107	0.614	0.56	0.514	0.71	1.093	0.755	1.642	1.447	1.557	3.875e-07	55
[K].NNTAQATK.[V]	1xTMT6plex [K8]; 1xTMT6plex [N-Term]	1	2	1	A0A2Z6FAZ4	A0A2Z6FAZ4 [3-10]	0	1305.75	1.181	0.229	0.41	0.418	0.858	0.989	1.144	1.641	1.416	1.714	1.687e-05	51
[R].YFGVDGK.[R]	1xTMT6plex [K7]; 1xTMT6plex [N-Term]	1	1	1	Q8XDM9	Q8XDM9 [98-104]	0	1243.71	0.997	0.345	0.356	0.4	0.899	1.42	1.074	1.641	1.597	1.271	0.008647	22
[K].AYDGEIFYHR.[-]	1xTMT6plex [N-Term]	1	2	3	A0A0H3PNP7	A0A0H3PNP7 [103-112]	0	1499.75	1.231	0.386	0.419	0.517	1.038	1.257	1.058	1.641	1.31	1.143	2.844e-05	54
[R].KLDNQYYTEAEASLAR.[G]	1xTMT6plex [K1]; 1xTMT6plex [N-Term]	1	3	1	A0A0H3PNN4	A0A0H3PNN4 [46-61]	1	2330.24	0.89	0.485	0.518	0.368	1.044	1.354	0.796	1.641	1.476	1.428	1.501e-05	44
[K].HILIAVDLSPESK.[V]	1xTMT6plex [K13]; 1xTMT6plex [N-Term]	1	1	5	P0AED2	P0AED2 [5-17]	0	1880.13	1.07	0.517	0.611	0.598	0.743	1.173	1.011	1.64	1.264	1.372	7.624e-08	69
[R].EFGEDVEKK.[I]	2xTMT6plex [K8; K9]; 1xTMT6plex [N-Term]	1	2	1	Q8XBN0	Q8XBN0 [36-44]	1	1768.01	0.954	0.379	0.261	0.248	0.595	1.811	0.556	1.64	2.443	1.113	0.001254	4
[M].ANVEIYTK.[E]	1xTMT6plex [K8]; 1xTMT6plex [N-Term]	1	1	1	P0AC64	P0AC64 [2-9]	0	1395.82	0.948	0.428	0.219	0.424	1.054	1.324	1.314	1.639	1.509	1.141	3.156e-05	46
[K].TGELTR.[T]	1xTMT6plex [N-Term]	1	1	1	P0AAU1	P0AAU1 [40-45]	0	905.525	1.091	0.42	0.505	0.456	1.008	0.903	0.952	1.639	1.489	1.537	0.02728	27
[K].TTSSAAIATGLAQK.[G]	1xTMT6plex [K14]; 1xTMT6plex [N-Term]	1	1	3	P0AEZ5	P0AEZ5 [17-30]	0	1778.04	1.143	0.522	0.653	0.655	0.87	1.073	0.93	1.639	1.077	1.439	2.372e-10	85
[R].NQLNAGCFAAK.[V]	1xCarbamidomethyl [C7]; 1xTMT6plex [K11]; 1xTMT6plex [N-Term]	1	1	1	A0A384L9Y5	A0A384L9Y5 [136-146]	0	1651.9	1.107	0.857	0.768	0.81	0.579	1.093	0.855	1.639	1.144	1.146	3.313e-06	59
[R].QYTTVVADTGDIAAMK.[L]	1xOxidation [M15]; 1xTMT6plex [K16]; 1xTMT6plex [N-Term]	1	2	4	P0A871	P0A871 [10-25]	0	2158.15	0.891	0.501	0.59	0.941	0.713	0.951	1.236	1.638	1.283	1.256	4.545e-08	88
[R].TYVVMEEVK.[Q]	1xTMT6plex [K9]; 1xTMT6plex [N-Term]	1	1	1	P0ACJ2	P0ACJ2 [146-154]	0	1555.88	1.073	0.653	0.603	0.352	0.929	1.246	0.913	1.638	1.269	1.324	1.114e-05	52
[R].LLGEERPFR.[F]	1xTMT6plex [N-Term]	1	1	1	P0AEZ5	P0AEZ5 [246-254]	0	1345.78	0.827	0.512		0.332	0.453	2.281	0.934	1.637	2.35	0.673	0.0004274	22
[R].IKDIEAK.[L]	2xTMT6plex [K2; K7]; 1xTMT6plex [N-Term]	1	1	3	P0A6W7	P0A6W7 [62-68]	1	1503.97	0.899	0.428	0.263	0.301	0.783	1.663	0.87	1.637	1.831	1.325	0.007712	25
[K].DLTGEPTKVEGK.[A]	2xTMT6plex [K8; K12]; 1xTMT6plex [N-Term]	1	2	1	A0A0H3JDB4	A0A0H3JDB4 [113-124]	1	1961.15	0.995	0.425	0.213	0.268	0.559	1.84	0.743	1.637	2.309	1.011	0.0007374	11
[R].TGAGMMDCK.[K]	1xCarbamidomethyl [C8]; 2xOxidation [M5; M6]; 1xTMT6plex [K9]; 1xTMT6plex [N-Term]	1	1	2	P0A6P3	P0A6P3 [16-24]	0	1460.69	0.899	0.465	0.444	0.944	0.667	0.813	1.386	1.636	1.281	1.465	0.01709	20
[K].TAGNGQFK.[A]	1xTMT6plex [K8]; 1xTMT6plex [N-Term]	1	1	2	P0AEQ5	P0AEQ5 [189-196]	0	1280.74	1.133	0.417	0.532	0.486	0.819	0.961	1.142	1.636	1.408	1.466	0.0001784	39
[K].AVIVIMGDDPKEDLAVLAK.[R]	2xTMT6plex [K11; K19]; 1xTMT6plex [N-Term]	1	2	11	Q8X6P6	Q8X6P6 [83-101]	1	2684.59	0.95	0.594	0.565	0.44	0.5	1.941	0.839	1.636	1.334	1.202	3.034e-07	58
[R].HAQEEMTHMQR.[L]	1xOxidation [M]; 1xTMT6plex [N-Term]	1	1	12	P0A9A0	P0A9A0 [46-56]	0	1642.76	0.937	0.639	0.405	0.432	0.834	1.08	1.466	1.635	1.224	1.348	1.248e-07	56
[R].AFLETGALIEK.[D]	1xTMT6plex [K11]; 1xTMT6plex [N-Term]	1	3	2	C4TIF3	C4TIF3 [30-40]	0	1649.99	0.871	0.413	0.275	0.346	0.892	1.522	1.293	1.635	1.799	0.954	2.422e-07	65
[R].LVDGASK.[D]	1xTMT6plex [K7]; 1xTMT6plex [N-Term]	1	1	1	Q8X5W7	Q8X5W7 [229-235]	0	1147.71	0.829	0.579	0.344	0.392	0.369	1.404	1.267	1.635	1.483	1.697	0.004939	25
[K].SLVSDDKK.[D]	2xTMT6plex [K7; K8]; 1xTMT6plex [N-Term]	1	2	3	A0A0H3PRI4	A0A0H3PRI4 [9-16]	1	1578.97	1.004	0.403	0.427	0.436	1.05	1.242	1.17	1.635	1.222	1.412	0.01404	21
[K].TAAPSPSSSDKP.[-]	1xTMT6plex [K11]; 1xTMT6plex [N-Term]	1	1	3	P69426	P69426 [160-171]	0	1602.87	1.037	0.376	0.514	0.517	1.094	1.09	1.138	1.635	1.234	1.365	4.951e-06	53
[R].NAVDNASR.[E]	1xTMT6plex [N-Term]	1	1	2	B5Z3T2	B5Z3T2 [17-24]	0	1075.57	1.052	0.388	0.469	0.437	0.992	1.064	1.046	1.635	1.399	1.518	0.0001817	41
[K].TEQFMTQFLK.[N]	1xOxidation [M5]; 1xTMT6plex [K10]; 1xTMT6plex [N-Term]	1	1	1	Q8XBJ5	Q8XBJ5 [180-189]	0	1746.95	0.996	0.755	0.471	0.953	0.452	1.197	0.87	1.635	1.619	1.053	0.000245	44
[K].TQTTSQSDIDLAK.[R]	1xTMT6plex [K13]; 1xTMT6plex [N-Term]	1	1	1	A0A0H3PK24	A0A0H3PK24 [86-98]	0	1866.02	1.062	0.393	0.501	0.539	1.049	0.849	1.258	1.634	1.102	1.614	7.71e-08	51
[R].YNMPVIAEAVER.[E]	1xTMT6plex [N-Term]	1	1	1	P0ABT0	P0ABT0 [31-42]	0	1620.86	1.093	0.521	0.443	0.403	1.048	1.114	1.131	1.633	1.215	1.4	0.0002234	38
[R].FDLVLVAAR.[R]	1xTMT6plex [N-Term]	1	1	1	B5YWE9	B5YWE9 [17-25]	0	1232.76	1.037	0.431	0.352	0.393	0.844	1.093	1.088	1.633	1.559	1.57	5.648e-05	43
[R].SNPSYK.[V]	1xTMT6plex [K6]; 1xTMT6plex [N-Term]	1	1	2	P0A913	P0A913 [97-102]	0	1153.66	1.039	0.415	0.528	0.412	0.981	1.063	1.298	1.632	1.216	1.416	0.03772	21
[R].IGRPPEQVLEIVG.[-]	1xTMT6plex [N-Term]	1	1	1	A0A3G4X150	A0A3G4X150 [107-119]	0	1635.96	1.042	0.685	0.73	0.634	0.447	1.064	1.287	1.632	1.124	1.355	0.01536	24
[K].ANGTSQTVK.[D]	1xTMT6plex [K9]; 1xTMT6plex [N-Term]	1	1	1	Q8X7I0	Q8X7I0 [99-107]	0	1363.79	0.826	0.321	0.51	0.446	0.902	1.191	1.221	1.632	1.659	1.291	3.221e-06	42
[R].FSTYAIAAER.[G]	1xTMT6plex [N-Term]	1	1	1	P0A792	P0A792 [55-64]	0	1357.73	0.998	0.769	0.428	0.61	1.016	1.135	0.977	1.632	0.974	1.461	2.709e-06	48
[-].MQDLSLEAR.[L]	1xTMT6plex [N-Term]	1	1	2	P0A8R6	P0A8R6 [1-9]	0	1291.69	1.009	0.441	0.274	0.214	1.108	1.593	0.964	1.632	1.503	1.263	6.081e-06	57
[K].AGYAEDEVVAVSK.[L]	2xTMT6plex [S12; K13]; 1xTMT6plex [N-Term]	1	1	1	P68067	P68067 [36-48]	0	2025.15	1.273	0.679	0.563	0.669	0.955	1.043	0.727	1.632	1.15	1.31	2.473e-06	43
[M].TGMTNVTK.[L]	1xOxidation [M3]; 1xTMT6plex [K8]; 1xTMT6plex [N-Term]	1	1	1	P0A966	P0A966 [2-9]	0	1325.75	1.067	0.33	0.405	0.665	0.732	0.758	1.315	1.631	1.532	1.564	0.01164	33
[R].NNSTNVK.[K]	1xTMT6plex [K7]; 1xTMT6plex [N-Term]	1	2	1	A0A0H3PU02	A0A0H3PU02 [8-14]	0	1234.72	1.175	0.456	0.693	0.618	0.832	1.015	1.074	1.63	1.166	1.341	0.00148	25
[R].YGLIGANGSGK.[S]	1xTMT6plex [K11]; 1xTMT6plex [N-Term]	1	1	1	P0A9U5	P0A9U5 [30-40]	0	1494.87	1.067	0.368	0.62	0.563	1.067	1.062	1.004	1.629	1.308	1.313	0.001337	22
[K].FVTAYLGDTGMLR.[Y]	1xOxidation [M11]; 1xTMT6plex [N-Term]	1	1	1	B5YX01	B5YX01 [116-128]	0	1688.89	1.124	0.566	0.284	0.578	0.661	1.372	0.845	1.629	1.855	1.085	1.672e-05	58
[R].QMQMNAQAEK.[V]	1xTMT6plex [K10]; 1xTMT6plex [N-Term]	1	1	1	P0AC04	P0AC04 [224-233]	0	1636.86	1.063	0.402	0.317	0.181	0.733	1.863	0.838	1.629	1.65	1.322	1.23e-05	54
[M].STIEER.[V]	1xTMT6plex [N-Term]	1	1	2	P0A6B0	P0A6B0 [2-7]	0	963.531	1.066	0.44	0.43	0.407	0.799	1.195	1.136	1.628	1.483	1.416	0.01542	33
[M].SKEHTTEHLR.[A]	2xTMT6plex [K2; T6]; 1xTMT6plex [N-Term]	1	1	1	P64583	P64583 [2-11]	1	1925.12	0.91	0.439	0.372	0.33	0.765	1.459	0.867	1.628	2.125	1.103	0.005389	6
[K].VFNGGAVK.[G]	1xTMT6plex [K8]; 1xTMT6plex [N-Term]	1	1	1	Q8X8V9	Q8X8V9 [262-269]	0	1249.77	0.856	0.489	0.462	0.464	1.291	0.969	1.247	1.627	0.963	1.632	0.0001663	42
[R].YNGELIK.[S]	1xTMT6plex [K7]; 1xTMT6plex [N-Term]	1	1	1	Q8X714	Q8X714 [276-282]	0	1294.78	1.011	0.926	0.719	0.725	1.13	1.025	0.844	1.627	1.097	0.898	0.0008401	34
[R].EGFDSLPESSEQEDDMLDK.[A]	1xTMT6plex [K19]; 1xTMT6plex [N-Term]	1	1	2	P0A9R5	P0A9R5 [57-75]	0	2629.22	0.899	0.421	0.397	0.235	1.169	1.389	1.098	1.626	1.417	1.35	7.296e-10	83
[K].ILSIDTEGLTAEQIR.[R]	1xTMT6plex [N-Term]	1	1	3	P64465	P64465 [28-42]	0	1888.06	0.994	0.298	0.307	0.308	0.82	1.456	1.062	1.626	1.787	1.341	2.039e-10	68
[R].DQSNLSPAQYLK.[R]	1xTMT6plex [K12]; 1xTMT6plex [N-Term]	1	1	4	P64477	P64477 [18-29]	0	1822.01	0.982	0.556	0.663	0.567	1.073	1.348	0.902	1.626	1.218	1.064	7.602e-06	58
[K].CDSCGQVLYR.[A]	2xCarbamidomethyl [C1; C4]; 1xTMT6plex [N-Term]	1	2	2	A0A0H3PTG1	A0A0H3PTG1 [55-64]	0	1486.7	1.15	0.649	0.889	0.856	0.851	0.958	0.882	1.626	1.117	1.022	2.351e-06	43
[R].QLINTVHVDMLIVPLRDEEE.[-]	1xOxidation [M10]; 1xTMT6plex [T5]; 1xTMT6plex [N-Term]	1	1	2	P0AED2	P0AED2 [125-144]	1	2837.55	1.093	0.503	0.733	0.952	0.557	0.822	0.819	1.626	1.299	1.596	7.753e-05	36
[R].IGSDAYNQGLSER.[R]	1xTMT6plex [S]; 1xTMT6plex [N-Term]	1	1	2	P0A911	P0A911 [264-276]	0	1867.99	1.668	0.38	0.598	0.807	0.923	0.725	0.807	1.626	1.4	1.067	3.543e-06	25
[R].NQGDHLLHSTR.[K]	2xTMT6plex [S9; T10]; 1xTMT6plex [N-Term]	1	1	1	P0A6Z0	P0A6Z0 [537-547]	0	1965.12	1.575	0.742	0.877	1.247	0.658	0.576	0.718	1.626	0.869	1.113	0.0001307	3
[K].ANMLAHMETQNK.[I]	1xOxidation [M7]; 1xTMT6plex [K12]; 1xTMT6plex [N-Term]	1	1	1	Q8XDZ4	Q8XDZ4 [114-125]	0	1861.97	1	0.401	0.326	0.384	0.615	1.404	1.532	1.625	1.21	1.503	1.088e-05	50
[K].AQPISVIQIDDPNNPGEK.[M]	1xTMT6plex [K18]; 1xTMT6plex [N-Term]	1	1	2	A0A384LN11	A0A384LN11 [82-99]	0	2393.31	0.997	0.48	0.282	0.397	0.868	1.245	1.232	1.625	1.536	1.339	1.434e-10	91
[-].MDSLNLNK.[H]	1xTMT6plex [K8]; 1xTMT6plex [N-Term]	1	1	2	Q8XB06	Q8XB06 [1-8]	0	1392.79	1.186	0.568	0.607	0.438	1.038	1.311	1.032	1.625	1.126	1.069	9.761e-05	36
[K].HLAHVLSEK.[Y]	1xTMT6plex [K9]; 1xTMT6plex [N-Term]	1	1	4	P0AB63	P0AB63 [70-78]	0	1491.9	0.862	0.56	0.35	0.4	0.812	1.487	0.976	1.625	1.88	1.049	1.121e-05	52
[K].KEADAYDK.[M]	2xTMT6plex [K1; K8]; 1xTMT6plex [N-Term]	1	2	2	A0A0H3PL30	A0A0H3PL30 [23-30]	1	1626.93	0.932	0.311	0.227	0.229	0.877	1.177	1.518	1.624	1.672	1.433	0.0005381	19
[K].FDAEEGELPEAER.[Q]	1xTMT6plex [N-Term]	1	2	1	Q8X858	Q8X858 [43-55]	0	1720.82	0.978	0.436	0.435	0.45	0.846	1.245	1.119	1.624	1.317	1.549	2.004e-07	50
[M].SAVTVNDDGLVLR.[L]	1xTMT6plex [N-Term]	1	1	1	Q8XCU6	Q8XCU6 [2-14]	0	1587.89	0.941	0.513	0.495	0.38	0.952	1.397	0.983	1.624	1.298	1.418	2.687e-10	102
[K].DIAMPK.[V]	1xTMT6plex [K6]; 1xTMT6plex [N-Term]	1	1	1	A0A0H3PQ89	A0A0H3PQ89 [96-101]	0	1132.68	0.818	0.463	0.579	0.356	1.312	1.265	1.136	1.623	1.582	0.865	0.07516	20
[K].TAIQNTGK.[M]	1xTMT6plex [K8]; 1xTMT6plex [N-Term]	1	1	1	Q8X9X2	Q8X9X2 [178-185]	0	1290.78	1.107	0.491	0.691	0.667	1.008	0.971	1.268	1.622	0.999	1.177	6.848e-05	37
[R].ENNHLK.[E]	1xTMT6plex [K6]; 1xTMT6plex [N-Term]	2	2	3	P0AF38; B5YZ66	P0AF38 [56-61]; B5YZ66 [54-59]	0	1212.71	0.99	0.42	0.391	0.384	1.082	1.249	1.203	1.622	1.416	1.243	0.01143	22
[K].TIESGK.[V]	1xTMT6plex [K6]; 1xTMT6plex [N-Term]	1	1	1	Q9S5G3	Q9S5G3 [45-50]	0	1092.67	0.83	0.499	0.534	0.476	0.963	1.061	1.189	1.622	1.164	1.662	0.04358	27
[K].VQQAIDTITLLQMEIEELK.[E]	1xTMT6plex [K19]; 1xTMT6plex [N-Term]	2	2	6	P0AF38; B5YZ66	P0AF38 [15-33]; B5YZ66 [13-31]	0	2673.51	0.809	0.462	0.607	0.59	0.974	1.297	1.13	1.622	1.06	1.449	5.519e-09	64
[R].VSGQTQFNGVNVLAK.[D]	1xTMT6plex [K15]; 1xTMT6plex [N-Term]	1	2	2	Q7DBI0	Q7DBI0 [126-140]	0	2020.16	1.083	0.395	0.274	0.329	0.816	1.257	1.09	1.622	1.545	1.59	1.629e-11	80
[K].KYFDFNVYGD.[-]	1xTMT6plex [K1]; 1xTMT6plex [N-Term]	1	1	1	A0A384L4M3	A0A384L4M3 [251-260]	1	1725.89	0.975	0.578	0.397	0.55	1.066	1.323	0.903	1.622	1.465	1.121	0.02418	16
[K].CLYQNR.[M]	1xCarbamidomethyl [C1]; 1xTMT6plex [N-Term]	1	1	1	A0A0H3PG35	A0A0H3PG35 [10-15]	0	1082.56	1.168	0.566	0.525	0.508	1.06	1.214	0.827	1.622	1.198	1.312	0.05408	20
[R].IEQVYAR.[G]	1xTMT6plex [N-Term]	1	1	1	Q8XB98	Q8XB98 [365-371]	0	1107.64	0.998	0.489	0.545	0.632	1.43	0.978	0.787	1.622	1.352	1.168	0.009807	17
[K].LYSQSWDAGLR.[Y]	1xTMT6plex [N-Term]	1	1	1	Q8X714	Q8X714 [265-275]	0	1524.8	1.005	0.821	1.094	1.059	1.091	0.724	0.758	1.622	0.841	0.985	2.474e-06	45
[R].KDEQVIGIFHPD.[-]	1xTMT6plex [K1]; 1xTMT6plex [N-Term]	1	1	2	P0ADX0	P0ADX0 [55-66]	1	1856.03	0.81	0.434	0.546	0.376	0.885	1.322	1.514	1.621	1.288	1.205	1.467e-06	57
[-].MLKPEMIEK.[L]	2xTMT6plex [K3; K9]; 1xTMT6plex [N-Term]	1	1	3	P0A9A0	P0A9A0 [1-9]	0	1806.08	1.065	0.616	0.518	0.273	1.191	1.455	1.174	1.621	1.009	1.078	0.0008582	29
[R].DIPGFCTFMEHELVAK.[E]	1xCarbamidomethyl [C6]; 1xOxidation [M9]; 1xTMT6plex [K16]; 1xTMT6plex [N-Term]	1	1	1	B5YUM9	B5YUM9 [51-66]	0	2368.21	0.91	0.492	0.409	0.575	0.595	1.415	1.099	1.621	1.814	1.072	4.597e-06	58
[R].FESFER.[R]	1xTMT6plex [N-Term]	1	1	1	P0AFM7	P0AFM7 [168-173]	0	1043.54	1.17	0.598	0.593	0.585	0.718	1.164	1.042	1.621	1.095	1.415	0.02018	22
[R].GMGESNPVTGNTCDNVK.[Q]	1xCarbamidomethyl [C13]; 1xTMT6plex [K17]; 1xTMT6plex [N-Term]	1	1	5	P0A911	P0A911 [299-315]	0	2238.09	0.969	0.535	0.465	0.438	1.053	1.651	0.932	1.621	1.11	1.226	1.788e-08	75
[K].IKLDAVPSEVDK.[I]	2xTMT6plex [K2; K12]; 1xTMT6plex [N-Term]	1	2	1	A0A3G4WVY0	A0A3G4WVY0 [93-104]	1	2001.22	1.13	0.306	0.22	0.171	0.352	2.045	0.605	1.621	2.537	1.012	9.544e-05	28
[K].HSQVFSTAEDNQSAVTIHVLQGER.[K]	2xTMT6plex [S13; T]; 1xTMT6plex [N-Term]	1	1	2	P0A6Z0	P0A6Z0 [422-445]	0	3340.79	1.757	0.651	0.642	0.81	0.363	0.946	0.553	1.621	1.815	0.841	3.781e-05	26
[R].TDDQNSPLYIGNGDR.[A]	1xTMT6plex [N-Term]	1	2	7	Q8XE41	Q8XE41 [220-234]	0	1893.91	1.071	0.358	0.377	0.361	1.106	1.094	1.094	1.62	1.353	1.566	6.526e-09	65
[K].CDGCYSR.[V]	2xCarbamidomethyl [C1; C4]; 1xTMT6plex [N-Term]	1	1	1	A0A0H3PJV6	A0A0H3PJV6 [126-132]	0	1146.49	1.345	0.651	0.924	0.695	0.656	1.142	1.056	1.62	0.939	0.972	0.02419	17
[M].PSFDIVSEVDLQEAR.[N]	1xTMT6plex [N-Term]	1	1	4	B5Z3T2	B5Z3T2 [2-16]	0	1934.01	1.11	0.529	0.537	0.269	0.987	1.171	0.98	1.62	1.52	1.278	1.451e-06	64
[K].DGDTIQDTK.[S]	1xTMT6plex [K9]; 1xTMT6plex [N-Term]	1	1	3	P64605	P64605 [130-138]	0	1450.78	0.829	0.45	0.488	0.488	1.192	1.19	1.222	1.619	1.031	1.491	5.188e-05	43
[R].ADQEGWNPGFTEK.[M]	1xTMT6plex [K13]; 1xTMT6plex [N-Term]	1	1	1	P64491	P64491 [53-65]	0	1936.98	0.93	0.37	0.292	0.325	1.021	1.463	1.208	1.619	1.43	1.34	8.652e-08	61
[K].EHNAEVTGFIR.[F]	1xTMT6plex [N-Term]	1	1	7	P0A6P3	P0A6P3 [248-258]	0	1501.8	0.931	0.599	0.45	0.452	0.934	1.28	1.131	1.619	1.217	1.387	1.869e-06	56
[R].TVTHMQDEAANFPDPVDR.[A]	1xTMT6plex [T3]; 1xTMT6plex [N-Term]	1	1	1	P0ABS3	P0ABS3 [58-75]	0	2501.25	1.252	0.289	0.546	0.414	1.657	0.898	1.055	1.619	1.162	1.11	7.582e-08	53
[R].EEAESFMTK.[L]	1xTMT6plex [K9]; 1xTMT6plex [N-Term]	1	1	3	Q8X7A3	Q8X7A3 [38-46]	0	1529.79	0.868	0.435	0.433	0.269	1.032	1.432	0.985	1.619	1.542	1.385	7.199e-07	54
[K].FGVSAAAAVAVAAGPVEAAEEK.[T]	2xTMT6plex [S4; K22]; 1xTMT6plex [N-Term]	1	1	1	B5Z082	B5Z082 [31-52]	0	2702.53	1.679	0.659	0.696	0.7	1.041	0.658	0.974	1.619	0.829	1.147	3.424e-07	46
[K].VSSPVSTMMACPDGK.[K]	1xCarbamidomethyl [C11]; 1xOxidation [M]; 1xTMT6plex [K15]; 1xTMT6plex [N-Term]	1	1	3	B5YX01	B5YX01 [97-111]	0	2041.02	0.955	0.424	0.302	0.41	0.667	1.611	0.767	1.619	2.152	1.092	6.268e-06	58
[-].MIAEFESR.[I]	1xOxidation [M1]; 1xTMT6plex [N-Term]	1	1	1	P64541	P64541 [1-8]	0	1227.62	0.895	0.556	0.3	0.492	0.698	1.121	1.358	1.618	1.912	1.049	0.006331	32
[R].LAELTMNK.[L]	1xTMT6plex [K8]; 1xTMT6plex [N-Term]	1	1	1	P0ACE5	P0ACE5 [51-58]	0	1377.82	0.927	0.304	0.303	0.164	1.078	1.398	1.201	1.618	1.392	1.616	0.0001317	36
[R].VMVSGTGHTGK.[I]	1xOxidation [M2]; 1xTMT6plex [K11]; 1xTMT6plex [N-Term]	1	1	3	P64465	P64465 [17-27]	0	1547.86	0.766	0.302	0.247	0.345	0.745	1.533	1.158	1.617	2.056	1.23	6.125e-06	41
[K].LPSCGFSAQAVQALAACGER.[F]	2xCarbamidomethyl [C4; C17]; 1xTMT6plex [N-Term]	1	1	2	P0AC71	P0AC71 [27-46]	0	2322.15	0.959	0.97	0.301	0.358	0.627	1.466	1.048	1.617	1.253	1.401	1.2e-11	120
[R].QDAAVLATEEGKK.[N]	2xTMT6plex [K12; K13]; 1xTMT6plex [N-Term]	1	1	1	P0ABY0	P0ABY0 [108-120]	1	2047.2	1.111	0.462	0.503	0.482	1.011	1.286	0.919	1.617	1.288	1.323	6.318e-06	42
[R].QQHSDVRPSR.[H]	1xTMT6plex [S9]; 1xTMT6plex [N-Term]	1	1	2	P0AF51	P0AF51 [62-71]	0	1667.93	1.358	0.542	0.462	0.618	1.066	1.191	0.825	1.617	1.246	1.075	0.004832	6
[R].EEIYQR.[I]	1xTMT6plex [N-Term]	1	1	2	P69915	P69915 [45-50]	0	1066.57	0.902	0.468	0.325	0.351	1.012	1.366	1.157	1.616	1.292	1.512	0.03717	25
[K].EHEWLR.[K]	1xTMT6plex [N-Term]	1	1	3	B5YQ96	B5YQ96 [13-18]	0	1098.59	0.945	0.546	0.401	0.387	0.78	1.116	1.394	1.615	1.496	1.32	0.000475	37
[K].SSQWLK.[I]	1xTMT6plex [K6]; 1xTMT6plex [N-Term]	1	2	1	Q8X7S7	Q8X7S7 [86-91]	0	1206.72	1.031	0.577	0.544	0.651	0.693	1.194	0.899	1.615	1.158	1.637	0.05833	18
[R].VGFFNPIASEKEEGTR.[L]	1xTMT6plex [K11]; 1xTMT6plex [N-Term]	1	1	4	B5Z228	B5Z228 [36-51]	1	2239.21	1.061	0.368	0.33	0.304	0.44	1.983	0.715	1.615	2.014	1.171	7.441e-07	37
[R].SCVEVAR.[L]	1xCarbamidomethyl [C2]; 1xTMT6plex [N-Term]	1	2	1	Q8XCD0	Q8XCD0 [119-125]	0	1049.56	1.048	0.56	0.518	0.475	0.844	1.168	1.075	1.614	1.327	1.372	0.002384	31
[K].TIVPIR.[V]	1xTMT6plex [N-Term]	1	1	1	Q8X9J7	Q8X9J7 [129-134]	0	927.619	1.141	0.449	0.609	0.582	1.211	1.191	0.93	1.614	1.132	1.141	0.05798	22
[K].SSDSQFR.[F]	1xTMT6plex [N-Term]	1	1	1	Q8X7I0	Q8X7I0 [10-16]	0	1055.53	1.096	0.362	0.391	0.344	1.086	1.278	1.154	1.613	1.14	1.535	0.006822	23
[M].SLENAPDDVK.[L]	1xTMT6plex [K10]; 1xTMT6plex [N-Term]	1	1	1	Q8XD52	Q8XD52 [2-11]	0	1545.85	0.896	0.369	0.247	0.209	1.11	1.59	1.108	1.613	1.838	1.019	1.986e-05	57
[K].QQAAQLK.[Q]	1xTMT6plex [K7]; 1xTMT6plex [N-Term]	1	2	1	Q8XAP7	Q8XAP7 [96-102]	0	1244.77	1.081	0.584	0.709	0.639	1.052	0.956	1.044	1.613	1.132	1.19	0.0004215	36
[R].SEIEAIKK.[I]	2xTMT6plex [K7; K8]; 1xTMT6plex [N-Term]	1	2	2	Q7DB53	Q7DB53 [16-23]	1	1605.02	1.027	0.377	0.352	0.312	0.843	1.368	0.965	1.613	2.002	1.141	0.0004485	41
[R].QRAEEEADK.[A]	1xTMT6plex [K9]; 1xTMT6plex [N-Term]	1	1	1	A0A384K8D4	A0A384K8D4 [286-294]	1	1533.83	0.93	0.546	0.383	0.459	0.898	1.676	0.653	1.613	1.643	1.2	0.033	28
[R].VMGFIGGTSDRPAPISDK.[E]	1xTMT6plex [K18]; 1xTMT6plex [N-Term]	1	1	1	P0AFG1	P0AFG1 [89-106]	0	2306.26	1.082	1.052	0.367	0.429	0.719	1.647	0.58	1.613	1.574	0.936	2.246e-05	37
[K].QNLISVNSPIAR.[G]	1xTMT6plex [N-Term]	1	1	3	P0A6W7	P0A6W7 [117-128]	0	1540.9	0.975	0.415	0.525	0.473	1.033	1.065	1.115	1.612	1.299	1.489	3.701e-07	57
[K].TEATEPVTSK.[K]	1xTMT6plex [K10]; 1xTMT6plex [N-Term]	1	1	1	A8B1J0	A8B1J0 [125-134]	0	1520.86	1.086	0.518	0.62	0.747	1.243	1.067	0.984	1.612	0.959	1.164	1.383e-05	53
[K].TSPDGAVEHQGDNR.[T]	1xTMT6plex [S/T]; 1xTMT6plex [N-Term]	1	1	8	A0A3G4WVB1	A0A3G4WVB1 [67-80]	0	1940.98	1.228	0.416	0.518	0.626	1.165	0.971	0.812	1.612	1.385	1.265	3.159e-08	55
[K].TFADFAR.[T]	1xTMT6plex [N-Term]	1	1	1	P0A6C2	P0A6C2 [199-205]	0	1056.57	1.054	0.724	0.898	0.719	0.984	1.171	0.799	1.612	1.028	1.012	0.003317	26
[K].VDQLSNDVNAMR.[S]	1xTMT6plex [S5]; 1xTMT6plex [N-Term]	1	1	1	P69778	P69778 [41-52]	0	1819.97	1.713	0.382	0.717	0.572	1.401	0.579	0.703	1.612	0.743	1.579	0.003321	9
[K].YKVEIK.[I]	2xTMT6plex [K2; K6]; 1xTMT6plex [N-Term]	1	3	1	Q8XDR2	Q8XDR2 [105-110]	1	1466.95	1.018	0.537	0.323	0.42	0.802	1.634	0.826	1.611	1.813	1.016	0.07732	16
[K].GXTPVEAK.[D]	2xTMT6plex [T3; K8]; 1xTMT6plex [N-Term]	1	1	5	Q8XEG6	Q8XEG6 [8-15]	1	1516.97	1.169	0.391	0.241	0.227	0.535	1.428	0.642	1.611	2.624	1.132	6.474e-24	5
[R].LAELTMNK.[L]	1xOxidation [M6]; 1xTMT6plex [K8]; 1xTMT6plex [N-Term]	1	1	1	P0ACE5	P0ACE5 [51-58]	0	1393.81	0.814	0.367	0.342	0.546	0.98	0.989	1.5	1.61	1.388	1.464	0.002143	32
[K].TVEDLK.[Q]	1xTMT6plex [K6]; 1xTMT6plex [N-Term]	1	1	1	A0A384K830	A0A384K830 [99-104]	0	1162.71	0.985	0.368	0.311	0.406	0.886	1.353	1.168	1.61	1.587	1.326	0.01843	28
[R].QEVTTEGGLDVAGQR.[D]	1xTMT6plex [N-Term]	1	1	2	P0A795	P0A795 [99-113]	0	1788.93	0.935	0.511	0.645	0.585	1.14	1.208	1.135	1.61	1.027	1.202	8.56e-10	67
[K].TFDDKAPETVK.[N]	2xTMT6plex [K5; K11]; 1xTMT6plex [N-Term]	1	1	4	A0A0H3Q022	A0A0H3Q022 [15-25]	1	1938.12	1.068	0.531	0.384	0.46	0.664	1.474	0.939	1.61	1.554	1.314	3.901e-05	40
[K].VDSSMNK.[V]	1xOxidation [M5]; 1xTMT6plex [K7]; 1xTMT6plex [N-Term]	1	2	1	Q8XB46	Q8XB46 [43-49]	0	1254.68	0.86	0.396	0.43	0.632	0.719	1.024	1.553	1.609	1.482	1.295	0.03176	18
[K].AEAPAAQNK.[A]	1xTMT6plex [K9]; 1xTMT6plex [N-Term]	1	1	1	A0A384K830	A0A384K830 [39-47]	0	1357.78	0.981	0.407	0.322	0.329	1.052	1.428	1.032	1.609	1.588	1.252	1.452e-05	50
[K].SNQMTGLFSTIDEK.[T]	1xOxidation [M4]; 1xTMT6plex [K14]; 1xTMT6plex [N-Term]	1	2	2	A0A0H3PRX2	A0A0H3PRX2 [95-108]	0	2045.06	0.945	0.403	0.342	0.576	0.721	1.064	1.388	1.608	1.604	1.349	5.625e-06	66
[-].TAVQER.[Y]	1xTMT6plex [N-Term]	1	1	1	Q9LBU9	Q9LBU9 [1-6]	0	932.536	0.791	0.534	0.537	0.469	1.065	0.901	1.171	1.608	1.479	1.444	0.08699	17
[R].QQQALQYELEK.[N]	1xTMT6plex [K11]; 1xTMT6plex [N-Term]	1	1	2	P0ADW5	P0ADW5 [30-40]	0	1836.03	1.058	0.463	0.587	0.487	0.857	1.15	1.138	1.608	1.293	1.359	6.545e-08	73
[R].HDVEVLK.[A]	1xTMT6plex [K7]; 1xTMT6plex [N-Term]	1	1	2	P58363	P58363 [763-769]	0	1297.79	1.041	0.536	0.527	0.522	1.001	1.044	1.138	1.608	1.32	1.262	0.0001601	34
[K].NAGINK.[V]	1xTMT6plex [K6]; 1xTMT6plex [N-Term]	1	1	1	B5Z3X9	B5Z3X9 [54-59]	0	1074.67	1.127	0.348	0.623	0.572	1.048	1.036	1	1.608	1.132	1.507	0.04176	25
[R].IGVNAPK.[E]	1xTMT6plex [K7]; 1xTMT6plex [N-Term]	1	1	2	P69915	P69915 [32-38]	0	1156.75	0.965	0.51	0.419	0.373	1.083	1.083	1.273	1.607	1.328	1.36	0.002018	29
[R].TVQDVVEAVER.[L]	1xTMT6plex [N-Term]	1	1	1	Q8X6N3	Q8X6N3 [68-78]	0	1473.81	0.944	0.347	0.351	0.328	1.151	1.229	1.211	1.607	1.258	1.575	5.144e-08	74
[K].QSNWLSGQHGEEGGSMR.[G]	1xOxidation [M16]; 1xTMT6plex [S6]; 1xTMT6plex [N-Term]	1	2	2	A0A0H3JIN8	A0A0H3JIN8 [64-80]	0	2334.13	0.881	0.411	0.375	0.489	0.772	1.112	1.2	1.607	1.741	1.411	0.000526	18
[R].TDDQNSPLYIGNGDRAETYTGGLK.[Y]	1xTMT6plex [K24]; 1xTMT6plex [N-Term]	1	2	1	Q8XE41	Q8XE41 [220-243]	1	3043.54	0.726	0.257	0.298	0.207	1.297	0.978	1.713	1.606	1.757	1.162	1.259e-05	25
[R].FFAENGK.[A]	1xTMT6plex [K7]; 1xTMT6plex [N-Term]	1	2	1	A0A0H3PMA2	A0A0H3PMA2 [17-23]	0	1270.72	0.956	0.458	0.409	0.543	0.832	1.346	1.077	1.606	1.408	1.365	0.006095	27
[K].DKEISEDDDRR.[S]	1xTMT6plex [K2]; 1xTMT6plex [N-Term]	1	1	5	B5Z0F1	B5Z0F1 [145-155]	2	1835.95	1.089	0.484	0.292	0.396	0.77	1.451	0.96	1.606	1.587	1.365	7.936e-05	35
[K].LTGMVQDAQQNK.[L]	1xTMT6plex [K12]; 1xTMT6plex [N-Term]	1	1	2	Q8XE17	Q8XE17 [296-307]	0	1790.98	1.133	0.922	0.847	0.536	0.959	0.971	0.941	1.606	1.186	0.899	9.722e-08	60
[R].ANCSDSQLR.[A]	1xCarbamidomethyl [C3]; 1xTMT6plex [N-Term]	1	2	2	Q8XAH3	Q8XAH3 [59-67]	0	1279.63	0.966	0.255	0.308	0.253	0.965	1.306	1.441	1.605	1.423	1.477	2.123e-05	43
[R].QHVIYK.[E]	1xTMT6plex [K6]; 1xTMT6plex [N-Term]	1	1	1	P0A7P1	P0A7P1 [45-50]	0	1245.77	1.205	0.365	0.529	0.388	1.049	1.029	1.173	1.605	1.161	1.495	0.03653	20
[K].AIVEAAGLK.[V]	1xTMT6plex [K9]; 1xTMT6plex [N-Term]	1	2	5	Q8XCD0	Q8XCD0 [72-80]	0	1329.85	0.87	0.483	0.493	0.465	1.024	1.229	1.117	1.605	1.267	1.447	2.153e-06	66
[K].EVSVHR.[E]	1xTMT6plex [H5]; 1xTMT6plex [N-Term]	1	1	1	P69915	P69915 [39-44]	0	1184.72	1.221	0.421	0.301	0.387	1.348	1.023	0.924	1.605	1.253	1.518	0.01505	19
[R].LAQMEVNPGGTLELGVDYGR.[A]	1xTMT6plex [N-Term]	1	1	1	Q8X5W7	Q8X5W7 [201-220]	0	2348.21	1.001	0.588	0.415	0.31	0.341	1.461	1.213	1.604	1.177	1.89	6.431e-07	55
[R].ENNSCSTLR.[F]	1xCarbamidomethyl [C5]; 1xTMT6plex [N-Term]	1	1	1	P64576	P64576 [77-85]	0	1309.64	0.956	0.501	0.46	0.378	0.91	1.247	1.126	1.604	1.338	1.482	4.47e-06	47
[K].QIRPLSDEEK.[A]	1xTMT6plex [K10]; 1xTMT6plex [N-Term]	1	3	2	Q8X8G1	Q8X8G1 [149-158]	0	1672.96	1.022	0.45	0.471	0.424	0.925	1.213	1.081	1.604	1.339	1.47	0.01432	18
[K].AAGLDTTKL.[-]	1xTMT6plex [K8]; 1xTMT6plex [N-Term]	1	2	1	A0A384LMA8	A0A384LMA8 [71-79]	1	1347.82	0.933	0.508	0.36	0.382	0.629	1.734	0.874	1.604	2.01	0.967	0.002035	17
[R].CATLGITHLYQGQSNK.[L]	1xCarbamidomethyl [C1]; 1xTMT6plex [K16]; 1xTMT6plex [N-Term]	1	1	1	P0ABZ5	P0ABZ5 [87-102]	0	2249.21	1.058	0.437	0.581	0.521	0.968	1.031	1.144	1.603	1.307	1.351	2.663e-06	44
[M].STTIEK.[I]	1xTMT6plex [K6]; 1xTMT6plex [N-Term]	1	1	2	P0AC71	P0AC71 [2-7]	0	1136.69	0.989	0.487	0.494	0.48	0.889	1.223	1.109	1.603	1.25	1.477	0.01757	21
[R].SHDALTAVTSLSVDK.[T]	2xTMT6plex [K15; S/H]; 1xTMT6plex [N-Term]	1	1	6	P0A7N5	P0A7N5 [18-32]	0	2231.29	1.181	0.423	0.629	0.544	0.885	0.919	1.094	1.603	1.186	1.536	5.841e-07	63
[K].LSNAQVIDVTK.[M]	1xTMT6plex [K11]; 1xTMT6plex [N-Term]	1	1	2	P0A6W7	P0A6W7 [69-79]	0	1645.99	1.051	0.339	0.303	0.375	1.118	1.263	1.025	1.603	1.276	1.648	5.353e-07	52
[K].KAMDEQGK.[S]	2xTMT6plex [K1; K8]; 1xTMT6plex [N-Term]	1	1	2	P0ACG0	P0ACG0 [121-128]	1	1593.92	1.084	0.346	0.272	0.176	0.903	1.752	1.013	1.603	1.811	1.04	0.0009425	24
[R].IGAFEIDDGELHGESPGDR.[T]	1xTMT6plex [N-Term]	1	2	1	A0A0H3PLJ3	A0A0H3PLJ3 [7-25]	0	2243.08	0.916	0.536	0.505	0.646	0.972	1.384	0.819	1.603	1.671	0.948	2.262e-09	88
[K].NLQDSLR.[T]	1xTMT6plex [N-Term]	1	2	1	A0A0H3PL42	A0A0H3PL42 [177-183]	0	1074.61	0.907	0.674	0.672	0.764	1.084	1.377	1.141	1.602	0.927	0.852	0.005905	33
[M].TDNNTALK.[K]	1xTMT6plex [K8]; 1xTMT6plex [N-Term]	1	1	1	P0A9B1	P0A9B1 [2-9]	0	1334.77	1.152	0.399	0.506	0.434	1.028	0.948	1.089	1.602	1.252	1.591	0.0002397	31
[K].TLLNEK.[A]	1xTMT6plex [K6]; 1xTMT6plex [N-Term]	1	1	4	B5YTN3	B5YTN3 [55-60]	0	1175.74	0.914	0.33	0.393	0.351	0.905	0.93	1.152	1.601	1.635	1.791	0.01148	27
[R].LTDTPAIVSTDADEMSTQMAK.[L]	1xOxidation [M]; 1xTMT6plex [K21]; 1xTMT6plex [N-Term]	1	1	5	P0A6Z5	P0A6Z5 [532-552]	0	2699.35	0.867	0.981	0.837	0.662	0.618	1.154	1.151	1.601	1.184	0.944	1.01e-07	90
[K].TLGYVAQEGESEK.[Y]	1xTMT6plex [K13]; 1xTMT6plex [N-Term]	1	1	4	Q8XCN4	Q8XCN4 [57-69]	0	1869	1.068	0.512	0.644	0.569	0.982	1.145	1.024	1.601	1.195	1.259	8.132e-10	65
[R].KVADDAPLMER.[V]	1xTMT6plex [K1]; 1xTMT6plex [N-Term]	1	1	1	B5YTW5	B5YTW5 [100-110]	1	1702.96	0.967	0.489	0.293	0.18	0.987	1.908	1.005	1.601	1.513	1.057	4.722e-07	38
[R].KIVTEGDK.[S]	2xTMT6plex [K1; K8]; 1xTMT6plex [N-Term]	1	1	2	P68193	P68193 [22-29]	1	1576.99	1.022	0.44	0.458	0.326	1.023	1.357	1.155	1.6	1.51	1.108	0.0007212	19
[R].KILDDLR.[H]	1xTMT6plex [K1]; 1xTMT6plex [N-Term]	1	1	1	P62769	P62769 [99-105]	1	1330.85	0.897	0.356	0.193	0.24	0.787	1.847	0.864	1.6	2.109	1.108	0.0915	15
[K].LDDGTTAESTR.[N]	1xTMT6plex [N-Term]	1	1	1	P0AEM2	P0AEM2 [19-29]	0	1394.7	0.919	0.311	0.328	0.297	1.276	1.27	1.376	1.599	1.323	1.301	3.517e-06	57
[M].TTPNPLAK.[T]	1xTMT6plex [K8]; 1xTMT6plex [N-Term]	1	1	1	A0A0H3PR03	A0A0H3PR03 [2-9]	0	1299.8	1.107	0.638	0.635	0.598	0.662	1.072	1.267	1.599	1.08	1.342	0.0006268	43
[K].ISSLESLEK.[L]	1xTMT6plex [K9]; 1xTMT6plex [N-Term]	1	1	2	P64469	P64469 [13-21]	0	1463.87	1.049	0.375	0.333	0.267	1.332	1.103	1.105	1.599	1.467	1.37	7.97e-06	57
[R].MSNLVTSVVK.[H]	1xOxidation [M1]; 1xTMT6plex [K10]; 1xTMT6plex [N-Term]	1	1	1	P0A7G4	P0A7G4 [109-118]	0	1551.92	1.01	0.372	0.359	0.607	0.858	0.847	1.46	1.598	1.319	1.569	3.132e-05	42
[R].EGFDSLPESSEQEDDMLDK.[A]	1xOxidation [M16]; 1xTMT6plex [K19]; 1xTMT6plex [N-Term]	1	1	2	P0A9R5	P0A9R5 [57-75]	0	2645.22	0.977	0.659	0.823	0.603	0.804	0.925	1.2	1.598	1.17	1.242	2.585e-06	55
[R].TQEVVAQEQK.[E]	1xTMT6plex [K10]; 1xTMT6plex [N-Term]	1	2	2	A0A0H3PL42	A0A0H3PL42 [184-193]	0	1617.92	1.086	0.771	0.874	0.873	1.086	0.929	0.929	1.598	0.94	0.913	2.84e-07	61
[R].YQALSECVK.[N]	1xCarbamidomethyl [C7]; 1xTMT6plex [K9]; 1xTMT6plex [N-Term]	1	2	1	A0A0H3PUU0	A0A0H3PUU0 [83-91]	0	1555.86	0.966	0.658	0.565	0.51	1.056	1.113	1.152	1.597	1.238	1.144	4.95e-06	41
[-].MQDLSLEAR.[L]	1xOxidation [M1]; 1xTMT6plex [N-Term]	1	1	1	P0A8R6	P0A8R6 [1-9]	0	1307.68	0.836	0.424	0.465	0.443	0.844	1.079	1.138	1.597	1.794	1.381	0.05695	29
[K].NEAPASFEK.[A]	1xTMT6plex [K9]; 1xTMT6plex [N-Term]	1	1	1	P0A8H1	P0A8H1 [5-13]	0	1450.79	1	0.313	0.48	0.541	0.753	1.101	0.997	1.597	1.536	1.682	4.687e-05	42
[K].TIESQK.[S]	1xTMT6plex [K6]; 1xTMT6plex [N-Term]	1	1	3	Q8XCN8	Q8XCN8 [76-81]	0	1163.7	0.926	0.258	0.298	0.235	1.394	0.79	1.607	1.596	1.013	1.883	0.01531	26
[K].LATLLSDASR.[D]	1xTMT6plex [N-Term]	1	3	1	A0A0H3PTV2	A0A0H3PTV2 [71-80]	0	1275.75	0.903	0.413	0.685	0.531	1.07	0.981	1.237	1.596	1.22	1.364	7.128e-07	63
[R].NALAYLAYSDK.[V]	1xTMT6plex [K11]; 1xTMT6plex [N-Term]	1	1	2	P0AE93	P0AE93 [127-137]	0	1686.95	1.082	0.61	0.489	0.659	0.744	1.403	0.875	1.596	1.465	1.077	2.084e-07	62
[K].QQTAESQAVIR.[S]	1xTMT6plex [N-Term]	1	2	2	B5YY06	B5YY06 [111-121]	0	1459.81	0.901	0.617	0.799	0.634	0.986	1.11	1.072	1.595	1.197	1.089	1.603e-07	61
[R].RSQILDEAK.[A]	1xTMT6plex [K9]; 1xTMT6plex [N-Term]	1	1	3	B5YXE0	B5YXE0 [83-91]	1	1517.91	0.99	0.581	0.525	0.47	0.956	1.394	0.985	1.595	1.528	0.975	0.00155	27
[K].NIGIYPEIK.[A]	1xTMT6plex [K9]; 1xTMT6plex [N-Term]	1	1	2	Q8XE17	Q8XE17 [165-173]	0	1504.91	1.19	0.779	0.949	0.932	0.88	0.866	0.777	1.595	1.178	0.853	5.685e-05	44
[K].DNGSVTVAGYASATDTNK.[D]	1xTMT6plex [K18]; 1xTMT6plex [N-Term]	1	3	4	Q7DBI0	Q7DBI0 [448-465]	0	2229.14	0.922	0.388	0.27	0.336	1.082	1.48	1.146	1.594	1.16	1.622	1.88e-12	104
[K].NAELSK.[E]	1xTMT6plex [K6]; 1xTMT6plex [N-Term]	1	1	1	P0A8M8	P0A8M8 [83-88]	0	1119.68	1.071	0.346	0.682	0.512	1.051	0.91	1.084	1.594	1.218	1.532	0.07119	15
[K].SLITDVSETHK.[I]	2xTMT6plex [S7; K11]; 1xTMT6plex [N-Term]	1	3	1	A0A0H3JFG5	A0A0H3JFG5 [308-318]	0	1917.13	1.075	0.963	0.885	0.935	1.055	0.863	0.95	1.594	0.84	0.84	0.0002081	8
[R].AAAENIIPHTTGAAK.[A]	2xTMT6plex [T11; K15]; 1xTMT6plex [N-Term]	1	1	1	P58072	P58072 [199-213]	0	2152.27	1.028	0.877	0.742	0.708	1.38	1.196	0.825	1.594	0.906	0.743	9.065e-06	33
[K].YNVDNAVNANFR.[Y]	1xTMT6plex [N-Term]	1	4	1	A0A0H3PGU3	A0A0H3PGU3 [1286-1297]	0	1625.82	0.991	0.42	0.378	0.514	0.808	1.156	1.114	1.593	1.577	1.449	7.219e-08	60
[K].GGDTVTLNETDLTQIPK.[V]	1xTMT6plex [K17]; 1xTMT6plex [N-Term]	1	1	3	A0A384KBL6	A0A384KBL6 [70-86]	0	2260.24	0.979	0.286	0.381	0.323	0.97	1.563	0.857	1.593	2.017	1.031	1.486e-09	70
[-].MANVEIYTK.[E]	1xOxidation [M1]; 1xTMT6plex [K9]; 1xTMT6plex [N-Term]	1	1	1	P0AC64	P0AC64 [1-9]	0	1542.86	0.806	0.492	0.524	0.759	0.884	1.006	1.513	1.592	1.405	1.018	0.005701	35
[R].CTVQAGLMNPK.[Y]	1xCarbamidomethyl [C1]; 1xOxidation [M8]; 1xTMT6plex [K11]; 1xTMT6plex [N-Term]	1	3	1	Q8XDR2	Q8XDR2 [94-104]	0	1692.92	1.145	0.439	0.395	0.623	0.938	0.899	0.828	1.592	1.682	1.458	4.171e-05	33
[R].NEFFIVGVDGSPDAEEALKR.[E]	1xTMT6plex [K19]; 1xTMT6plex [N-Term]	1	2	1	A0A0H3PV65	A0A0H3PV65 [229-248]	1	2651.41	1.236	0.639	0.511	0.495	0.569	1.245	0.794	1.592	1.587	1.331	5.137e-06	45
[K].DLSHGMQR.[I]	1xTMT6plex [N-Term]	1	1	2	P0A748	P0A748 [83-90]	0	1172.6	0.988	0.459	0.467	0.279	0.899	1.584	1.159	1.591	1.529	1.046	4.981e-05	43
[R].QSLDNVK.[A]	1xTMT6plex [K7]; 1xTMT6plex [N-Term]	1	2	3	Q8XCD0	Q8XCD0 [65-71]	0	1261.75	1.047	0.494	0.516	0.535	1.042	1.113	1.1	1.591	1.243	1.319	0.000971	36
[K].TSAVVEETR.[E]	1xTMT6plex [N-Term]	1	2	1	Q8XAP7	Q8XAP7 [7-15]	0	1220.67	1.101	0.507	0.707	0.623	1.032	1.044	1.016	1.591	1.113	1.266	2.368e-05	46
[K].DNSYVFVLER.[G]	1xTMT6plex [N-Term]	1	1	1	A0A0H3JLH3	A0A0H3JLH3 [60-69]	0	1470.78	0.811	0.517	0.516	0.248	1.329	1.43	0.945	1.591	1.339	1.274	4.044e-05	50
[R].KPCSGSK.[G]	1xCarbamidomethyl [C3]; 2xTMT6plex [K1; K7]; 1xTMT6plex [N-Term]	1	1	1	Q8X9U7	Q8X9U7 [23-29]	0	1450.87	0.957	0.508	0.366	0.363	0.702	1.522	0.917	1.591	2.031	1.044	0.01661	10
[K].EAAIQVSNVAIFNAATGK.[A]	2xTMT6plex [S7; K18]; 1xTMT6plex [N-Term]	1	1	1	P60625	P60625 [62-79]	0	2491.45	1.59	0.461	0.504	0.626	1.074	0.881	0.89	1.591	0.999	1.384	1.297e-08	65
[K].NELEDLLEK.[A]	1xTMT6plex [K9]; 1xTMT6plex [N-Term]	1	1	1	A0A0H3PNJ5	A0A0H3PNJ5 [6-14]	0	1560.89	1.161	0.561	0.797	0.715	0.934	0.935	1.13	1.59	0.857	1.32	8.426e-06	49
[K].QAISSAPR.[N]	1xTMT6plex [N-Term]	1	1	1	A0A384LMA8	A0A384LMA8 [12-19]	0	1058.62	0.994	0.365	0.426	0.352	1.078	1.062	1.11	1.59	1.48	1.543	0.0003351	43
[R].HLESVVTNK.[I]	2xTMT6plex [S4; K9]; 1xTMT6plex [N-Term]	1	1	2	P62769	P62769 [106-114]	0	1714.05	1.228	0.436	0.555	0.586	1.131	0.956	1.034	1.59	1.124	1.359	0.0008695	32
[R].EMFREDEPMPLTSGEFAVLK.[A]	1xOxidation [M9]; 1xTMT6plex [K20]; 1xTMT6plex [N-Term]	1	1	2	P0AA18	P0AA18 [151-170]	1	2800.43	0.816	0.63	0.399	0.573	0.954	1.585	0.84	1.59	1.544	1.068	7.418e-05	57
[K].NEAVETETAE.[-]	1xTMT6plex [N-Term]	1	1	2	P65558	P65558 [171-180]	0	1321.63	0.856	0.334	0.364	0.281	1.174	1.367	1.29	1.589	1.553	1.191	5.997e-06	59
[K].IHCSILAEDAIK.[A]	1xCarbamidomethyl [C3]; 2xTMT6plex [S4; K12]; 1xTMT6plex [N-Term]	1	1	2	P0ACD6	P0ACD6 [104-115]	0	2057.2	0.951	0.339	0.508	0.375	0.942	1.176	1.246	1.589	1.564	1.311	0.0001045	29
[K].LVIESGDSAQSR.[Q]	1xTMT6plex [N-Term]	1	1	2	B5Z418	B5Z418 [33-44]	0	1490.8	0.803	0.369	0.401	0.317	1.079	1.386	1.233	1.588	1.625	1.198	2.717e-06	57
[R].RAELVSGGR.[L]	1xTMT6plex [N-Term]	1	1	1	P64469	P64469 [47-55]	1	1173.69	0.82	0.462	0.399	0.372	1.023	1.025	1.201	1.588	1.602	1.508	2.504e-06	50
[K].MSSQLK.[N]	1xTMT6plex [K6]; 1xTMT6plex [N-Term]	1	1	1	A0A2Z6FMA9	A0A2Z6FMA9 [41-46]	0	1151.69	1.125	0.551	0.572	0.339	1.079	1.184	1.014	1.588	1.268	1.28	0.01092	21
[K].GCAIDIGTVIDNDNCTSK.[F]	2xCarbamidomethyl [C2; C15]; 1xTMT6plex [K18]; 1xTMT6plex [N-Term]	1	1	3	Q8X7A3	Q8X7A3 [12-29]	0	2411.19	0.902	0.568	0.486	0.412	1.01	1.402	1.217	1.587	1.365	1.05	1.4e-12	106
[R].CRPVGVLK.[M]	1xCarbamidomethyl [C1]; 1xTMT6plex [K8]; 1xTMT6plex [N-Term]	1	1	1	P0A7B0	P0A7B0 [88-95]	0	1386.87	1.184	0.55	0.605	0.717	0.967	0.992	1.148	1.587	1.009	1.24	0.01997	15
[K].HLGVEASLKPTK.[W]	2xTMT6plex [K9; K12]; 1xTMT6plex [N-Term]	1	2	3	A0A0H3JKW9	A0A0H3JKW9 [77-88]	0	1967.23	0.995	0.429	0.445	0.384	1.023	1.27	1.1	1.587	1.366	1.4	1.338e-05	33
[R].QTLDTR.[M]	1xTMT6plex [N-Term]	1	1	1	P0A795	P0A795 [63-68]	0	962.547	1.007	0.616	0.69	0.668	1.079	1.13	1.03	1.587	1.062	1.131	0.03934	27
[R].SNPLGEDFDYRK.[E]	1xTMT6plex [K12]; 1xTMT6plex [N-Term]	1	1	2	Q7A978	Q7A978 [53-64]	1	1899	1.057	0.858	0.303	0.385	0.623	1.918	0.676	1.586	1.829	0.767	9.906e-05	34
[K].GFTSEITVTSNGK.[S]	1xTMT6plex [K13]; 1xTMT6plex [N-Term]	1	1	2	P0AA06	P0AA06 [28-40]	0	1799	0.83	0.449	0.36	0.491	0.806	1.55	1.21	1.585	1.473	1.246	4.616e-08	71
[R].TDIDLTENK.[V]	1xTMT6plex [K9]; 1xTMT6plex [N-Term]	1	1	2	B5Z235	B5Z235 [44-52]	0	1506.84	1.026	0.351	0.5	0.427	1.053	1.096	1.14	1.585	1.388	1.434	6.84e-05	41
[R].CIAVPVFDR.[F]	1xCarbamidomethyl [C1]; 1xTMT6plex [N-Term]	1	1	1	Q8XCN4	Q8XCN4 [208-216]	0	1305.72	1.078	0.66	0.717	0.661	0.988	1.033	1.102	1.585	0.8	1.376	0.0003093	37
[R].NDPCPCGSGK.[K]	2xCarbamidomethyl [C4; C6]; 1xTMT6plex [K10]; 1xTMT6plex [N-Term]	3	4	1	A0A0H3PRU2; Q8XCD3; B5YZD4	A0A0H3PRU2 [142-151]; Q8XCD3 [204-213]; B5YZD4 [882-891]	0	1549.75	1.084	0.684	0.665	0.717	0.886	1.026	1.041	1.585	1.025	1.288	0.0006004	37
[R].AKGDALEMLDR.[E]	1xTMT6plex [K2]; 1xTMT6plex [N-Term]	1	1	1	Q8X8W4	Q8X8W4 [112-122]	1	1676.94	0.865	0.485	0.33	0.287	0.886	2.071	0.738	1.585	1.818	0.936	0.0005073	30
[R].QGEEDFLAFSR.[A]	1xTMT6plex [N-Term]	1	2	1	A0A0H3PKB9	A0A0H3PKB9 [72-82]	0	1527.76	0.85	0.62	0.384	0.5	0.749	1.846	0.69	1.585	1.695	1.082	1.896e-06	61
[R].SDAEAFSMDK.[V]	1xTMT6plex [K10]; 1xTMT6plex [N-Term]	1	1	2	P0AE80	P0AE80 [128-137]	0	1558.78	0.935	0.436	0.401	0.276	0.959	1.421	1.177	1.584	1.359	1.452	8.425e-07	51
[K].VGEEGVETALAATVHDR.[F]	1xTMT6plex [T13]; 1xTMT6plex [N-Term]	1	1	2	Q9S5G3	Q9S5G3 [150-166]	0	2212.2	1.212	0.549	0.45	0.753	0.859	1.114	0.848	1.584	1.28	1.351	1.49e-06	43
[-].MIAEFESR.[I]	1xTMT6plex [N-Term]	1	1	1	P64541	P64541 [1-8]	0	1211.63	0.786	0.369	0.204	0.245	1.091	1.38	1.45	1.583	1.64	1.254	0.02733	15
[R].EALAEVGITGMTVTEVK.[G]	1xOxidation [M11]; 1xTMT6plex [K17]; 1xTMT6plex [N-Term]	1	1	4	P0A9Z3	P0A9Z3 [18-34]	0	2222.24	0.663	0.427	0.524	0.64	0.705	1.131	1.394	1.583	1.494	1.439	2.385e-08	81
[K].QTMLINEK.[K]	1xOxidation [M3]; 1xTMT6plex [K8]; 1xTMT6plex [N-Term]	1	1	2	B5YQG1	B5YQG1 [46-53]	0	1450.83	0.979	0.44	0.42	0.506	0.838	1.127	1.272	1.583	1.513	1.323	0.003314	33
[K].SSVVNNPTGR.[K]	1xTMT6plex [N-Term]	1	1	3	P68193	P68193 [30-39]	0	1259.69	1.003	0.479	0.496	0.49	0.899	1.168	1.143	1.583	1.296	1.442	5.158e-05	36
[R].LLNFLESR.[G]	1xTMT6plex [N-Term]	1	1	1	Q8X9J6	Q8X9J6 [227-234]	0	1220.72	0.996	0.745	0.892	0.906	0.969	1.108	1.127	1.583	0.651	1.022	0.0001284	39
[R].IIQVHVK.[I]	1xTMT6plex [K7]; 1xTMT6plex [N-Term]	1	1	1	P0AE80	P0AE80 [274-280]	0	1294.86	0.792	0.41	0.308	0.556	1.072	1.494	1.052	1.583	1.63	1.104	0.001143	30
[K].FGIGQQVR.[H]	1xTMT6plex [N-Term]	1	1	1	P0AB22	P0AB22 [6-13]	0	1133.66	1.125	0.485	0.748	0.484	0.905	1.057	0.965	1.583	1.205	1.441	0.001993	36
[R].TKDQFVQPVVK.[D]	2xTMT6plex [K2; K11]; 1xTMT6plex [N-Term]	1	1	2	P0ADB2	P0ADB2 [27-37]	1	1976.21	0.937	0.38	0.197	0.275	0.529	1.711	0.79	1.583	2.373	1.226	0.0001582	26
[R].DLLEQAATQQAGETVSFR.[-]	1xTMT6plex [N-Term]	1	1	2	B5YY53	B5YY53 [89-106]	0	2193.13	0.89	0.389	0.37	0.361	0.954	1.32	1.256	1.582	1.503	1.376	2.315e-11	88
[K].LEEAQK.[K]	1xTMT6plex [K6]; 1xTMT6plex [N-Term]	1	2	1	A0A0H3PQM4	A0A0H3PQM4 [73-78]	0	1175.7	0.92	0.215	0.249	0.202	1.195	1.524	1.238	1.582	1.478	1.396	0.00435	24
[K].QEDANFSNNAMAEAFK.[A]	1xTMT6plex [K16]; 1xTMT6plex [N-Term]	1	1	5	P0AG69	P0AG69 [537-552]	0	2245.1	0.904	0.511	0.548	0.437	1.047	1.363	1.228	1.582	0.939	1.442	6.347e-09	72
[K].YCSVALMLEK.[A]	1xCarbamidomethyl [C2]; 1xTMT6plex [K10]; 1xTMT6plex [N-Term]	1	1	2	P0ADX3	P0ADX3 [112-121]	0	1671.92	1.024	0.484	0.569	0.338	0.988	1.373	1.129	1.582	1.227	1.286	1.239e-06	53
[K].EIMLAK.[Q]	1xTMT6plex [K6]; 1xTMT6plex [N-Term]	1	3	1	A0A0H3JD81	A0A0H3JD81 [78-83]	0	1162.73	0.925	0.513	0.513	0.331	1.009	1.518	1.071	1.582	1.505	1.034	0.01584	27
[K].VTTASVASDGNLAITCSR.[G]	1xCarbamidomethyl [C16]; 1xTMT6plex [N-Term]	1	2	2	A0A0H3JCJ0	A0A0H3JCJ0 [34-51]	0	2052.06	0.915	0.923	0.688	0.611	0.694	1.277	0.74	1.582	1.478	1.092	4.896e-10	109
[-].MNDSEFHR.[L]	1xOxidation [M1]; 1xTMT6plex [N-Term]	1	1	2	B5YY53	B5YY53 [1-8]	0	1280.59	0.819	0.425	0.468	0.511	0.806	1.067	1.414	1.581	1.679	1.23	9.846e-05	38
[K].SEGWDLSDAK.[E]	1xTMT6plex [K10]; 1xTMT6plex [N-Term]	1	5	1	A0A0H3PLF6	A0A0H3PLF6 [24-33]	0	1565.82	0.927	0.457	0.371	0.489	1.058	1.218	1.298	1.581	1.284	1.317	1.085e-05	43
[R].MSNLVTSVVK.[H]	1xTMT6plex [K10]; 1xTMT6plex [N-Term]	1	1	1	P0A7G4	P0A7G4 [109-118]	0	1535.92	1.015	0.42	0.515	0.302	1.11	1.123	1.271	1.581	1.18	1.482	2.729e-07	65
[R].LAFAGLK.[FY]	1xTMT6plex [K7]; 1xTMT6plex [N-Term]	2	3	2	A0A0H3PX28; A0A384KNH5	A0A0H3PX28 [105-111]; A0A384KNH5 [97-103]	0	1177.77	0.976	0.538	0.454	0.365	1.037	1.11	1.148	1.581	1.245	1.546	0.0008262	39
[R].LAVLNGDAK.[V]	1xTMT6plex [K9]; 1xTMT6plex [N-Term]	1	1	1	P0AB30	P0AB30 [58-66]	0	1358.84	0.969	0.53	0.413	0.409	0.933	1.292	1.074	1.581	1.365	1.435	0.0001693	46
[K].QILTNIIQSEDR.[I]	1xTMT6plex [N-Term]	1	1	2	P0C0S2	P0C0S2 [203-214]	0	1658.93	0.865	0.774	0.533	0.754	0.945	1.339	1.003	1.581	1.281	0.925	1.216e-06	50
[K].VQAQIQGDEIR.[V]	1xTMT6plex [N-Term]	1	1	1	B5Z3T2	B5Z3T2 [121-131]	0	1485.82	0.977	0.422	0.541	0.493	0.858	1.357	0.957	1.581	1.48	1.334	4.522e-08	72
[R].YLSQQIDVWR.[R]	1xTMT6plex [N-Term]	1	2	1	A0A0H3PUU0	A0A0H3PUU0 [55-64]	0	1536.84	1.022	0.556	0.724	0.668	1.049	1.08	0.932	1.58	1.006	1.381	9.14e-06	49
[K].VVCEATMMCAR.[S]	2xCarbamidomethyl [C3; C9]; 2xOxidation [M7; M8]; 1xTMT6plex [N-Term]	1	1	1	P0A6Q8	P0A6Q8 [137-147]	0	1588.72	0.762	0.826	0.762	1.076	0.525	1.145	0.994	1.579	1.379	0.952	0.001741	16
[K].NLIAEIK.[T]	1xTMT6plex [K7]; 1xTMT6plex [N-Term]	1	1	1	P0ABY0	P0ABY0 [121-127]	0	1258.81	1.177	0.533	0.642	0.583	1.062	1.054	0.983	1.579	0.981	1.405	0.002611	27
[K].EAFNSAWDQYK.[D]	1xTMT6plex [K11]; 1xTMT6plex [N-Term]	1	1	1	P0AE65	P0AE65 [27-37]	0	1816.93	0.917	0.485	0.508	0.47	1.122	1.248	0.885	1.579	1.581	1.205	0.000456	22
[R].YLFENFAVR.[G]	1xTMT6plex [N-Term]	1	2	1	P0A6Y7	P0A6Y7 [10-18]	0	1387.76	0.939	0.653	0.442	0.612	1.171	1.214	1.257	1.578	0.965	1.169	0.0002233	41
[K].SADPETSYTAK.[L]	1xTMT6plex [K11]; 1xTMT6plex [N-Term]	1	1	3	Q9S5G3	Q9S5G3 [127-137]	0	1627.86	0.863	0.613	0.441	0.546	0.984	1.292	1.057	1.578	1.194	1.433	1.556e-07	52
[R].NIAIEHSGYSVFAGVGER.[T]	1xTMT6plex [S10]; 1xTMT6plex [N-Term]	1	1	2	P0ABB6	P0ABB6 [166-183]	0	2364.27	1.42	0.979	0.479	0.788	0.496	1.064	0.544	1.578	1.692	0.96	0.0002032	29
[R].NTVVIMTSNLGSDLIQER.[F]	1xOxidation [M6]; 1xTMT6plex [N-Term]	1	2	2	P63285	P63285 [711-728]	0	2235.19	1.364	0.736	0.842	1.28	0.469	1.057	0.315	1.578	1.482	0.876	9.517e-08	84
[R].QVTSSAH.[-]	1xTMT6plex [N-Term]	1	1	1	P0ADA0	P0ADA0 [433-439]	0	958.516	0.792	0.473	0.634	0.563	1.183	0.901	1.513	1.577	1.064	1.299	0.001172	40
[R].SQMITLK.[R]	1xTMT6plex [K7]; 1xTMT6plex [N-Term]	1	1	1	P0AE80	P0AE80 [77-83]	0	1278.79	1.038	0.395	0.541	0.351	1.076	1.203	1.17	1.577	1.301	1.348	0.0004769	38
[R].NYDDEDILK.[Y]	1xTMT6plex [K9]; 1xTMT6plex [N-Term]	1	1	13	Q8XE41	Q8XE41 [309-317]	0	1582.84	0.955	0.434	0.326	0.332	1.057	1.161	1.267	1.576	1.371	1.521	8.068e-06	44
[K].LAPLDLIR.[L]	1xTMT6plex [N-Term]	1	1	2	P64465	P64465 [56-63]	0	1139.73	0.839	0.287	0.352	0.31	1.02	1.585	1.143	1.576	1.716	1.173	0.0117	24
[R].QSGLLK.[T]	1xTMT6plex [K6]; 1xTMT6plex [N-Term]	1	1	1	A0A0H3JF94	A0A0H3JF94 [23-28]	0	1103.72	0.971	0.437	0.616	0.452	1.028	1.075	1.051	1.576	1.314	1.48	0.03363	20
[R].LIYTASDLK.[V]	1xTMT6plex [K9]; 1xTMT6plex [N-Term]	1	1	1	B5YT84	B5YT84 [154-162]	0	1481.9	1.107	1.021	1.066	0.932	0.911	0.682	0.795	1.576	1.157	0.752	2.828e-05	50
[R].VEFEITNGAK.[G]	1xTMT6plex [K10]; 1xTMT6plex [N-Term]	1	1	1	P0A974	P0A974 [50-59]	0	1565.89	1.096	0.307	0.305	0.295	1.113	1.087	1.452	1.575	1.258	1.512	0.0001846	49
[K].VLATTDYK.[K]	1xTMT6plex [K8]; 1xTMT6plex [N-Term]	1	3	1	A0A0H3PVA4	A0A0H3PVA4 [150-157]	0	1368.81	1.018	0.518	0.551	0.477	0.981	1.093	1.253	1.575	1.211	1.324	0.0002356	44
[R].QEIGYQLDR.[I]	1xTMT6plex [N-Term]	1	1	1	A0A0H3PK24	A0A0H3PK24 [24-32]	0	1350.72	0.89	0.53	0.674	0.465	1.236	1.033	1.114	1.575	1.279	1.205	0.0005992	39
[R].MLQQTIEQALLEQGR.[I]	1xOxidation [M1]; 1xTMT6plex [N-Term]	1	1	1	B5YQA4	B5YQA4 [85-99]	0	2003.08	0.893	0.549	0.481	0.335	0.965	1.294	0.998	1.575	1.432	1.48	7.695e-06	66
[R].LGDASLSEGLEQHLLGLK.[V]	2xTMT6plex [S5; K18]; 1xTMT6plex [N-Term]	1	1	1	P0AEM2	P0AEM2 [39-56]	0	2567.5	1.088	0.394	0.421	0.412	1.26	1.114	1.167	1.574	1.276	1.293	6.588e-05	26
[R].NDLAFLEK.[Q]	1xTMT6plex [K8]; 1xTMT6plex [N-Term]	1	1	1	P0ACK4	P0ACK4 [50-57]	0	1407.82	1.102	0.464	0.602	0.615	0.949	1.047	1.108	1.574	1.165	1.374	4.314e-05	48
[K].YKSEEPDAE.[-]	1xTMT6plex [K2]; 1xTMT6plex [N-Term]	1	1	1	P0AC71	P0AC71 [107-115]	1	1525.78	1.055	0.343	0.262	0.289	0.865	1.301	1.106	1.574	1.886	1.32	0.02213	15
[K].NAIAAAR.[A]	1xTMT6plex [N-Term]	1	1	1	Q8XBZ5	Q8XBZ5 [27-33]	0	915.557	1.089	0.558	0.873	0.728	1.01	0.929	0.923	1.574	1.006	1.31	0.0007504	36
[K].SIGFSSSSTGR.[A]	1xTMT6plex [N-Term]	1	1	1	P0C039	P0C039 [14-24]	0	1314.69	0.995	0.413	0.345	0.353	1.044	1.112	1.114	1.573	1.82	1.232	3.599e-07	52
[R].STVAQAK.[E]	1xTMT6plex [K7]; 1xTMT6plex [N-Term]	1	2	3	A0A3G4WXS3	A0A3G4WXS3 [32-38]	0	1162.72	0.989	0.425	0.445	0.409	0.904	0.946	1.074	1.573	2.141	1.093	0.001143	38
[R].FQAMAAEGVK.[Y]	1xTMT6plex [K10]; 1xTMT6plex [N-Term]	1	2	1	A0A0H3PUN2	A0A0H3PUN2 [77-86]	0	1509.85	1.255	0.426	0.294	0.238	0.628	1.535	0.974	1.573	1.688	1.387	9.158e-08	68
[K].TSNHHDVVLNWLK.[E]	1xTMT6plex [K13]; 1xTMT6plex [N-Term]	1	1	3	P0AE54	P0AE54 [141-153]	0	2021.13	0.94	0.546	0.536	0.563	0.704	1.267	0.897	1.573	1.411	1.564	1.061e-06	45
[K].AAVPAK.[A]	1xTMT6plex [K6]; 1xTMT6plex [N-Term]	1	1	1	A0A384K830	A0A384K830 [48-53]	0	1014.67	1.025	0.473	0.406	0.45	0.81	1.549	1.14	1.572	1.389	1.187	0.07063	23
[K].AQIAHFFEHYK.[D]	1xTMT6plex [K11]; 1xTMT6plex [N-Term]	1	1	4	P0A7B0	P0A7B0 [133-143]	0	1849.02	0.959	0.737	0.431	0.446	1.021	1.559	1.064	1.572	1.013	1.199	1.162e-07	55
[K].HAVTEASPMVK.[A]	1xTMT6plex [K11]; 1xTMT6plex [N-Term]	1	1	4	B5Z2K6	B5Z2K6 [94-104]	0	1627.92	1.019	0.4	0.444	0.22	1.063	1.292	1.261	1.571	1.311	1.418	2.245e-07	49
[R].QEDLEIQLEGTR.[L]	1xTMT6plex [N-Term]	1	1	1	Q8XC04	Q8XC04 [56-67]	0	1659.88	0.852	0.522	0.559	0.295	1.237	1.402	1.22	1.571	1.028	1.313	0.0001706	36
[R].NENNEIFITR.[R]	1xTMT6plex [N-Term]	1	1	1	Q8X994	Q8X994 [13-22]	0	1478.78	1.013	0.583	0.533	0.613	1.005	1.121	1.205	1.571	0.921	1.434	1.278e-06	51
[R].TDDQSAK.[V]	1xTMT6plex [K7]; 1xTMT6plex [N-Term]	1	2	2	A0A0H3PUC3	A0A0H3PUC3 [206-212]	0	1222.67	0.9	0.357	0.526	0.459	0.999	1.168	1.118	1.571	1.229	1.673	0.001322	36
[R].DGIPVLLETEAR.[V]	1xTMT6plex [N-Term]	1	1	4	P0AAZ9	P0AAZ9 [40-51]	0	1541.87	0.938	0.436	0.392	0.511	0.791	1.564	1.015	1.571	1.841	0.942	2.498e-07	67
[K].RAADTEDEAK.[F]	1xTMT6plex [K10]; 1xTMT6plex [N-Term]	1	1	2	P0A6Z5	P0A6Z5 [579-588]	1	1563.84	0.921	0.794	0.422	0.479	0.908	1.685	0.984	1.571	1.248	0.989	0.0002159	31
[R].HEQLTK.[G]	2xTMT6plex [T5; K6]; 1xTMT6plex [N-Term]	1	1	1	P64457	P64457 [67-72]	0	1442.89	1.379	0.349	0.538	0.366	1.481	0.759	0.98	1.571	1.188	1.389	0.04172	4
[R].VSINNASAEELAR.[A]	1xTMT6plex [N-Term]	1	1	1	A0A384K830	A0A384K830 [62-74]	0	1602.86	1.004	0.303	0.503	0.375	0.926	1.212	1.239	1.57	1.429	1.44	6.664e-09	84
[R].DQTQGLQR.[I]	1xTMT6plex [N-Term]	1	2	1	A0A0H3Q3Y5	A0A0H3Q3Y5 [48-55]	0	1174.64	0.899	0.47	0.571	0.49	1.162	1.073	1.232	1.57	1.147	1.386	0.0001312	51
[K].IDGFGPMK.[L]	1xTMT6plex [K8]; 1xTMT6plex [N-Term]	1	2	3	P0AFJ3	P0AFJ3 [95-102]	0	1322.75	1.064	0.438	0.514	0.332	1.062	1.267	1.176	1.57	1.159	1.418	0.004062	32
[K].IGIGSISFNENR.[L]	1xTMT6plex [N-Term]	1	1	1	P58233	P58233 [16-27]	0	1535.84	0.904	0.647	0.705	0.529	0.87	1.134	1.351	1.569	1.069	1.222	2.785e-08	56
[K].HQAEAHAAIDTFTK.[Y]	1xTMT6plex [K14]; 1xTMT6plex [N-Term]	1	1	4	P0AFF8	P0AFF8 [348-361]	0	1998.08	1.02	0.641	0.585	0.549	0.908	0.954	1.27	1.569	1.267	1.237	2.039e-08	59
[K].DANGNLLADGDSVTIIK.[D]	1xTMT6plex [K17]; 1xTMT6plex [N-Term]	1	2	5	P0AFJ3	P0AFJ3 [46-62]	0	2174.21	0.867	0.455	0.437	0.446	1.018	1.201	1.11	1.569	1.382	1.516	2.379e-09	66
[K].DGWLFTAEHTQSVLK.[G]	2xTMT6plex [S12; K15]; 1xTMT6plex [N-Term]	1	1	1	Q8X5W7	Q8X5W7 [236-250]	0	2419.36	1.148	0.589	0.393	0.555	0.623	1.095	0.936	1.569	1.539	1.554	3.235e-06	48
[K].QGNNVTLQGVNDK.[V]	1xTMT6plex [K13]; 1xTMT6plex [N-Term]	1	2	2	A0A0H3JPG3	A0A0H3JPG3 [100-112]	0	1845.02	1.063	0.443	0.481	0.453	0.84	1.064	1.191	1.568	1.443	1.454	6.531e-09	77
[K].EVASGK.[T]	1xTMT6plex [K6]; 1xTMT6plex [N-Term]	1	1	1	A0A384LN11	A0A384LN11 [74-79]	0	1048.64	0.97	0.352	0.364	0.349	1.133	1.315	1.191	1.567	1.502	1.257	0.04314	22
[K].NVLSSGK.[V]	1xTMT6plex [K7]; 1xTMT6plex [N-Term]	1	1	3	P60625	P60625 [27-33]	0	1162.72	1.16	0.373	0.504	0.464	1.07	1.017	1.179	1.567	1.148	1.517	0.00071	30
[R].KAEEHISSSHGDVDYAQASAELAK.[A]	2xTMT6plex [K1; K24]; 1xTMT6plex [N-Term]	1	2	1	B5YXD5	B5YXD5 [101-124]	1	3230.69	0.524	0.479	0.198	0.159	1.194	1.823	1.17	1.567	1.018	1.868	5.303e-09	89
[K].HLGPWSPDGHLGDLPALFVTHDGK.[A]	2xTMT6plex [K24; H/S]; 1xTMT6plex [N-Term]	1	3	2	A0A0H3JDT8	A0A0H3JDT8 [102-125]	0	3253.77	1.383	0.737	0.498	0.863	0.518	0.672	1.019	1.567	1.11	1.634	6.744e-06	22
[R].NGVSDR.[L]	1xTMT6plex [N-Term]	1	1	1	P0A8T3	P0A8T3 [204-209]	0	876.474	1.07	0.62	0.681	0.809	0.807	0.889	1	1.567	1.328	1.23	0.007923	30
[M].TTQYGFFIDSSR.[C]	1xTMT6plex [N-Term]	2	2	1	A0A0H3PJV6; Q8X4K5	A0A0H3PJV6 [2-13]; Q8X4K5 [2-13]	0	1650.83	1.14	0.848	0.729	0.914	0.773	1.101	0.898	1.567	1.07	0.96	2.339e-07	62
[R].IEQESFDFFNR.[T]	1xTMT6plex [N-Term]	1	1	2	B5YVW6	B5YVW6 [159-169]	0	1660.82	1.133	0.357	0.453	0.391	1.151	1.043	1.532	1.566	1.29	1.083	6.206e-05	45
[K].IAIAEGQVK.[V]	1xTMT6plex [K9]; 1xTMT6plex [N-Term]	1	2	2	Q8XCT7	Q8XCT7 [32-40]	0	1386.87	1.044	0.529	0.344	0.305	1.034	1.251	1.256	1.566	1.476	1.195	7.775e-06	46
[K].TFVQETLK.[D]	1xTMT6plex [K8]; 1xTMT6plex [N-Term]	1	7	1	P58218	P58218 [63-70]	0	1423.86	0.943	0.559	0.524	0.645	1.141	1.076	1.197	1.566	1.081	1.268	4.819e-05	42
[K].SLIADEDNPNLK.[L]	1xTMT6plex [K12]; 1xTMT6plex [N-Term]	1	1	2	P0ACC5	P0ACC5 [21-32]	0	1787	1.05	0.465	0.467	0.521	0.911	1.188	1.184	1.566	1.487	1.161	4.07e-08	56
[K].IEQIAR.[Q]	1xTMT6plex [N-Term]	1	2	1	Q8XBN0	Q8XBN0 [19-24]	0	958.588	1.056	0.597	0.473	0.642	0.837	1.123	1.037	1.566	0.854	1.815	0.03644	23
[R].EEKDGETVISWEK.[I]	2xTMT6plex [K3; K13]; 1xTMT6plex [N-Term]	1	1	3	P0A6Z5	P0A6Z5 [214-226]	1	2237.23	0.911	0.863	0.297	0.346	0.593	2.075	0.843	1.566	1.586	0.92	0.0001494	31
[R].AAALDAQK.[A]	1xTMT6plex [K8]; 1xTMT6plex [N-Term]	1	1	1	P0ABE8	P0ABE8 [57-64]	0	1245.76	0.76	0.652	0.738	0.746	1.19	1.227	1.323	1.565	0.707	1.091	0.09087	17
[K].FQDVGSFDYGR.[N]	1xTMT6plex [N-Term]	1	2	13	Q8XE41	Q8XE41 [103-113]	0	1519.74	0.966	0.459	0.398	0.4	1	1.233	1.146	1.565	1.359	1.473	2.064e-07	55
[K].KNIEFFEAR.[R]	1xTMT6plex [K1]; 1xTMT6plex [N-Term]	1	1	2	B5Z2K8	B5Z2K8 [42-50]	1	1611.93	1.006	0.429	0.374	0.324	0.733	1.737	0.833	1.565	1.842	1.158	0.0001814	20
[M].SDDVALPLEFTDAAANK.[V]	1xTMT6plex [K17]; 1xTMT6plex [N-Term]	1	1	2	P0ACC5	P0ACC5 [2-18]	0	2235.19	1.162	0.382	0.408	0.429	0.772	1.253	1.189	1.564	1.545	1.296	7.179e-09	68
[R].NATETEVAER.[L]	1xTMT6plex [N-Term]	1	1	1	P0AEM8	P0AEM8 [114-123]	0	1348.69	1.148	0.358	0.582	0.486	1.097	1.122	0.96	1.564	1.133	1.55	6.927e-07	64
[R].HELANDR.[Q]	1xTMT6plex [N-Term]	1	1	2	P64586	P64586 [118-124]	0	1083.57	1.067	0.721	0.857	0.764	1.194	0.975	0.939	1.564	1.104	0.814	0.0003841	45
[K].ALQDFVIDK.[I]	1xTMT6plex [K9]; 1xTMT6plex [N-Term]	1	1	2	A0A0H3PVM2	A0A0H3PVM2 [5-13]	0	1506.89	0.881	0.348	0.385	0.317	1.052	1.275	1.531	1.563	1.486	1.163	9.094e-06	55
[R].TLTPQQQR.[M]	1xTMT6plex [N-Term]	1	2	1	A0A0H3JFW7	A0A0H3JFW7 [31-38]	0	1200.69	1.108	0.424	0.528	0.549	1.085	1.012	1.132	1.563	1.031	1.566	0.05815	19
[R].TQFTGDTASLLVENGR.[G]	1xTMT6plex [N-Term]	1	2	2	A0A0H3PMY0	A0A0H3PMY0 [97-112]	0	1938.01	0.965	0.552	0.662	0.701	0.745	1.139	1.022	1.563	1.235	1.415	6.077e-11	77
[R].VVSQAELMDNAR.[E]	1xOxidation [M8]; 1xTMT6plex [N-Term]	2	2	2	A0A0H3PV52; Q8XA35	A0A0H3PV52 [215-226]; Q8XA35 [179-190]	0	1577.82	1.061	0.622	0.574	0.595	1.023	1.226	1.007	1.563	1.13	1.2	3.289e-06	61
[K].CPFHQGGHDQSAGAGTTTR.[D]	1xCarbamidomethyl [C1]; 1xTMT6plex [N-Term]	1	1	3	Q7A978	Q7A978 [16-34]	0	2214.03	0.898	0.972	1.078	0.901	1.01	0.978	0.892	1.563	0.84	0.868	1.148e-10	77
[K].AAGIEPYAR.[T]	1xTMT6plex [N-Term]	1	1	1	A0A0H3PUE5	A0A0H3PUE5 [66-74]	0	1176.66	0.986	0.478	0.243	0.294	0.734	1.712	0.879	1.563	2.099	1.011	0.002076	41
[K].AAFNQMVQGHK.[L]	1xOxidation [M6]; 1xTMT6plex [K11]; 1xTMT6plex [N-Term]	1	2	2	A0A0H3PRX2	A0A0H3PRX2 [37-47]	0	1704.93	0.715	0.559	0.28	0.702	1.112	1.302	1.549	1.562	1.154	1.065	3.412e-05	27
[K].STDISVK.[T]	1xTMT6plex [K7]; 1xTMT6plex [N-Term]	1	2	1	Q8XB46	Q8XB46 [75-81]	0	1207.73	1.046	0.42	0.478	0.406	0.952	1.06	1.249	1.562	1.406	1.422	0.000396	39
[K].LEAILAR.[A]	1xTMT6plex [N-Term]	1	3	1	A0A0H3JCG6	A0A0H3JCG6 [223-229]	0	1014.65	0.937	0.411	0.467	0.468	0.99	1.102	1.236	1.562	1.434	1.392	0.004466	33
[K].TDVAGEAEK.[L]	1xTMT6plex [K9]; 1xTMT6plex [N-Term]	1	2	2	A0A0H3JJ31	A0A0H3JJ31 [126-134]	0	1377.76	1.025	0.521	0.733	0.694	1.058	0.989	1.139	1.562	1.101	1.18	3.042e-06	52
[R].TAIEQGNGR.[H]	1xTMT6plex [N-Term]	1	1	1	A0A384K8D4	A0A384K8D4 [257-265]	0	1174.64	1.131	0.609	0.634	0.64	0.988	1.06	1.012	1.562	1.26	1.104	0.0001413	38
[K].FNVLASQPADFDR.[T]	1xTMT6plex [N-Term]	1	2	2	A0A0H3PQR8	A0A0H3PQR8 [179-191]	0	1708.89	1.188	0.49	0.571	0.445	0.961	1.109	0.929	1.562	1.216	1.53	1.127e-06	59
[R].SDSIVQPR.[A]	1xTMT6plex [N-Term]	1	1	1	A0A384LBH9	A0A384LBH9 [7-14]	0	1130.64	1.073	0.637	0.685	0.707	0.675	1.211	0.732	1.562	1.39	1.327	0.0007832	29
[-].MLILTR.[R]	1xTMT6plex [N-Term]	1	1	1	P69915	P69915 [1-6]	0	975.622	1.01	0.414	0.263	0.24	1.197	1.343	1.242	1.561	1.298	1.43	0.0489	24
[R].FFGHGELR.[L]	1xTMT6plex [N-Term]	1	1	1	Q8XAN2	Q8XAN2 [57-64]	0	1191.65	1.207	0.76	0.715	0.716	0.789	1.314	1.079	1.561	0.823	1.037	4.941e-05	45
[R].TVVFHDTSVDEYFK.[I]	2xTMT6plex [S8; K14]; 1xTMT6plex [N-Term]	1	2	1	P0A7N3	P0A7N3 [11-24]	0	2374.29	0.783	0.445	0.467	0.515	1.254	1.228	0.998	1.561	1.275	1.474	7.826e-05	30
[K].NSVVDLGTNSSIK.[T]	1xTMT6plex [K13]; 1xTMT6plex [N-Term]	1	1	1	Q8X583	Q8X583 [247-259]	0	1792.02	1.15	0.644	0.788	0.904	0.895	0.748	0.965	1.561	1.149	1.198	3.215e-10	80
[K].VVCEATMMCAR.[S]	2xCarbamidomethyl [C3; C9]; 1xOxidation [M8]; 1xTMT6plex [N-Term]	1	1	1	P0A6Q8	P0A6Q8 [137-147]	0	1572.72	0.998	0.981	0.65	0.622	0.682	1.34	0.928	1.561	1.55	0.687	0.0001091	41
[R].HQQETYR.[Q]	1xTMT6plex [N-Term]	1	2	2	Q8XAP7	Q8XAP7 [297-303]	0	1190.61	0.904	0.57	0.67	0.542	1.034	1.109	1.588	1.56	0.943	1.08	0.004619	18
[R].EQPEHLR.[S]	1xTMT6plex [N-Term]	1	1	2	P0ABT0	P0ABT0 [43-49]	0	1137.62	0.808	0.307	0.271	0.205	1.187	1.388	1.312	1.56	1.447	1.517	0.0002747	43
[K].EISEDDDRR.[S]	1xTMT6plex [N-Term]	1	1	2	B5Z0F1	B5Z0F1 [147-155]	1	1363.67	0.936	0.523	0.213	0.414	0.89	1.494	1.115	1.56	1.269	1.586	1.824e-05	54
[K].DFTFEAAHR.[L]	1xTMT6plex [N-Term]	1	2	3	A0A0H3PRB5	A0A0H3PRB5 [8-16]	0	1322.67	0.893	0.586	0.606	0.619	1.207	1.286	0.897	1.56	1.25	1.096	2.124e-05	43
[R].ISYVDLR.[Y]	1xTMT6plex [N-Term]	1	1	1	Q8X9Y5	Q8X9Y5 [241-247]	0	1094.64	0.868	0.859	0.947	0.918	0.919	1.333	0.798	1.56	1.118	0.679	0.02018	29
[R].ITTQTAK.[Q]	1xTMT6plex [K7]; 1xTMT6plex [N-Term]	1	1	2	P0AFF8	P0AFF8 [105-111]	0	1220.76	1.085	0.479	0.601	0.514	0.984	0.982	1.383	1.559	1.07	1.343	0.001195	38
[R].VKDGVVQLR.[G]	1xTMT6plex [K2]; 1xTMT6plex [N-Term]	1	1	1	P0A9I9	P0A9I9 [99-107]	1	1471.94	0.998	0.263	0.252	0.167	0.476	1.855	0.704	1.559	2.901	0.827	0.01015	13
[K].DGNKVDLYGK.[A]	2xTMT6plex [K4; K10]; 1xTMT6plex [N-Term]	1	1	2	A0A0H3PX28	A0A0H3PX28 [29-38]	1	1796.05	1.096	0.34	0.175	0.122	0.214	1.871	0.564	1.559	3.32	0.739	0.0002603	43
[K].WFNESK.[G]	1xTMT6plex [K6]; 1xTMT6plex [N-Term]	2	2	7	P0A974; P0A9Y8	P0A974 [10-15]; P0A9Y8 [10-15]	0	1268.7	0.962	0.377	0.396	0.345	1.07	1.175	1.254	1.558	1.356	1.507	0.01574	21
[R].QYTTVVADTGDIAAMK.[L]	1xTMT6plex [K16]; 1xTMT6plex [N-Term]	1	2	2	P0A871	P0A871 [10-25]	0	2142.15	1.156	0.5	0.674	0.412	1.037	1.192	1.07	1.558	1.164	1.237	3.442e-12	93
[K].TYMSDCLK.[N]	1xCarbamidomethyl [C6]; 1xTMT6plex [K8]; 1xTMT6plex [N-Term]	1	2	1	A0A0H3JFW7	A0A0H3JFW7 [58-65]	0	1475.76	1.06	0.449	0.577	0.307	1.241	1.143	1.058	1.558	1.156	1.451	2.6e-05	41
[K].KIDAIMSSLSITEK.[R]	1xOxidation [M6]; 2xTMT6plex [K1; K14]; 1xTMT6plex [N-Term]	1	1	1	P0AEU2	P0AEU2 [85-98]	1	2239.32	0.829	0.884	0.573	0.768	1.227	0.922	0.99	1.558	1.319	0.931	1.85e-06	69
[K].VDLQNRPFR.[L]	1xTMT6plex [N-Term]	1	1	3	P0A9P5	P0A9P5 [88-96]	0	1373.79	1.137	0.919	0.971	0.951	0.846	1.051	0.732	1.558	1.078	0.757	0.0003359	16
[K].TEFDVILK.[A]	1xTMT6plex [K8]; 1xTMT6plex [N-Term]	1	1	10	B5Z082	B5Z082 [53-60]	0	1422.86	0.959	0.37	0.473	0.409	1.137	0.93	1.341	1.557	1.061	1.762	3.382e-05	47
[R].LCCSSR.[L]	2xCarbamidomethyl [C2; C3]; 1xTMT6plex [N-Term]	1	1	1	A0A384LPU1	A0A384LPU1 [125-130]	0	1011.49	0.921	0.626	0.501	0.393	1.026	1.383	1.203	1.557	1.22	1.17	0.072	18
[K].AAGATTANITQAIEQMR.[G]	1xOxidation [M16]; 1xTMT6plex [N-Term]	1	1	3	P63285	P63285 [128-144]	0	1992.04	1.088	0.676	0.593	0.644	0.626	1.418	1.085	1.557	1.223	1.09	2.411e-07	79
[R].QTLQAQLTR.[L]	1xTMT6plex [N-Term]	1	2	1	Q8XBN0	Q8XBN0 [47-55]	0	1287.76	1.062	0.361	0.371	0.408	0.923	1.088	1.044	1.557	1.475	1.711	8.009e-05	47
[R].DNMDELKK.[A]	2xTMT6plex [K7; K8]; 1xTMT6plex [N-Term]	1	1	1	P0AE54	P0AE54 [55-62]	1	1679.96	1.123	0.537	0.493	0.36	1.137	1.349	1.041	1.557	1.158	1.245	0.04183	19
[K].VDGAVETR.[K]	1xTMT6plex [N-Term]	1	2	1	Q8XCT7	Q8XCT7 [41-48]	0	1075.59	0.914	0.511	0.392	0.443	1.054	1.373	0.973	1.557	1.531	1.251	0.0002789	44
[K].VEGKDDVTGEELTTR.[K]	1xTMT6plex [K4]; 1xTMT6plex [N-Term]	1	4	2	A0A0H3PZX1	A0A0H3PZX1 [162-176]	1	2107.13	1.017	0.588	0.42	0.584	0.564	1.67	0.96	1.557	1.403	1.237	0.01501	13
[K].DGYDQR.[N]	1xTMT6plex [N-Term]	1	1	1	Q8X714	Q8X714 [351-356]	0	982.479	1.057	0.952	0.957	0.905	1.591	0.939		1.557	1.13	0.913	0.04359	29
[K].LDAALR.[F]	1xTMT6plex [N-Term]	1	1	1	Q8X8M0	Q8X8M0 [5-10]	0	887.551	0.992	0.547	0.515	0.419	0.992	1.108	1.297	1.556	1.272	1.302	0.03259	24
[R].EFVTAK.[F]	1xTMT6plex [K6]; 1xTMT6plex [N-Term]	1	1	2	P0AFX2	P0AFX2 [18-23]	0	1152.7	0.912	0.53	0.574	0.521	1.38	1.216	1.234	1.556	0.759	1.319	0.02834	16
[K].ELGVPASAADITAR.[A]	1xTMT6plex [N-Term]	1	1	1	P64491	P64491 [39-52]	0	1599.89	0.927	0.432	0.371	0.326	1.022	1.31	1.179	1.556	1.501	1.376	1.571e-08	71
[K].QGGYHFDLK.[G]	1xTMT6plex [K9]; 1xTMT6plex [N-Term]	1	1	2	B5YY53	B5YY53 [66-74]	0	1522.84	0.981	0.524	0.391	0.423	0.791	1.139	1.164	1.556	1.661	1.372	0.0002739	29
[R].KSADPETSYTAK.[L]	2xTMT6plex [K1; K12]; 1xTMT6plex [N-Term]	1	1	1	Q9S5G3	Q9S5G3 [126-137]	1	1985.12	1.048	0.461	0.193	0.258	0.526	1.813	0.867	1.556	2.378	0.9	1.756e-05	38
[-].MEWLVK.[K]	1xTMT6plex [K6]; 1xTMT6plex [N-Term]	1	1	1	Q8XDY6	Q8XDY6 [1-6]	0	1263.75	0.894	0.514	0.418	0.358	1.092	1.152	1.333	1.555	1.242	1.442	0.01953	26
[K].NYLVAQGR.[R]	1xTMT6plex [N-Term]	1	1	1	P0AGB8	P0AGB8 [84-91]	0	1149.66	1.137	0.444	0.692	0.593	1.234	1.003	1.277	1.555	1.025	1.042	0.007012	29
[R].VEGHDK.[F]	1xTMT6plex [K6]; 1xTMT6plex [N-Term]	1	3	3	A0A0H3JD81	A0A0H3JD81 [106-111]	0	1142.66	1.005	0.45	0.558	0.498	1.121	1.12	1.153	1.555	1.312	1.23	0.0006125	32
[K].VGVGLGTNYEEWLR.[Q]	1xTMT6plex [N-Term]	1	2	1	A0A0H3JKW9	A0A0H3JKW9 [152-165]	0	1821.97	0.888	0.411	0.449	0.324	1.363	1.24	1.065	1.555	1.215	1.487	4.726e-06	62
[R].EVGSHFHALDR.[T]	1xTMT6plex [N-Term]	1	1	3	Q8XBZ5	Q8XBZ5 [102-112]	0	1496.78	0.83	0.684	0.64	0.475	1.21	1.417	0.976	1.555	0.899	1.314	1.634e-06	54
[R].TNQVAR.[L]	1xTMT6plex [N-Term]	1	1	1	Q7ABM8	Q7ABM8 [321-326]	0	917.537	1.147	0.595	0.724	0.832	0.76	0.958	0.963	1.555	1.086	1.38	0.03727	25
[R].VMVSGTGHTGK.[I]	2xTMT6plex [H8; K11]; 1xTMT6plex [N-Term]	1	1	1	P64465	P64465 [17-27]	0	1761.03	0.901	0.334	0.419	0.315	1.023	1.657	0.937	1.555	1.694	1.165	0.05281	2
[K].VSDLQETLIGR.[F]	1xTMT6plex [N-Term]	1	2	1	A0A0H3PL42	A0A0H3PL42 [88-98]	0	1459.83	1.025	0.799	0.705	0.823	1.216	1.238	0.866	1.555	0.952	0.822	4.222e-06	53
[K].EQQNGWQER.[L]	1xTMT6plex [N-Term]	2	2	2	P0AF38; B5YZ66	P0AF38 [62-70]; B5YZ66 [60-68]	0	1403.69	0.98	0.383	0.273	0.353	1.108	1.3	1.249	1.554	1.57	1.229	1.716e-05	36
[R].HAQEEMTHMQR.[L]	2xOxidation [M6; M9]; 1xTMT6plex [N-Term]	1	1	8	P0A9A0	P0A9A0 [46-56]	0	1658.76	0.922	0.854	0.61	1.054	0.694	0.84	1.176	1.554	1.209	1.086	1.049e-07	63
[K].VTDKDYFGTGLGIAVR.[Q]	1xTMT6plex [K4]; 1xTMT6plex [N-Term]	1	1	2	Q8X6N9	Q8X6N9 [195-210]	1	2170.23	0.933	0.429	0.329	0.332	1.043	1.354	1.143	1.554	1.513	1.371	9.966e-05	29
[R].IAPLDTQDIDLQINSSVEK.[Q]	1xTMT6plex [K19]; 1xTMT6plex [N-Term]	1	1	2	B5YPW5	B5YPW5 [21-39]	0	2557.41	0.998	0.448	0.526	0.45	1.064	1.257	1.133	1.554	1.355	1.214	1.479e-10	102
[R].NDVSDSEK.[K]	1xTMT6plex [K8]; 1xTMT6plex [N-Term]	1	1	2	P0ABT3	P0ABT3 [19-26]	0	1351.71	1.13	0.47	0.663	0.603	1.133	1.067	1.034	1.554	1.022	1.324	0.0009216	24
[K].NLDDGSVEVVACGEEGQVEK.[L]	1xCarbamidomethyl [C12]; 1xTMT6plex [K20]; 1xTMT6plex [N-Term]	1	1	2	P0AB66	P0AB66 [38-57]	0	2592.29	1.071	0.366	0.46	0.327	1.016	1.234	0.957	1.554	1.451	1.564	3.91e-10	83
[K].KFTGEVSLTGQPFVMEPSK.[T]	2xTMT6plex [K1; K19]; 1xTMT6plex [N-Term]	1	1	1	P0A6P3	P0A6P3 [222-240]	1	2769.55	1.031	0.829	0.448	0.698	0.775	1.777	0.754	1.554	1.285	0.849	0.001639	22
[R].NVEASFELNDASK.[T]	1xTMT6plex [K13]; 1xTMT6plex [N-Term]	1	1	4	B5Z3T2	B5Z3T2 [34-46]	0	1882	1.071	0.397	0.513	0.437	1.144	1.015	1.111	1.553	1.322	1.438	6.579e-10	76
[R].ELQDTLEAAGDK.[L]	1xTMT6plex [K12]; 1xTMT6plex [N-Term]	1	1	1	Q8XDG2	Q8XDG2 [217-228]	0	1747.95	0.749	0.792	0.702	0.806	1.041	1.51	1.109	1.553	0.81	0.927	2.718e-09	70
[R].VDRPTAECAAALDK.[A]	1xCarbamidomethyl [C8]; 1xTMT6plex [K14]; 1xTMT6plex [N-Term]	1	1	1	Q8XBB5	Q8XBB5 [116-129]	0	1975.07	1.098	0.589	0.362	0.469	0.873	1.173	1.098	1.553	1.327	1.458	0.0002917	21
[R].KLAEAQEELKK.[L]	3xTMT6plex [K1; K10; K11]; 1xTMT6plex [N-Term]	1	2	1	Q8XAH3	Q8XAH3 [106-116]	2	2203.38	0.922	0.323	0.373	0.378	0.761	1.418	0.938	1.553	1.938	1.396	6.134e-05	23
[K].KIDSDTLGLNGFNVNGK.[G]	2xTMT6plex [K1; K17]; 1xTMT6plex [N-Term]	1	2	1	Q7DBI0	Q7DBI0 [162-178]	1	2479.41	0.966	0.366	0.187	0.239	0.533	2.04	0.852	1.553	2.02	1.246	3.1e-08	61
[K].EADAYDK.[M]	1xTMT6plex [K7]; 1xTMT6plex [N-Term]	1	2	1	A0A0H3PL30	A0A0H3PL30 [24-30]	0	1269.67	0.99	0.299	0.283	0.267	0.966	1.105	1.683	1.552	1.325	1.53	0.0008621	31
[K].KDLIVDSYIK.[W]	2xTMT6plex [K1; K10]; 1xTMT6plex [N-Term]	1	1	1	P0ABC5	P0ABC5 [85-94]	1	1881.17	0.893	0.441	0.429	0.332	1.064	1.59	1.216	1.552	1.307	1.177	8.677e-05	41
[R].NGQVVVAR.[I]	1xTMT6plex [N-Term]	1	1	1	P0A7C4	P0A7C4 [141-148]	0	1071.65	1.182	0.342	0.618	0.592	0.939	0.969	1.169	1.552	1	1.639	0.05987	18
[R].YWNSHQVDSAR.[S]	1xTMT6plex [N-Term]	1	1	2	A0A0H3PMA2	A0A0H3PMA2 [41-51]	0	1591.78	0.775	0.406	0.559	0.504	1.845	0.95	0.997	1.552	0.788	1.624	1.133e-05	52
[K].AMTPGCTVQACGLR.[D]	2xCarbamidomethyl [C6; C11]; 1xTMT6plex [N-Term]	1	1	2	P0AE54	P0AE54 [41-54]	0	1750.86	0.941	0.572	0.403	0.176	0.607	2.159	0.958	1.552	1.691	0.941	6.08e-06	70
[R].DTINAPAEELGPSQLAQR.[A]	1xTMT6plex [N-Term]	1	1	9	B5Z0Z6	B5Z0Z6 [112-129]	0	2139.12	0.854	0.653	0.665	0.701	1.204	1.047	1.409	1.551	0.903	1.013	9.773e-09	74
[R].QVHESMPK.[G]	2xTMT6plex [S5; K8]; 1xTMT6plex [N-Term]	1	2	2	Q8XBN0	Q8XBN0 [25-32]	0	1642.96	1.128	0.419	0.378	0.242	1.145	1.239	1.199	1.551	1.403	1.297	0.0002722	14
[K].TTVIALR.[E]	1xTMT6plex [N-Term]	1	1	1	B5YWE9	B5YWE9 [46-52]	0	1002.65	0.914	0.549	0.632	0.604	1.08	1.029	1.152	1.551	1.002	1.487	0.01719	24
[R].VVDTAESHSLNLTYR.[G]	1xTMT6plex [N-Term]	1	1	2	Q8XBK1	Q8XBK1 [45-59]	0	1934.02	0.793	0.384	0.385	0.339	0.98	1.606	1.066	1.551	1.526	1.37	2.937e-09	78
[K].AMSDDEPKQDK.[T]	1xOxidation [M2]; 2xTMT6plex [K8; K11]; 1xTMT6plex [N-Term]	1	1	2	P69430	P69430 [42-52]	1	1967.04	0.918	0.445	0.301	0.361	0.525	1.594	0.793	1.551	2.38	1.129	0.09394	2
[R].NESAGEQLR.[F]	1xTMT6plex [N-Term]	1	2	1	A0A0H3PPL2	A0A0H3PPL2 [40-48]	0	1232.64	1.212	0.644	0.83	0.904	0.985	0.908	0.769	1.551	1.124	1.071	5.097e-05	51
[R].GGDLGQPFQFK.[N]	1xTMT6plex [K11]; 1xTMT6plex [N-Term]	1	1	2	B5Z3T2	B5Z3T2 [149-159]	0	1651.92	0.907	0.539	0.433	0.459	1.061	1.255	1.351	1.55	1.262	1.183	6.64e-06	59
[R].FNIPGSK.[-]	1xTMT6plex [K7]; 1xTMT6plex [N-Term]	1	1	2	B5YZ77	B5YZ77 [64-70]	0	1220.74	1.138	0.374	0.498	0.446	1.041	1	1.235	1.55	1.139	1.58	0.01007	27
[R].RVNPDDSKED.[-]	1xTMT6plex [K8]; 1xTMT6plex [N-Term]	1	1	2	P0A7G4	P0A7G4 [124-133]	2	1632.86	0.832	0.448	0.372	0.427	0.948	1.566	1.218	1.55	1.096	1.544	0.004996	19
[R].NEIKPSGPALR.[I]	1xTMT6plex [K4]; 1xTMT6plex [N-Term]	1	1	1	A0A0H3PQ65	A0A0H3PQ65 [84-94]	0	1639.99	1.08	0.343	0.516	0.449	1.094	1.107	1.145	1.55	1.369	1.348	0.01277	11
[R].EGELITR.[Y]	1xTMT6plex [N-Term]	1	1	1	B5YT86	B5YT86 [24-30]	0	1046.6	0.997	0.608	0.526	0.415	1.012	1.355	1.397	1.549	1.02	1.12	0.07426	27
[K].ITNPVSLDYPQAK.[V]	1xTMT6plex [K13]; 1xTMT6plex [N-Term]	1	1	2	P0AF57	P0AF57 [78-90]	0	1904.09	1.04	0.414	0.473	0.538	0.88	1.317	1.214	1.549	1.206	1.37	1.036e-06	46
[K].IVGDGIAIKPTGNK.[M]	2xTMT6plex [K9; K14]; 1xTMT6plex [N-Term]	1	2	5	A0A0H3PRI4	A0A0H3PRI4 [46-59]	0	2070.29	0.996	0.485	0.508	0.444	0.936	1.278	1.133	1.549	1.383	1.288	2.781e-06	41
[K].TLAEGQNVEFEIQDGQK.[G]	1xTMT6plex [K17]; 1xTMT6plex [N-Term]	1	1	64	P0A9Y8	P0A9Y8 [43-59]	0	2364.24	0.912	0.44	0.457	0.447	1.023	1.217	1.102	1.549	1.362	1.491	6.35e-12	94
[K].FTGEVSLTGQPFVMEPSK.[T]	1xOxidation [M14]; 1xTMT6plex [K18]; 1xTMT6plex [N-Term]	1	1	2	P0A6P3	P0A6P3 [223-240]	0	2428.28	0.998	0.56	0.458	0.539	0.755	1.339	0.976	1.549	1.658	1.168	7.612e-09	58
[R].RAELEAK.[L]	1xTMT6plex [K7]; 1xTMT6plex [N-Term]	1	1	2	B5Z2K8	B5Z2K8 [51-57]	1	1274.78	1.051	0.489	0.558	0.453	1.142	1.095	1.242	1.548	1.071	1.351	0.0005294	21
[R].QQQGLSQR.[R]	1xTMT6plex [N-Term]	1	1	1	A0A0H3PLN5	A0A0H3PLN5 [17-24]	0	1173.65	1.029	0.38	0.489	0.513	0.949	1.148	1.065	1.548	1.291	1.589	0.0001125	48
[K].KGNEGTIK.[T]	2xTMT6plex [K1; K8]; 1xTMT6plex [N-Term]	1	2	1	A0A0H3JKW9	A0A0H3JKW9 [135-142]	1	1533.96	1.022	0.429	0.535	0.481	0.952	1.193	1.058	1.548	1.443	1.339	0.0001231	13
[R].NFDLSPLYR.[S]	1xTMT6plex [N-Term]	1	1	1	P0C055	P0C055 [3-11]	0	1353.74	1.18	0.443	0.505	0.473	1.073	1.067	1.04	1.548	1.417	1.255	0.0002921	34
[K].DPQHVETEEQLWDK.[F]	1xTMT6plex [K14]; 1xTMT6plex [N-Term]	1	2	1	A0A0H3PRG7	A0A0H3PRG7 [71-84]	0	2212.13	1.085	0.446	0.473	0.396	0.919	1.035	1.597	1.547	1.638	0.863	5.638e-07	49
[K].IDGFGPMK.[L]	1xOxidation [M7]; 1xTMT6plex [K8]; 1xTMT6plex [N-Term]	1	2	2	P0AFJ3	P0AFJ3 [95-102]	0	1338.75	0.958	0.507	0.478	0.678	0.902	0.944	1.307	1.547	1.306	1.372	0.005936	40
[R].DYAASMEQR.[I]	1xOxidation [M6]; 1xTMT6plex [N-Term]	1	1	2	B5YQA4	B5YQA4 [74-82]	0	1315.61	0.841	0.431	0.44	0.466	1.147	1.204	1.254	1.547	1.289	1.381	0.0006313	25
[R].VTVQDAVEK.[I]	1xTMT6plex [K9]; 1xTMT6plex [N-Term]	1	1	4	B5YWE9	B5YWE9 [4-12]	0	1446.86	0.913	0.425	0.389	0.371	1.193	1.174	1.178	1.547	1.256	1.554	5.644e-06	56
[R].NNETTSCK.[Y]	1xCarbamidomethyl [C7]; 1xTMT6plex [K8]; 1xTMT6plex [N-Term]	1	2	1	A0A0H3PN75	A0A0H3PN75 [120-127]	0	1411.73	1.114	0.6	0.736	0.761	0.965	1.189	1.145	1.547	0.867	1.075	0.003427	26
[R].DDTAVPLLAPNQDIYLR.[E]	1xTMT6plex [N-Term]	1	2	2	Q8XAP7	Q8XAP7 [264-280]	0	2143.16	0.956	0.592	0.625	0.468	1.233	1.187	1.008	1.547	1.071	1.314	4.354e-07	65
[K].TTALGSCSSGR.[W]	1xCarbamidomethyl [C7]; 1xTMT6plex [N-Term]	1	1	1	O82913	O82913 [42-52]	0	1325.67	1.189	0.64	0.763	0.682	0.971	0.982	0.925	1.547	1.077	1.225	3.184e-07	57
[K].DGQQLNLDNIGTTPLAEK.[V]	1xTMT6plex [K18]; 1xTMT6plex [N-Term]	1	2	3	Q8XB58	Q8XB58 [129-146]	0	2385.3	1.001	0.474	0.431	0.357	0.906	1.151	1.512	1.546	1.218	1.404	2.944e-10	72
[K].ESVNELSEK.[A]	1xTMT6plex [K9]; 1xTMT6plex [N-Term]	1	2	1	Q7DB53	Q7DB53 [33-41]	0	1492.83	0.919	0.449	0.489	0.531	1.372	1.282	0.892	1.546	1.184	1.334	1.754e-06	53
[R].ELVSGLTQSATGK.[D]	1xTMT6plex [K13]; 1xTMT6plex [N-Term]	1	1	2	P64480	P64480 [67-79]	0	1749.02	0.895	0.502	0.514	0.507	1.242	1.127	1.444	1.545	0.964	1.259	1.933e-09	73
[K].SGLLVMVK.[A]	1xOxidation [M6]; 1xTMT6plex [K8]; 1xTMT6plex [N-Term]	1	1	1	P0AEQ5	P0AEQ5 [110-117]	0	1320.83	1.01	0.561	0.483	0.616	0.95	1.129	1.19	1.545	1.204	1.312	0.005513	26
[K].TQPAMPANMELTDGGQR.[I]	1xOxidation [M5]; 1xTMT6plex [N-Term]	1	1	2	B5YXM7	B5YXM7 [180-196]	0	2061.99	1.011	0.754	0.576	0.638	0.679	0.986	1.124	1.545	1.372	1.315	9.595e-08	78
[K].QVYGNANLYNK.[I]	1xTMT6plex [K11]; 1xTMT6plex [N-Term]	1	2	1	A0A0H3PHU6	A0A0H3PHU6 [113-123]	0	1741.96	0.904	0.6	0.355	0.496	1.149	1.221	1.114	1.545	0.793	1.823	2.359e-06	55
[R].SEFLIEK.[G]	1xTMT6plex [K7]; 1xTMT6plex [N-Term]	1	2	1	A0A0H3PTG1	A0A0H3PTG1 [276-282]	0	1323.79	1.161	0.891	0.737	0.925	1.156	1.098	0.944	1.545	0.803	0.74	0.00203	35
[K].QDDGSVR.[F]	1xTMT6plex [N-Term]	1	1	1	P68648	P68648 [51-57]	0	1005.52	0.949	0.394	0.3	0.523	0.687	1.47	1.177	1.544	1.718	1.237	0.01515	31
[K].MVAPVDGTIGK.[I]	1xOxidation [M1]; 1xTMT6plex [K11]; 1xTMT6plex [N-Term]	1	2	3	A0A0H3PRI4	A0A0H3PRI4 [60-70]	0	1561.9	0.914	0.498	0.533	0.497	1.072	1.262	1.062	1.544	1.338	1.28	9.166e-05	49
[R].LVEYHQMTAPLIGYYSK.[-E]	1xOxidation [M7]; 1xTMT6plex [K17]; 1xTMT6plex [N-Term]	1	3	2	A0A0H3PZX1	A0A0H3PZX1 [188-204]	0	2487.34	1.073	0.88	0.364	0.92	0.819	1.34	0.806	1.544	1.091	1.162	5.831e-07	49
[K].LAQKEEESK.[E]	2xTMT6plex [K4; K9]; 1xTMT6plex [N-Term]	1	1	2	B5Z2T4	B5Z2T4 [12-20]	1	1749.04	1.105	0.478	0.265	0.349	0.677	1.648	0.764	1.544	2.115	1.056	0.00561	8
[R].ILTGDK.[V]	1xTMT6plex [K6]; 1xTMT6plex [N-Term]	1	1	1	P69224	P69224 [47-52]	0	1104.7	0.95	0.323	0.469	0.37	1.057	1.224	1.327	1.543	1.274	1.463	0.02934	29
[K].ADGDDNR.[A]	1xTMT6plex [N-Term]	1	1	4	Q8XBI8	Q8XBI8 [140-146]	0	991.464	1.015	0.4	0.438	0.366	1.244	1.162	1.241	1.543	1.243	1.349	0.0217	19
[M].AVSLVK.[G]	1xTMT6plex [K6]; 1xTMT6plex [N-Term]	1	1	1	A0A3G4WVB1	A0A3G4WVB1 [2-7]	0	1074.73	1.019	0.459	0.523	0.454	1.064	1.314	1.181	1.543	1.224	1.219	0.009729	32
[-].MNYEIK.[Q]	1xTMT6plex [K6]; 1xTMT6plex [N-Term]	1	1	1	A0A384KXP2	A0A384KXP2 [1-6]	0	1255.71	1.08	0.5	0.658	0.3	1.148	1.29	1.064	1.543	1.161	1.256	0.01258	19
[R].SMSPAVEK.[A]	1xTMT6plex [K8]; 1xTMT6plex [N-Term]	1	1	1	B5Z0F1	B5Z0F1 [73-80]	0	1306.74	1.04	0.369	0.541	0.287	1.09	1.192	1.18	1.542	1.228	1.53	0.001106	47
[K].THDVLTGSDDGR.[H]	1xTMT6plex [N-Term]	1	14	1	A0A384KN56	A0A384KN56 [141-152]	0	1501.74	0.911	0.577	0.52	0.518	1.061	1.111	1.132	1.542	1.133	1.495	5.273e-05	51
[R].NDEALNSQR.[T]	1xTMT6plex [N-Term]	1	1	1	B5YVX7	B5YVX7 [134-142]	0	1275.65	1.179	0.773	0.8	0.859	0.624	0.762	1.121	1.542	1.043	1.297	6.378e-05	42
[R].VTDVADRFPDR.[A]	1xTMT6plex [N-Term]	1	1	3	Q8XE17	Q8XE17 [85-95]	1	1519.81	1.026	0.76	0.579	0.717	0.835	1.396	1.019	1.542	1.335	0.791	8.748e-05	34
[K].QAQQMQEK.[M]	1xTMT6plex [K8]; 1xTMT6plex [N-Term]	1	1	1	P0A8B7	P0A8B7 [13-20]	0	1448.79	1.106	0.619	0.449	0.321	1.014	1.339	0.948	1.542	1.248	1.414	0.0001979	37
[R].NIGLLNK.[I]	1xTMT6plex [K7]; 1xTMT6plex [N-Term]	1	1	1	P0A7I8	P0A7I8 [95-101]	0	1229.8	1.189	0.526	0.662	0.656	1.037	1.179	0.761	1.542	1.007	1.441	0.001783	34
[K].EYDHIKDVNDLPELLK.[A]	2xTMT6plex [K6; K16]; 1xTMT6plex [N-Term]	1	1	2	P0A7B0	P0A7B0 [117-132]	1	2628.49	1.143	0.568	0.047	0.284	0.349	2.181	0.706	1.542	2.298	0.882	8.931e-05	29
[R].SKPEMLIELFR.[I]	1xTMT6plex [K2]; 1xTMT6plex [N-Term]	1	1	2	P0AFF8	P0AFF8 [200-210]	0	1821.07	1.03	0.518	0.577	0.446	0.898	1.319	1.478	1.541	0.926	1.268	4.759e-05	28
[K].NIEFFEAR.[R]	1xTMT6plex [N-Term]	1	1	1	B5Z2K8	B5Z2K8 [43-50]	0	1254.67	1.053	0.36	0.461	0.412	1.05	1.072	1.297	1.541	1.19	1.564	0.0003797	33
[K].GDEWICDR.[S]	1xCarbamidomethyl [C6]; 1xTMT6plex [N-Term]	1	1	1	B5YY53	B5YY53 [75-82]	0	1279.59	0.854	0.473	0.318	0.406	1.183	1.39	1.142	1.541	1.519	1.174	0.000177	33
[K].SNSETIK.[-]	2xTMT6plex [S1; K7]; 1xTMT6plex [N-Term]	1	1	1	P60625	P60625 [98-104]	0	1465.88	1.796	0.324	0.633	0.663	0.954	0.774	0.926	1.541	1.014	1.375	0.0001425	16
[R].FEAAGFK.[I]	1xTMT6plex [K7]; 1xTMT6plex [N-Term]	1	1	1	P0A764	P0A764 [27-33]	0	1227.71	1.087	0.568	0.66	0.583	0.869	1.085	1.149	1.54	1.074	1.386	0.002844	27
[K].LMTEFNYNSVMQVPR.[V]	1xTMT6plex [N-Term]	1	1	2	B5YTM9	B5YTM9 [16-30]	0	2058.03	1.115	0.63	0.317	0.287	1.067	1.551	1.097	1.54	1.053	1.343	1.654e-09	68
[K].DKGEFFAK.[S]	2xTMT6plex [K2; K8]; 1xTMT6plex [N-Term]	1	1	1	P62769	P62769 [37-44]	1	1628.96	1.081	0.487	0.532	0.542	0.749	1.452	1.018	1.54	1.259	1.341	0.02627	8
[R].QGMPVTVQFGDEAGHE.[-]	1xOxidation [M3]; 1xTMT6plex [N-Term]	1	2	1	B5YS86	B5YS86 [316-331]	0	1946.91	1.003	0.635	0.424	0.972	0.912	0.865	1.372	1.539	0.915	1.364	5.911e-07	84
[R].DITGVVK.[V]	1xTMT6plex [K7]; 1xTMT6plex [N-Term]	1	1	1	P0A8E6	P0A8E6 [8-14]	0	1189.76	1.009	0.459	0.563	0.43	1.111	1.303	1.324	1.539	1.266	0.996	0.001035	30
[R].DTLHLEGK.[E]	2xTMT6plex [T2; K8]; 1xTMT6plex [N-Term]	1	1	2	P0AG69	P0AG69 [143-150]	0	1599.97	1.349	0.496	0.626	0.673	1.116	0.824	1.159	1.539	0.825	1.394	0.0001739	15
[R].MEQILASR.[A]	1xTMT6plex [N-Term]	1	1	1	P0AFB3	P0AFB3 [47-54]	0	1176.66	1.059	0.519	0.552	0.314	1.267	1.248	0.895	1.539	1.337	1.271	0.0007745	44
[R].LATQQSHIPAK.[T]	2xTMT6plex [T3; K11]; 1xTMT6plex [N-Term]	1	1	1	B5YT46	B5YT46 [10-20]	0	1881.15	1.187	0.571	0.677	0.706	0.816	1.266	0.824	1.539	1.166	1.248	0.001901	9
[K].GGIYLYPSTASHPDGK.[L]	2xTMT6plex [H12; K16]; 1xTMT6plex [N-Term]	1	1	1	B5Z3I7	B5Z3I7 [254-269]	0	2350.3	1.104	0.634	0.943	1.013	0.89	1.003	0.73	1.539	1.273	0.871	0.0001933	21
[R].VNCPPDQR.[D]	1xCarbamidomethyl [C3]; 1xTMT6plex [N-Term]	1	1	2	B5YQA4	B5YQA4 [17-24]	0	1214.61	1.013	0.383	0.483	0.476	0.955	1.243	1.235	1.538	1.389	1.285	0.007828	27
[K].VNETNAEYLVR.[K]	1xTMT6plex [N-Term]	1	1	1	A0A0H3PVQ8	A0A0H3PVQ8 [16-26]	0	1536.82	0.901	0.396	0.507	0.42	0.964	1.288	1.031	1.538	1.297	1.657	5.355e-08	62
[R].EIAEMLDVTR.[T]	1xTMT6plex [N-Term]	1	3	1	A0A0H3JKJ3	A0A0H3JKJ3 [22-31]	0	1405.76	0.935	0.681	0.397	0.341	1.543	1.636	1.013	1.538	1.04	0.875	2.001e-05	56
[R].NGFLLDGFPR.[T]	1xTMT6plex [N-Term]	1	4	1	A0A0H3PZX1	A0A0H3PZX1 [99-108]	0	1364.75	1.194	0.494	0.823	0.685	0.793	0.922	0.945	1.538	1.166	1.44	5.185e-06	47
[-].MDQALLDGGYR.[C]	1xOxidation [M1]; 1xTMT6plex [N-Term]	1	1	1	P0AF60	P0AF60 [1-11]	0	1483.74	0.902	0.482	0.418	0.613	1.096	1.169	1.301	1.537	1.294	1.189	0.0002682	36
[K].TQLIDVIAEK.[A]	1xTMT6plex [K10]; 1xTMT6plex [N-Term]	1	1	5	P0ACF2	P0ACF2 [4-13]	0	1587.97	0.978	0.432	0.549	0.487	1.072	1.061	1.186	1.537	1.283	1.416	4.349e-07	67
[R].NFLVPQGK.[A]	1xTMT6plex [K8]; 1xTMT6plex [N-Term]	1	1	3	B5Z2K8	B5Z2K8 [28-35]	0	1360.84	1.165	0.437	0.576	0.534	1.17	0.871	1.11	1.537	1.084	1.516	0.0005227	34
[R].TGADVGWVFDLEGEEGFR.[D]	1xTMT6plex [N-Term]	1	2	10	A0A0H3PUC3	A0A0H3PUC3 [95-112]	0	2213.07	0.917	0.427	0.525	0.506	1.112	1.235	1.108	1.537	1.055	1.578	4.945e-09	73
[R].QQEMNTQTGR.[F]	1xTMT6plex [N-Term]	1	1	1	B5YZ24	B5YZ24 [115-124]	0	1421.7	1.017	0.448	0.646	0.359	1.189	1.219	1.069	1.537	1.119	1.397	1.344e-05	46
[K].TGDKVELEGK.[Y]	2xTMT6plex [K4; K10]; 1xTMT6plex [N-Term]	1	1	4	B5YT46	B5YT46 [66-75]	1	1763.05	1.093	0.416	0.466	0.459	0.8	1.189	0.899	1.537	1.849	1.29	0.001003	29
[R].NLMTSYDTLTK.[Q]	1xOxidation [M3]; 1xTMT6plex [K11]; 1xTMT6plex [N-Term]	1	2	1	Q8XEB8	Q8XEB8 [196-206]	0	1760.95	1.045	0.71	0.718	1.018	0.97	1.056	0.88	1.537	1.001	1.065	0.000144	51
[K].HAVTEASPMVK.[A]	1xOxidation [M9]; 2xTMT6plex [K11; T/S/H]; 1xTMT6plex [N-Term]	1	1	4	B5Z2K6	B5Z2K6 [94-104]	0	1873.08	1.186	0.419	0.477	0.77	0.935	0.83	1.224	1.536	1.194	1.429	1.21e-05	45
[-].MLTEQQR.[R]	1xTMT6plex [N-Term]	1	1	1	Q9S5G3	Q9S5G3 [1-7]	0	1134.61	1.048	0.546	0.53	0.317	1.063	1.335	1.216	1.536	1.154	1.255	0.003946	31
[M].TATAQQLEYLK.[N]	1xTMT6plex [K11]; 1xTMT6plex [N-Term]	1	1	7	B5Z3X9	B5Z3X9 [2-12]	0	1724	1.035	0.475	0.585	0.565	1.07	1.023	1.099	1.536	1.202	1.411	8.193e-09	74
[R].ECITSMVSR.[G]	1xCarbamidomethyl [C2]; 1xOxidation [M6]; 1xTMT6plex [N-Term]	1	1	2	P0AG88	P0AG88 [112-120]	0	1327.65	0.908	0.628	0.421	0.492	0.965	1.088	1.329	1.535	1.338	1.296	0.000171	51
[R].QLVAQLEK.[V]	1xTMT6plex [K8]; 1xTMT6plex [N-Term]	1	3	1	A0A0H3PVA4	A0A0H3PVA4 [142-149]	0	1386.87	0.948	0.495	0.533	0.39	0.805	1.163	1.261	1.535	1.338	1.531	9.698e-05	41
[K].YDANNIYLAANYGETR.[N]	1xTMT6plex [N-Term]	1	1	3	A0A0H3PX28	A0A0H3PX28 [242-257]	0	2077.02	1.049	0.367	0.311	0.331	0.946	1.382	1.24	1.535	1.315	1.523	6.588e-09	81
[K].SNTIVLK.[V]	1xTMT6plex [K7]; 1xTMT6plex [N-Term]	1	1	3	P0ADZ2	P0ADZ2 [27-33]	0	1232.8	1.039	0.414	0.595	0.499	1.014	0.955	1.17	1.535	1.237	1.543	0.001604	29
[K].SDGNFDQDEK.[L]	1xTMT6plex [K10]; 1xTMT6plex [N-Term]	1	1	2	Q7DBX1	Q7DBX1 [123-132]	0	1612.79	0.954	0.398	0.491	0.468	1.128	1.162	1.153	1.535	1.261	1.45	2.685e-06	46
[R].SSGDPADQK.[Y]	1xTMT6plex [K9]; 1xTMT6plex [N-Term]	1	1	2	P0AEH7	P0AEH7 [27-35]	0	1362.73	0.905	0.374	0.482	0.41	1.08	1.088	1.104	1.535	1.388	1.634	0.002725	33
[R].SLVLDIK.[S]	1xTMT6plex [K7]; 1xTMT6plex [N-Term]	1	1	1	B5YVW6	B5YVW6 [52-58]	0	1245.82	0.988	0.348	0.514	0.399	1.109	1.079	1.066	1.535	1.385	1.577	0.001021	38
[K].VGALSK.[G]	1xTMT6plex [K6]; 1xTMT6plex [N-Term]	1	1	1	P0AA27	P0AA27 [92-97]	0	1032.68	0.98	0.439	0.483	0.42	1.087	1.229	0.952	1.535	1.469	1.407	0.04261	20
[-].MYQDLIR.[N]	1xTMT6plex [N-Term]	1	1	1	P63225	P63225 [1-7]	0	1167.64	0.961	0.724	0.829	0.425	1.006	1.302	1.183	1.534	1.012	1.025	0.001004	38
[K].VAKPVEEVNAEIQR.[I]	1xTMT6plex [K3]; 1xTMT6plex [N-Term]	1	1	3	B5YT06	B5YT06 [17-30]	0	2040.19	0.908	0.485	0.408	0.454	1.044	1.251	1.178	1.534	1.331	1.407	3.202e-06	40
[R].QLQTELLALAR.[Q]	1xTMT6plex [N-Term]	1	2	1	A0A0H3PRI0	A0A0H3PRI0 [182-192]	0	1484.9	0.94	0.462	0.478	0.476	1.006	1.241	1.075	1.534	1.307	1.481	1.516e-06	52
[K].MTETGGNFDK.[G]	1xTMT6plex [K10]; 1xTMT6plex [N-Term]	1	1	3	B5YT84	B5YT84 [43-52]	0	1557.8	1.101	1.076	1.147	0.696	0.884	0.681	0.961	1.534	1.073	0.847	1.174e-06	52
[KR].TSAALAK.[ML]	1xTMT6plex [K7]; 1xTMT6plex [N-Term]	1	3	1	A0A0H3PTG1	A0A0H3PTG1 [208-214]	0	1119.71	1.125	0.653	0.871	0.911	1.074	0.921	0.896	1.534	0.994	1.022	0.003083	18
[R].AVEQALEDNCPLICFSASGGAR.[M]	2xCarbamidomethyl [C10; C14]; 1xTMT6plex [N-Term]	1	2	2	A0A0H3PTG1	A0A0H3PTG1 [173-194]	0	2594.25	1.035	1.067	0.396	0.456	0.892	1.861	0.84	1.534	1.327	0.59	4.664e-12	90
[K].HAVTEASPMVK.[A]	1xOxidation [M9]; 1xTMT6plex [K11]; 1xTMT6plex [N-Term]	1	1	4	B5Z2K6	B5Z2K6 [94-104]	0	1643.92	0.768	0.459	0.531	0.581	0.911	1.061	1.388	1.533	1.336	1.431	4.309e-06	42
[K].SVNGSYTTK.[D]	1xTMT6plex [K9]; 1xTMT6plex [N-Term]	1	2	1	Q7DBI0	Q7DBI0 [283-291]	0	1414.79	1.104	0.335	0.236	0.345	0.906	1.333	1.306	1.533	1.367	1.535	1.801e-05	36
[R].WSAGFAGSK.[V]	1xTMT6plex [K9]; 1xTMT6plex [N-Term]	1	1	1	A0A384LAF7	A0A384LAF7 [18-26]	0	1368.77	0.912	0.535	0.508	0.498	0.936	1.294	1.26	1.533	1.207	1.318	5.51e-05	42
[R].ELYEVER.[D]	1xTMT6plex [N-Term]	1	1	1	Q8XBB5	Q8XBB5 [95-101]	0	1166.63	0.778	0.521	0.679	0.49	1.106	1.082	1.257	1.533	1.234	1.32	0.0005996	39
[K].LYASGTK.[R]	1xTMT6plex [K7]; 1xTMT6plex [N-Term]	1	1	1	Q9S5G3	Q9S5G3 [138-144]	0	1197.72	1.134	0.461	0.579	0.546	0.962	1.097	1.22	1.533	1.168	1.3	0.001253	28
[K].QLTAQAPVDPIVLGK.[M]	1xTMT6plex [K15]; 1xTMT6plex [N-Term]	1	2	2	B5Z227	B5Z227 [5-19]	0	2008.22	1.111	0.511	0.515	0.605		1.523	1.215	1.533	1.325	1.661	3.481e-06	65
[K].RNEQDQK.[R]	1xTMT6plex [K7]; 1xTMT6plex [N-Term]	1	1	1	Q8XCK8	Q8XCK8 [80-86]	1	1375.77	0.932	0.342	0.348	0.339	0.975	1.128	1.188	1.533	1.45	1.766	0.001932	16
[K].ISAAMEK.[R]	1xTMT6plex [K7]; 1xTMT6plex [N-Term]	1	1	1	P0ABA5	P0ABA5 [125-131]	0	1207.71	1.245	0.419	0.373	0.232	1.204	1.263	1.16	1.533	1.355	1.217	0.001826	31
[R].LAQLADEAK.[R]	1xTMT6plex [K9]; 1xTMT6plex [N-Term]	1	1	1	P0AFN1	P0AFN1 [43-51]	0	1416.85	0.908	0.559	0.576	0.724	1.209	1.129	0.985	1.533	1.091	1.286	7.895e-06	49
[K].IIHLTDDSFDTDVLK.[A]	3xTMT6plex [S8; K15; T]; 1xTMT6plex [N-Term]	1	1	2	P0AA27	P0AA27 [5-19]	0	2648.53	1.252	0.475	0.463	0.447	1.016	1.101	0.862	1.533	1.343	1.508	0.02743	3
[R].HEAWITLEK.[A]	2xTMT6plex [T6; K9]; 1xTMT6plex [N-Term]	1	1	2	P0AG69	P0AG69 [92-100]	0	1814.08	1.196	0.514	0.62	0.675	0.969	0.728	1.063	1.532	1.136	1.568	0.0008091	13
[K].CVEAFK.[T]	1xCarbamidomethyl [C1]; 1xTMT6plex [K6]; 1xTMT6plex [N-Term]	1	1	2	B5Z0F1	B5Z0F1 [16-21]	0	1211.69	1.105	0.549	0.573	0.651	0.961	1.063	1.05	1.532	1.116	1.399	0.00841	28
[K].DTVEIQGEVDKDWNSVEIDVK.[Q]	2xTMT6plex [K11; K21]; 1xTMT6plex [N-Term]	1	1	4	P0ADU6	P0ADU6 [103-123]	1	3105.66	0.969	0.475	0.472	0.473	0.789	1.446	0.963	1.532	1.821	1.06	2.204e-06	36
[M].TETQIYENIK.[Q]	1xTMT6plex [K10]; 1xTMT6plex [N-Term]	1	1	1	A0A384LMA8	A0A384LMA8 [2-11]	0	1696.95	0.794	0.379	0.457	0.334	1.269	1.09	0.957	1.532	1.675	1.513	1.158e-06	56
[R].QQGLWK.[S]	1xTMT6plex [K6]; 1xTMT6plex [N-Term]	1	2	1	B5YS86	B5YS86 [133-138]	0	1217.74	1.038	0.587	0.778	0.657	1.032	1.069	0.846	1.532	1.162	1.299	0.05363	16
[K].QGSMPEDQKK.[A]	2xTMT6plex [K9; K10]; 1xTMT6plex [N-Term]	1	1	1	Q8XE55	Q8XE55 [577-586]	1	1835.03	1.07	0.834	0.538	0.408	0.778	1.43	0.457	1.532	1.836	1.117	0.003712	22
[K].QAQQMQEK.[M]	1xOxidation [M5]; 1xTMT6plex [K8]; 1xTMT6plex [N-Term]	1	1	3	P0A8B7	P0A8B7 [13-20]	0	1464.79	1.046	0.653	0.446	0.52	0.853	1.021	1.33	1.531	1.272	1.328	0.002622	28
[K].ASTMGDR.[E]	1xTMT6plex [N-Term]	1	1	1	Q8XDP0	Q8XDP0 [77-83]	0	966.488	0.928	0.523	0.457	0.337	1.009	1.249	1.254	1.531	1.368	1.344	0.01022	24
[-].METTKPSFQDVLEFVR.[L]	1xOxidation [M1]; 1xTMT6plex [K5]; 1xTMT6plex [N-Term]	1	1	3	P0A8M8	P0A8M8 [1-16]	0	2401.28	0.905	0.367	0.421	0.515	0.914	1.265	1.211	1.531	1.441	1.431	0.0001855	34
[R].QMGNSEVGHVNLGAGR.[I]	1xOxidation [M2]; 1xTMT6plex [N-Term]	1	1	1	Q8XDE9	Q8XDE9 [60-75]	0	1870.94	0.956	0.811	0.937	1.137	0.744	1.061	1.018	1.531	0.879	0.927	7.095e-08	62
[R].QEPLHQVWLATK.[Q]	1xTMT6plex [K12]; 1xTMT6plex [N-Term]	1	1	2	B5YY53	B5YY53 [54-65]	0	1908.11	1.055	0.586	0.362	0.501	0.817	1.351	1.005	1.531	1.403	1.388	8.557e-09	74
[K].NVDGEIDCSGK.[M]	1xCarbamidomethyl [C8]; 1xTMT6plex [K11]; 1xTMT6plex [N-Term]	1	1	1	Q8X9J6	Q8X9J6 [78-88]	0	1651.84	1.118	0.727	0.77	0.775	1.009	1.009	0.999	1.531	1.024	1.037	1.097e-05	52
[R-].MQTDTLEYQCDEKPLTVK.[L]	1xCarbamidomethyl [C10]; 2xTMT6plex [K13; K18]; 1xTMT6plex [N-Term]	1	3	2	Q8X646	Q8X646 [26-43]	0	2886.52	1.064	0.373	0.496	0.236	0.888	1.578	0.974	1.531	1.488	1.372	7.723e-06	38
[R].GYGYDNR.[T]	1xTMT6plex [N-Term]	1	1	1	Q8X714	Q8X714 [240-246]	0	1073.52	0.852	0.872	0.843	0.979	1.09	0.918	0.903	1.531	1.056	0.957	0.01143	30
[R].QQALMLR.[H]	1xTMT6plex [N-Term]	1	1	1	P0AFM7	P0AFM7 [136-142]	0	1088.64	0.948	0.39	0.552	0.343	0.985	1.567	0.826	1.531	1.667	1.192	0.01317	16
[K].ITLNMGVGEAIADKK.[L]	1xOxidation [M5]; 2xTMT6plex [K14; K15]; 1xTMT6plex [N-Term]	1	1	1	B5YTM9	B5YTM9 [34-48]	1	2263.33	0.961	0.538	0.394	0.507	0.422	1.531	0.759	1.531	2.315	1.041	2.134e-06	26
[K].YDGDKAEQFQFNIGK.[T]	2xTMT6plex [K5; K15]; 1xTMT6plex [N-Term]	1	1	1	P0A942	P0A942 [794-808]	1	2447.32	1.013	1.06	0.432	0.72	0.576	1.178	0.583	1.531	2.102	0.805	3.26e-07	35
[K].ELLEALDR.[M]	1xTMT6plex [N-Term]	1	3	1	A0A0H3JD81	A0A0H3JD81 [34-41]	0	1187.68	0.839	0.528	0.415	0.461	1.056	1.202	1.265	1.53	1.434	1.272	7.634e-05	42
[R].TVVFHDTSIDEYFR.[I]	1xTMT6plex [S/T]; 1xTMT6plex [N-Term]	1	1	6	Q8X9T8	Q8X9T8 [11-24]	0	2187.15	0.962	0.454	0.507	0.389	1.203	0.899	1.144	1.53	1.432	1.479	4.046e-05	44
[K].DAADNEAK.[G]	1xTMT6plex [K8]; 1xTMT6plex [N-Term]	1	1	1	P65765	P65765 [120-127]	0	1291.69	0.817	0.396	0.461	0.432	1.128	1.202	1.128	1.53	1.241	1.665	0.001762	38
[R].QEMWINPLDAQK.[R]	1xOxidation [M3]; 1xTMT6plex [K12]; 1xTMT6plex [N-Term]	1	2	1	A0A0H3JCX2	A0A0H3JCX2 [722-733]	0	1947.04	1.157	0.571	0.563	0.495	1.082	1.139	1.02	1.53	1.19	1.253	0.001448	21
[K].QFNANFEK.[R]	1xTMT6plex [K8]; 1xTMT6plex [N-Term]	1	1	1	Q8XDZ4	Q8XDZ4 [137-144]	0	1455.8	0.92	0.283	0.288	0.386	1.162	1.12	1.453	1.529	1.165	1.694	8.274e-05	38
[K].NTADGAAVNAMR.[I]	1xOxidation [M11]; 1xTMT6plex [N-Term]	1	1	1	Q8X7A1	Q8X7A1 [30-41]	0	1435.72	0.71	0.601	0.346	0.734	0.806	1.357	1.408	1.529	1.246	1.263	9.545e-06	60
[R].TGAGMMDCK.[K]	1xCarbamidomethyl [C8]; 1xTMT6plex [K9]; 1xTMT6plex [N-Term]	1	1	1	P0A6P3	P0A6P3 [16-24]	0	1428.7	1.346	0.524	0.655	0.37	0.945	1.042	1.117	1.529	1.169	1.302	0.0003521	34
[R].EYDDIRS.[-]	1xTMT6plex [N-Term]	1	1	1	A0A0H3PVX7	A0A0H3PVX7 [84-90]	1	1126.56	1.091	0.481	0.19	0.287	0.386	2	0.608	1.529	2.572	0.856	0.03438	21
[R].AENGEEPIKEHLLLTR.[Y]	1xTMT6plex [K9]; 1xTMT6plex [N-Term]	1	1	1	P0AEZ5	P0AEZ5 [167-182]	1	2307.31	0.881	0.51	0.383	0.587	0.912	1.268	1.389	1.528	1.143	1.399	5.405e-07	35
[R].SQGQEEAEK.[L]	1xTMT6plex [K9]; 1xTMT6plex [N-Term]	1	1	1	P0ABC5	P0ABC5 [240-248]	0	1463.77	1.008	0.398	0.566	0.482	1.189	1.101	1.358	1.528	1.04	1.331	1.379e-06	51
[K].HAVTEASPMVK.[A]	2xTMT6plex [K11; S/H]; 1xTMT6plex [N-Term]	1	1	6	B5Z2K6	B5Z2K6 [94-104]	0	1857.09	1.145	0.356	0.402	0.272	1.308	1.192	1.213	1.528	1.189	1.396	5.16e-06	48
[K].SYEEANAGAR.[Y]	1xTMT6plex [N-Term]	1	2	1	Q8XE01	Q8XE01 [130-139]	0	1296.64	0.812	0.31	0.369	0.426	1.21	1.296	1.206	1.528	1.412	1.431	2.378e-05	52
[R].VSGMSMK.[D]	1xTMT6plex [K7]; 1xTMT6plex [N-Term]	1	1	1	P0A7C4	P0A7C4 [115-121]	0	1197.67	1.024	0.656	0.419	0.401	1.177	1.383	1.143	1.528	0.945	1.326	0.003488	26
[R].LVNDDNQTEVAR.[Y]	1xTMT6plex [N-Term]	1	2	3	A0A3G4WVY0	A0A3G4WVY0 [131-142]	0	1602.83	0.88	0.484	0.535	0.513	1.255	1.377	0.988	1.528	1.193	1.248	3.471e-05	54
[K].DKMDAWLSGPNANK.[I]	2xTMT6plex [K2; K14]; 1xTMT6plex [N-Term]	1	1	2	Q8X641	Q8X641 [213-226]	1	2234.22	0.91	0.82	0.443	0.549	0.726	1.829	0.835	1.528	1.447	0.912	1.088e-06	59
[-].MQVSVETTQGLGR.[R]	1xOxidation [M1]; 1xTMT6plex [N-Term]	1	1	2	P0A851	P0A851 [1-13]	0	1650.87	0.822	0.539	0.402	0.712	0.902	1.167	1.724	1.527	1.108	1.096	5.192e-07	74
[R].NLDLIMGCER.[R]	1xCarbamidomethyl [C8]; 1xTMT6plex [N-Term]	1	1	3	P0AEZ5	P0AEZ5 [45-54]	0	1449.74	1.066	0.468	0.528	0.389	0.876	1.266	1.436	1.527	1.031	1.413	0.0002955	41
[-].MQVILLDK.[V]	1xOxidation [M1]; 1xTMT6plex [K8]; 1xTMT6plex [N-Term]	1	1	4	B5Z2K8	B5Z2K8 [1-8]	0	1433.88	0.998	0.469	0.342	0.427	0.992	1.163	1.272	1.527	1.277	1.533	0.009792	34
[-].MTATAQQLEYLK.[N]	1xTMT6plex [K12]; 1xTMT6plex [N-Term]	1	1	2	B5Z3X9	B5Z3X9 [1-12]	0	1855.04	0.987	0.289	0.358	0.185	1.205	1.416	1.234	1.527	1.287	1.512	2.547e-09	80
[K].EAPTMNVAMVGLGWDAR.[V]	1xOxidation [M]; 1xTMT6plex [N-Term]	1	1	3	A0A3G4WVB1	A0A3G4WVB1 [16-32]	0	2063.03	0.855	0.398	0.324	0.546	0.56	1.403	1.222	1.527	1.98	1.185	2.324e-07	80
[R].FEVGEGIEK.[V]	1xTMT6plex [K9]; 1xTMT6plex [N-Term]	1	1	2	P0A6P3	P0A6P3 [259-267]	0	1465.83	0.894	0.476	0.454	0.574	1.047	1.251	1.12	1.527	1.117	1.54	5.817e-06	52
[R].EMFREDEPMPLTSGEFAVLK.[A]	1xTMT6plex [K20]; 1xTMT6plex [N-Term]	1	1	1	P0AA18	P0AA18 [151-170]	1	2784.44	0.837	0.617	0.307	0.218	0.929	2.078	0.939	1.527	1.361	1.186	4.966e-07	39
[K].QIECLVNQLR.[Q]	1xCarbamidomethyl [C4]; 1xTMT6plex [N-Term]	1	1	1	A0A0H3JF94	A0A0H3JF94 [13-22]	0	1501.84	0.957	0.554	0.451	0.488	1.026	1.342	0.829	1.527	1.356	1.47	6.168e-05	41
[K].YDANNIYLAAQYTQTYNATR.[V]	1xTMT6plex [T19]; 1xTMT6plex [N-Term]	1	2	1	Q8XE41	Q8XE41 [244-263]	0	2812.43	1.721	0.593	0.707	0.871	0.892	0.775	0.805	1.527	0.484	1.624	1.837e-06	56
[K].SLYEADLVDEAKR.[L]	1xTMT6plex [K12]; 1xTMT6plex [N-Term]	1	1	2	Q8XD03	Q8XD03 [232-244]	1	1967.08	1.135	0.931	0.319	0.453	0.112	1.807	0.53	1.527	2.173	1.013	2.022e-06	42
[-].MTVQDYLLK.[F]	1xOxidation [M1]; 1xTMT6plex [K9]; 1xTMT6plex [N-Term]	1	1	1	P64469	P64469 [1-9]	0	1584.91	0.953	0.52	0.261	0.349	0.718	1.418	1.439	1.526	1.592	1.226	0.001159	56
[K].HYNVDSGSDEFNSIR.[G]	1xTMT6plex [S6]; 1xTMT6plex [N-Term]	1	1	1	A0A384LBG4	A0A384LBG4 [45-59]	0	2198.09	1.039	0.746	0.574	0.873	0.723	0.704	1.384	1.526	1.143	1.289	0.0006377	10
[R].LSDQFSEMYSPNLDK.[-]	1xTMT6plex [K15]; 1xTMT6plex [N-Term]	1	1	2	A0A0H3PID7	A0A0H3PID7 [67-81]	0	2232.13	0.939	0.432	0.417	0.324	0.974	1.415	1.275	1.526	1.433	1.264	3.03e-10	72
[K].ETCTAGCIYR.[G]	2xCarbamidomethyl [C3; C7]; 1xTMT6plex [N-Term]	1	2	1	A0A0H3PRB5	A0A0H3PRB5 [109-118]	0	1459.69	0.879	0.505	0.45	0.409	1.099	1.326	1.266	1.526	1.269	1.273	3.318e-05	48
[K].VDQMAAR.[L]	1xOxidation [M4]; 1xTMT6plex [N-Term]	1	2	1	A0A2Z6FAZ4	A0A2Z6FAZ4 [24-30]	0	1035.55	0.913	0.622	0.494	0.676	0.965	0.971	1.234	1.526	1.317	1.282	0.01183	34
[K].NEANNGLK.[N]	1xTMT6plex [K8]; 1xTMT6plex [N-Term]	1	1	1	A0A0H3Q022	A0A0H3Q022 [70-77]	0	1317.75	1.087	0.5	0.689	0.621	0.904	0.915	1.349	1.525	0.93	1.481	3.443e-05	49
[K].DDAEALKK.[A]	2xTMT6plex [K7; K8]; 1xTMT6plex [N-Term]	1	1	6	B5Z082	B5Z082 [102-109]	1	1576.95	0.882	0.38	0.36	0.388	0.97	1.207	1.31	1.525	1.279	1.699	0.0008801	24
[R].GSFMFMADLCR.[E]	1xCarbamidomethyl [C10]; 1xTMT6plex [N-Term]	1	2	1	A0A0H3JFB2	A0A0H3JFB2 [48-58]	0	1563.73	1.05	0.517	0.527	0.414	0.917	1.526	1.131	1.525	1.368	1.025	0.004171	6
[K].SRVENASPKDE.[-]	1xTMT6plex [K9]; 1xTMT6plex [N-Term]	1	1	1	B5YQ00	B5YQ00 [89-99]	2	1689.92	1.044	0.25	0.155	0.153	0.248	1.753	0.69	1.525	3.311	0.872	0.0001919	29
[R].YGSASEVMR.[S]	1xOxidation [M8]; 1xTMT6plex [N-Term]	1	1	1	P58092	P58092 [26-34]	0	1244.61	0.84	0.299	0.264	0.286	1.057	0.935	1.229	1.524	1.707	1.858	0.001277	32
[K].FGVSAAAAVAVAAGPVEAAEEK.[T]	1xTMT6plex [K22]; 1xTMT6plex [N-Term]	1	1	54	B5Z082	B5Z082 [31-52]	0	2473.37	0.887	0.404	0.537	0.462	1.128	1.05	1.166	1.524	1.097	1.746	3.317e-13	124
[K].TEIIEESEGEVAGIK.[S]	1xTMT6plex [K15]; 1xTMT6plex [N-Term]	1	1	2	P66024	P66024 [163-177]	0	2062.13	1.019	0.472	0.541	0.534	0.952	1.169	1.137	1.524	1.181	1.471	2.19e-09	96
[R].NILNELQK.[D]	1xTMT6plex [K8]; 1xTMT6plex [N-Term]	1	1	1	P0ACJ2	P0ACJ2 [18-25]	0	1429.88	1.055	0.567	0.754	0.708	1.088	0.941	1.069	1.523	0.957	1.338	7e-05	42
[K].DAENVKK.[F]	2xTMT6plex [K6; K7]; 1xTMT6plex [N-Term]	1	1	1	Q8X8V9	Q8X8V9 [239-245]	1	1490.91	0.864	0.66	0.374	0.629	0.94	1.379	1.059	1.523	1.358	1.214	0.01052	13
[K].ESLEQRPDVEQADVSITEAHVTGTASAEQLIETIK.[Q]	2xTMT6plex [S26; K35]; 1xTMT6plex [N-Term]	1	1	2	Q8XD24	Q8XD24 [23-57]	0	4482.38	0.786	0.772	0.658	0.567	1.253	1.301	0.955	1.523	1.511	0.675	3.198e-07	10
[K].FDPVVR.[Q]	1xTMT6plex [N-Term]	1	1	1	P0A7P1	P0A7P1 [39-44]	0	961.567	1.2	0.533	0.524	0.529	0.92	1.043	1.342	1.522	1.155	1.232	0.05638	27
[K].QSNWLSGQHGEEGGSMR.[G]	1xOxidation [M16]; 1xTMT6plex [N-Term]	1	2	2	A0A0H3JIN8	A0A0H3JIN8 [64-80]	0	2104.97	0.715	0.449	0.332	0.413	0.923	1.214	1.323	1.522	1.685	1.422	7.284e-08	52
[K].IIGEQLGVK.[Q]	1xTMT6plex [K9]; 1xTMT6plex [N-Term]	1	1	8	P0A6B0	P0A6B0 [11-19]	0	1414.9	0.999	0.432	0.455	0.453	1.046	1.133	1.212	1.522	1.405	1.343	1.332e-05	52
[R].LVDIEQVSSTHAK.[V]	3xTMT6plex [K13; S/T/H]; 1xTMT6plex [N-Term]	1	1	2	P0A7Z6	P0A7Z6 [13-25]	0	2343.41	1.248	0.567	0.751	0.705	1.108	0.976	1.127	1.522	1.017	0.98	2.64e-05	4
[R].SDNVIFSATGITK.[G]	1xTMT6plex [K13]; 1xTMT6plex [N-Term]	1	1	2	Q8X7A1	Q8X7A1 [275-287]	0	1811.03	1.117	0.628	0.822	0.782	0.709	0.995	1.1	1.522	1.003	1.321	7.246e-09	76
[K].RNNVVVSR.[R]	1xTMT6plex [N-Term]	1	1	2	P0AG69	P0AG69 [163-170]	1	1172.71	1.007	0.503	0.924	0.898	0.753	0.887	1.07	1.522	1.191	1.244	6.109e-05	61
[R].TISANDLENAR.[S]	1xTMT6plex [N-Term]	1	2	1	B5YS86	B5YS86 [141-151]	0	1432.76	1.008	0.6	0.739	0.809	1.117	1.051	1.017	1.522	1.032	1.105	3.145e-06	56
[R].MDDAVDESMK.[R]	2xOxidation [M1; M9]; 1xTMT6plex [K10]; 1xTMT6plex [N-Term]	1	3	1	A0A0H3JD81	A0A0H3JD81 [42-51]	0	1630.77	0.615	0.407	0.441	1.192	0.799	0.76	1.531	1.521	1.46	1.275	0.01258	40
[R].HHITADGYYR.[G]	1xTMT6plex [T/H]; 1xTMT6plex [N-Term]	1	1	3	P0A7N5	P0A7N5 [41-50]	0	1690.91	1.232	0.501	0.525	0.689	0.803	0.731	1.136	1.521	1.229	1.632	0.0005702	16
[R].QLMLDETQTAEQK.[L]	1xTMT6plex [K13]; 1xTMT6plex [N-Term]	1	2	1	A0A0H3PUU0	A0A0H3PUU0 [66-78]	0	1993.07	1.007	0.597	0.729	0.515	1.102	1.371	1.039	1.521	0.961	1.158	5.407e-09	74
[R].QIAENPILLYMK.[G]	1xOxidation [M11]; 1xTMT6plex [K12]; 1xTMT6plex [N-Term]	1	1	4	P0AC71	P0AC71 [11-22]	0	1907.11	0.935	0.485	0.296	0.447	0.677	1.265	0.977	1.521	2.174	1.224	9.398e-08	68
[R].ALQSSINEDKAH.[-]	1xTMT6plex [K10]; 1xTMT6plex [N-Term]	1	1	2	B5YWY1	B5YWY1 [64-75]	1	1770.98	0.931	0.386	0.224	0.291	0.556	2.045	0.644	1.521	2.367	1.036	2.066e-06	46
[K].GDDDKWHK.[K]	2xTMT6plex [K5; K8]; 1xTMT6plex [N-Term]	1	1	1	P0AE65	P0AE65 [67-74]	1	1687.94	1.046	0.261	0.346	0.327	0.495	1.635	0.573	1.521	2.797	0.999	0.05609	12
[K].QTVYAFLGDGEMDEPESK.[G]	1xTMT6plex [K18]; 1xTMT6plex [N-Term]	1	1	1	P0AFG9	P0AFG9 [223-240]	0	2474.22	1.166	0.849	0.19	0.281	0.332	2.194	0.311	1.521	2.387	0.769	1.474e-07	72
[R].QQEMNTQTGR.[F]	1xOxidation [M4]; 1xTMT6plex [N-Term]	1	1	1	B5YZ24	B5YZ24 [115-124]	0	1437.7	0.866	0.435	0.496	0.832	0.905	0.978	1.23	1.52	1.333	1.405	0.0002095	27
[K].HVDSLITIPNDK.[L]	2xTMT6plex [K12; T/S]; 1xTMT6plex [N-Term]	1	1	3	P0A9A8	P0A9A8 [156-167]	0	2039.21	1.214	0.527	0.781	0.785	1.153	0.896	1.217	1.52	0.839	1.069	7.99e-05	29
[K].AELDEYREELVSHFAR.[S]	1xTMT6plex [N-Term]	1	1	3	P0ADW5	P0ADW5 [43-58]	1	2193.11	0.769	0.627	0.629	0.475	1.146	1.243	1.178	1.52	1.147	1.266	7.488e-07	36
[K].NADLPLAQAAIDR.[F]	1xTMT6plex [N-Term]	1	1	2	P0AC04	P0AC04 [82-94]	0	1596.89	0.936	0.458	0.594	0.666	1.031	0.916	1.154	1.52	1.171	1.555	7.622e-08	58
[K].SHLMEELK.[K]	1xTMT6plex [K8]; 1xTMT6plex [N-Term]	1	1	1	A0A0H3PU69	A0A0H3PU69 [392-399]	0	1444.82	1.128	0.931	0.737	0.746	0.714	0.728	1.135	1.52	0.733	1.629	0.0003062	32
[R].LSDGLCMEDEQFSVK.[H]	1xCarbamidomethyl [C6]; 1xTMT6plex [K15]; 1xTMT6plex [N-Term]	1	1	2	P0A9I9	P0A9I9 [79-93]	0	2216.1	1.073	0.425	0.356	0.262	1.163	1.42	1.083	1.52	1.476	1.221	7.765e-09	80
[R].NPLYSTAIGK.[V]	1xTMT6plex [K10]; 1xTMT6plex [N-Term]	1	1	1	Q8XCN4	Q8XCN4 [140-149]	0	1521.9	1.141	0.615	0.613	0.638	1.026	0.982	1.075	1.52	1.099	1.291	1.412e-06	56
[R].NGQAANK.[A]	1xTMT6plex [K7]; 1xTMT6plex [N-Term]	1	1	1	P0A7W9	P0A7W9 [16-22]	0	1160.68	1.21	0.502	0.692	0.659	0.813	0.768	1.067	1.52	1.083	1.686	0.001415	29
[K].SSAQAK.[M]	1xTMT6plex [K6]; 1xTMT6plex [N-Term]	1	1	1	P65765	P65765 [111-116]	0	1049.64	1.069	0.369	0.541	0.43	1.278	0.99	1.052	1.52	1.16	1.591	0.08007	21
[R].KVADDAPLMER.[V]	1xOxidation [M9]; 1xTMT6plex [K1]; 1xTMT6plex [N-Term]	1	1	2	B5YTW5	B5YTW5 [100-110]	1	1718.95	0.937	0.535	0.474	0.544	0.808	1.263	0.986	1.52	1.826	1.107	0.0002204	38
[K].TCTDGR.[G]	1xCarbamidomethyl [C2]; 1xTMT6plex [N-Term]	1	1	2	P0AB53	P0AB53 [80-85]	0	938.456	2.197	0.538	0.447	0.633	0.773	0.961	0.86	1.52	0.92	1.152	0.06878	22
[K].NSTAMLTTFNEVNMKPIMDLR.[K]	1xOxidation [M14]; 1xTMT6plex [K15]; 1xTMT6plex [N-Term]	1	1	2	P0AFG7	P0AFG7 [197-217]	0	2900.51	1.225	1.01	0.795	0.661	0.633	1.159	0.579	1.52	1.581	0.836	6.657e-08	61
[K].ETITHHFFVSGIGQEK.[T]	2xTMT6plex [K16; T/S]; 1xTMT6plex [N-Term]	1	1	4	A0A0H3PGC7	A0A0H3PGC7 [35-50]	0	2517.41	0.966	0.517	0.488	0.455	1.033	1.236	1.162	1.519	1.419	1.204	1.814e-08	44
[K].ASFATEFSK.[M]	1xTMT6plex [K9]; 1xTMT6plex [N-Term]	1	2	3	A0A384LMA8	A0A384LMA8 [53-61]	0	1445.8	0.93	0.456	0.388	0.376	1.088	1.494	1.111	1.519	1.432	1.206	5.366e-06	57
[K].LSNGELTAK.[G]	1xTMT6plex [K9]; 1xTMT6plex [N-Term]	1	1	1	Q8X9Q5	Q8X9Q5 [76-84]	0	1390.83	0.936	0.368	0.562	0.501	0.83	1.476	1.099	1.519	1.482	1.226	8.452e-05	45
[M].SQAALNTR.[N]	1xTMT6plex [N-Term]	1	1	1	Q8X9Y5	Q8X9Y5 [2-9]	0	1089.62	1.124	0.736	0.693	0.832	0.988	1.133	0.855	1.519	1.248	0.871	0.0002829	33
[K].MQIVDLK.[T]	1xTMT6plex [K7]; 1xTMT6plex [N-Term]	1	3	1	A0A0H3PNN4	A0A0H3PNN4 [86-92]	0	1304.8	0.912	0.394	0.474	0.304	1.223	1.36	1.137	1.518	1.216	1.462	0.003023	23
[K].TWFVEAK.[L]	1xTMT6plex [K7]; 1xTMT6plex [N-Term]	1	1	2	B5Z3T2	B5Z3T2 [91-97]	0	1338.78	1.08	0.423	0.521	0.459	1.098	1.033	1.062	1.518	1.328	1.478	0.0003385	36
[R].VTDGQGFDLDASVFAVGEDGK.[V]	1xTMT6plex [K21]; 1xTMT6plex [N-Term]	1	1	11	A0A3G4WVB1	A0A3G4WVB1 [33-53]	0	2585.31	1.113	0.394	0.311	0.422	0.955	1.592	0.819	1.518	1.294	1.581	7.346e-10	87
[K].RGIEGSSLDVPENIVHSGK.[T]	1xTMT6plex [K19]; 1xTMT6plex [N-Term]	1	1	2	B5Z3T2	B5Z3T2 [72-90]	1	2452.36	0.873	0.355	0.33	0.202	1.047	1.534	0.676	1.518	2.235	1.231	5.116e-08	39
[K].TDDTNK.[-]	1xTMT6plex [K6]; 1xTMT6plex [N-Term]	1	2	1	P0AB45	P0AB45 [103-108]	0	1151.63	1.25	0.567	0.672	0.66	0.738	0.99	1.173	1.517	1.091	1.343	0.02854	23
[K].DAVAEMK.[R]	1xOxidation [M6]; 1xTMT6plex [K7]; 1xTMT6plex [N-Term]	1	1	3	P0A795	P0A795 [229-235]	0	1237.69	0.89	0.701	0.448	0.648	1.172	1.208	1.158	1.517	1.087	1.171	0.01584	22
[R].LDNMATK.[Y]	1xTMT6plex [K7]; 1xTMT6plex [N-Term]	1	1	8	P69778	P69778 [69-75]	0	1250.72	1.02	0.498	0.53	0.357	1.329	1.079	1.083	1.517	1.114	1.473	0.001089	36
[R].GSPDDALAEIR.[A]	1xTMT6plex [N-Term]	1	2	1	A0A0H3Q3Y5	A0A0H3Q3Y5 [65-75]	0	1372.73	0.827	0.45	0.463	0.471	1.253	1.445	0.996	1.517	1.167	1.413	1.657e-05	65
[K].GNGGCGCH.[-]	2xCarbamidomethyl [C5; C7]; 1xTMT6plex [N-Term]	1	1	1	P0A9L1	P0A9L1 [189-196]	0	1047.43	0.754	0.308	0.418	0.417	1.177	1.404	1.355	1.516	1.15	1.501	9.306e-05	42
[K].DVFMGVDELQVGMR.[F]	2xOxidation [M4; M13]; 1xTMT6plex [N-Term]	1	1	2	P0A9L1	P0A9L1 [82-95]	0	1856.91	0.733	0.61	0.604	1.095	0.869	0.799	1.202	1.516	1.286	1.285	2.39e-06	60
[R].QTLCNALK.[L]	1xCarbamidomethyl [C4]; 1xTMT6plex [K8]; 1xTMT6plex [N-Term]	1	1	1	Q8X621	Q8X621 [396-403]	0	1405.82	1.044	0.613	0.63	0.661	0.753	1.13	1.184	1.516	1.188	1.281	1.266e-05	49
[K].KTVDAAK.[I]	2xTMT6plex [K1; K7]; 1xTMT6plex [N-Term]	1	2	1	A0A0H3PMN5	A0A0H3PMN5 [50-56]	1	1419.91	0.923	0.406	0.259	0.307	0.99	1.526	1.18	1.516	1.671	1.222	0.004342	25
[R].SDVQAAKDDAAR.[A]	1xTMT6plex [K7]; 1xTMT6plex [N-Term]	1	1	5	P69778	P69778 [53-64]	1	1704.93	0.926	0.512	0.523	0.487	1.17	1.181	1.086	1.516	1.431	1.169	0.0001158	17
[R].GVVVAIDKDVVLVDAGLK.[S]	2xTMT6plex [K8; K18]; 1xTMT6plex [N-Term]	1	1	16	P0AG69	P0AG69 [26-43]	1	2497.56	0.932	0.599	0.35	0.476	0.798	1.713	0.961	1.516	1.484	1.171	1.719e-09	91
[K].GLSQGSGVAFDNEK.[F]	1xTMT6plex [K14]; 1xTMT6plex [N-Term]	1	1	2	Q8X5W7	Q8X5W7 [270-283]	0	1867	0.985	0.559	0.305	0.378	0.58	1.459	1.337	1.515	1.463	1.42	4.73e-11	92
[R].AAMVTVAK.[VA]	1xOxidation [M3]; 1xTMT6plex [K8]; 1xTMT6plex [N-Term]	1	2	1	B5Z231	B5Z231 [187-194]	0	1264.77	0.83	0.474	0.338	0.541	1.042	1.23	1.335	1.515	1.376	1.317	0.0007543	38
[R].IEHLALLK.[R]	1xTMT6plex [K8]; 1xTMT6plex [N-Term]	1	2	1	A0A0H3PNC9	A0A0H3PNC9 [26-33]	0	1394.91	0.819	0.567	0.559	0.605	0.741	1.365	1.282	1.515	1.212	1.334	0.0005539	33
[K].TLAEGQR.[V]	1xTMT6plex [N-Term]	1	1	2	P0A974	P0A974 [43-49]	0	1003.57	0.93	0.451	0.348	0.401	0.811	1.138	1.146	1.515	1.6	1.659	0.002753	29
[K].DSWGAAGQVGVDYLINR.[D]	1xTMT6plex [N-Term]	1	1	16	Q8XCB6	Q8XCB6 [151-167]	0	2050.06	0.969	0.649	0.549	0.634	0.792	1.232	1.111	1.515	1.286	1.265	3.529e-11	92
[R].TLVYPAK.[M]	1xTMT6plex [K7]; 1xTMT6plex [N-Term]	1	1	1	P0AFW6	P0AFW6 [74-80]	0	1249.79	0.965	0.413	0.402	0.5	0.975	1.237	1.06	1.515	1.515	1.418	0.003664	28
[R].DKCEQSANINAYWEPNTLR.[C]	1xCarbamidomethyl [C3]; 1xTMT6plex [K2]; 1xTMT6plex [N-Term]	1	1	2	B5Z418	B5Z418 [83-101]	1	2767.39	1.085	0.343	0.261	0.212	0.702	1.818	1.036	1.515	2.065	0.961	2.567e-09	82
[K].AMSDDEPKQDK.[T]	2xTMT6plex [K8; K11]; 1xTMT6plex [N-Term]	1	1	1	P69430	P69430 [42-52]	1	1951.04	1.046	0.332	0.16	0.17	0.779	1.984	0.676	1.515	2.28	1.057	0.001508	13
[R].QMQVGGK.[D]	1xOxidation [M2]; 1xTMT6plex [K7]; 1xTMT6plex [N-Term]	1	1	2	B5YWE9	B5YWE9 [29-35]	0	1221.7	0.915	0.353	0.449	0.573	0.861	0.918	1.774	1.514	1.065	1.579	0.04922	20
[R].LGMMTTVSGVEMSR.[D]	3xOxidation [M3; M4; M12]; 1xTMT6plex [N-Term]	1	1	2	P0A7G4	P0A7G4 [32-45]	0	1775.85	0.672	0.367	0.286	0.948	0.807	0.887	1.576	1.514	1.403	1.54	0.001474	39
[K].TENTLLTTDAAFDK.[L]	1xTMT6plex [K14]; 1xTMT6plex [N-Term]	1	2	7	Q7DBI0	Q7DBI0 [209-222]	0	1998.08	0.977	0.458	0.362	0.457	1.064	1.144	1.17	1.514	1.189	1.665	1.437e-09	76
[R].FLNYVSLDTQSK.[A]	1xTMT6plex [K12]; 1xTMT6plex [N-Term]	1	2	1	P65804	P65804 [8-19]	0	1873.05	0.951	0.805	0.865	0.954	1.074	1.109	0.946	1.514	0.945	0.837	6.508e-07	56
[R].KLSYTGEVK.[A]	2xTMT6plex [K1; K9]; 1xTMT6plex [N-Term]	1	2	1	P0A871	P0A871 [262-270]	1	1712.06	0.918	0.607	0.565	0.32	0.693	1.728	0.826	1.514	1.68	1.15	0.001051	31
[K].ESQFTHEK.[W]	1xTMT6plex [K8]; 1xTMT6plex [N-Term]	1	2	1	A0A0H3JGY1	A0A0H3JGY1 [30-37]	0	1463.79	0.755	0.95	0.853	0.748	1.052	1.289	0.801	1.514	0.785	1.253	0.001973	12
[K].LAEAQEELKK.[L]	2xTMT6plex [K9; K10]; 1xTMT6plex [N-Term]	1	2	1	Q8XAH3	Q8XAH3 [107-116]	1	1846.13	0.903	0.373	0.462	0.299	1.09	1.292	1.362	1.513	1.183	1.522	0.03566	1
[R].LDYQGIYTPDQVER.[V]	1xTMT6plex [N-Term]	1	1	2	P0AB30	P0AB30 [20-33]	0	1925.98	0.939	0.386	0.559	0.539	1.066	1.139	1.32	1.513	1.047	1.492	9.839e-08	54
[K].SMLDVVR.[K]	1xTMT6plex [N-Term]	1	2	1	B5Z231	B5Z231 [129-135]	0	1048.6	0.904	0.439	0.295	0.225	1.348	1.296	1.207	1.513	1.331	1.442	0.004222	33
[K].VETDFAAEVAAMSK.[Q]	1xTMT6plex [K14]; 1xTMT6plex [N-Term]	1	1	11	P0A6P3	P0A6P3 [268-281]	0	1927.02	0.925	0.485	0.483	0.355	0.961	1.507	1.184	1.513	1.234	1.353	6.658e-09	52
[R].KLIDDAVAWAK.[Q]	2xTMT6plex [K1; K11]; 1xTMT6plex [N-Term]	1	2	2	P0A871	P0A871 [50-60]	1	1917.18	0.913	0.638	0.449	0.319	0.868	1.984	0.835	1.513	1.714	0.767	2.77e-08	54
[M].SLLNVPAGK.[D]	1xTMT6plex [K9]; 1xTMT6plex [N-Term]	1	1	2	P0A7B0	P0A7B0 [2-10]	0	1356.86	1.144	0.491	0.557	0.607	0.88	1.107	1.486	1.512	1.17	1.046	0.0002021	38
[R].TVTHMQDEAANFPDPVDR.[A]	1xTMT6plex [N-Term]	1	1	2	P0ABS3	P0ABS3 [58-75]	0	2272.09	0.879	0.304	0.368	0.322	1.094	1.272	1.371	1.512	1.362	1.516	1.206e-10	85
[K].ILQHESVK.[E]	1xTMT6plex [K8]; 1xTMT6plex [N-Term]	1	2	2	A0A0H3JJA2	A0A0H3JJA2 [46-53]	0	1411.87	0.836	0.359	0.363	0.294	1.189	1.415	1.159	1.512	1.365	1.508	9.662e-05	35
[R].MQAASGQLQQSHLLK.[Q]	1xTMT6plex [K15]; 1xTMT6plex [N-Term]	1	1	4	B5YTN3	B5YTN3 [30-44]	0	2098.18	1.016	0.32	0.48	0.283	1.005	1.249	1.112	1.512	1.477	1.547	6.681e-09	77
[R].QALQLEER.[E]	1xTMT6plex [N-Term]	1	3	1	A0A0H3JKJ3	A0A0H3JKJ3 [111-118]	0	1215.69	1.001	0.669	0.903	0.82	0.864	1.191	0.992	1.512	0.983	1.065	0.0001397	43
[R].QASAYFAK.[A]	1xTMT6plex [K8]; 1xTMT6plex [N-Term]	3	6	1	A0A0H3PIX7; Q7DBI9; A0A384KN66	A0A0H3PIX7 [92-99]; Q7DBI9 [92-99]; A0A384KN66 [92-99]	0	1343.77	1.082	0.496	0.465	0.547	1.176	1.111	0.943	1.512	1.243	1.427	0.0002073	37
[R].TTSEMPVEESYR.[Y]	1xTMT6plex [N-Term]	1	1	2	A0A0H3PV52	A0A0H3PV52 [249-260]	0	1657.79	1.054	0.718	0.804	0.565	1.147	1.168	0.919	1.512	0.933	1.178	9.746e-08	49
[R].WQSTSVNDVLR.[R]	1xTMT6plex [N-Term]	1	1	1	Q8X714	Q8X714 [57-67]	0	1533.82	1.041	0.834	0.954	1.036	0.94	0.911	0.778	1.512	1.11	0.883	1.029e-07	62
[R].QTLLGNSLVVVAPK.[A]	1xTMT6plex [K14]; 1xTMT6plex [N-Term]	1	1	1	Q8X931	Q8X931 [102-115]	0	1897.19	1.13	0.506	0.387	0.491	1.031	1.5	0.725	1.512	1.438	1.28	5.168e-10	71
[K].YVDVGATYYFNK.[N]	1xTMT6plex [K12]; 1xTMT6plex [N-Term]	1	1	45	Q8XE41	Q8XE41 [318-329]	0	1898.01	0.946	0.644	0.368	0.437	1.078	1.411	1.118	1.511	1.071	1.416	7.539e-09	67
[R].QVHESMPK.[G]	1xTMT6plex [K8]; 1xTMT6plex [N-Term]	1	2	3	Q8XBN0	Q8XBN0 [25-32]	0	1413.79	0.882	0.474	0.416	0.34	1	1.252	1.113	1.511	1.301	1.711	2.366e-05	47
[R].TEGGFR.[L]	1xTMT6plex [N-Term]	1	1	1	P0ACS6	P0ACS6 [33-38]	0	895.484	1.061	0.446	0.582	0.548	0.91	1.048	1.066	1.511	1.143	1.684	0.01109	21
[K].ETTHVTGSK.[L]	2xTMT6plex [T6; K9]; 1xTMT6plex [N-Term]	1	2	1	A0A0H3PM86	A0A0H3PM86 [119-127]	0	1646.97	1.003	0.469	0.54	0.494	1.248	1.163	1.052	1.511	1.249	1.271	0.001263	8
[R].EPNQLTIQSIK.[N]	1xTMT6plex [K11]; 1xTMT6plex [N-Term]	1	1	1	A0A384KS91	A0A384KS91 [53-63]	0	1729.03	0.948	0.466	0.366	0.39	1.178	1.44	1.045	1.511	1.415	1.24	2.399e-07	57
[K].TCELACK.[D]	2xCarbamidomethyl [C2; C6]; 1xTMT6plex [K7]; 1xTMT6plex [N-Term]	2	2	1	A0A0H3PJV6; Q8X4K5	A0A0H3PJV6 [19-25]; Q8X4K5 [19-25]	0	1339.71	1.32	0.978	0.999	0.961	0.612	0.917	0.933	1.511	0.861	0.908	0.001928	20
[K].QVIVQK.[V]	1xTMT6plex [K6]; 1xTMT6plex [N-Term]	1	1	1	P0AFF8	P0AFF8 [112-117]	0	1172.78	0.978	0.43	0.465	0.53	1.175	1.025	1.375	1.51	1.09	1.422	0.0165	23
[K].QADAALK.[T]	1xTMT6plex [K7]; 1xTMT6plex [N-Term]	1	2	1	A0A0H3PMA2	A0A0H3PMA2 [140-146]	0	1174.72	0.92	0.472	0.499	0.482	0.95	1.253	1.238	1.51	1.217	1.459	0.002781	36
[R].YSANNYVK.[W]	1xTMT6plex [K8]; 1xTMT6plex [N-Term]	1	3	1	Q8X8G1	Q8X8G1 [163-170]	0	1416.79	1.044	0.507	0.583	0.501	1	1.063	1.199	1.51	1.146	1.448	1.632e-05	44
[R].SIDFYTK.[V]	1xTMT6plex [K7]; 1xTMT6plex [N-Term]	1	1	1	P0AC82	P0AC82 [16-22]	0	1331.76	0.993	0.394	0.61	0.486	0.999	1.326	1.057	1.51	1.305	1.32	0.0008087	32
[R].KGSEDNCR.[A]	1xCarbamidomethyl [C7]; 1xTMT6plex [K1]; 1xTMT6plex [N-Term]	1	1	1	Q8X9J6	Q8X9J6 [167-174]	1	1423.74	0.951	0.76	0.753	0.729	0.938	1.197	0.981	1.51	1.19	0.99	0.02084	13
[-].MKDVVDK.[C]	2xTMT6plex [K2; K7]; 1xTMT6plex [N-Term]	1	1	1	Q8X7A3	Q8X7A3 [1-7]	1	1521.93	1.058	0.536	0.43	0.247	0.802	1.684	0.876	1.51	1.707	1.15	0.03795	22
[R].TGEYLK.[-]	1xTMT6plex [K6]; 1xTMT6plex [N-Term]	1	1	2	P65813	P65813 [288-293]	0	1168.7	1.26	0.339	0.42	0.364	0.527	1.26	0.654	1.51	2.787	0.881	0.0502	16
[R].SYVANDPEK.[A]	1xTMT6plex [K9]; 1xTMT6plex [N-Term]	1	1	1	P69426	P69426 [95-103]	0	1480.8	0.909	0.46	0.589	0.444	0.906	1.27	1.396	1.509	1.205	1.312	0.0001446	41
[K].HTAQLK.[K]	1xTMT6plex [K6]; 1xTMT6plex [N-Term]	1	1	2	Q8X620	Q8X620 [69-74]	0	1155.73	1.142	0.37	0.36	0.394	1.06	0.978	1.153	1.509	1.521	1.512	0.02572	21
[R].FIEEEKK.[G]	2xTMT6plex [K6; K7]; 1xTMT6plex [N-Term]	1	1	2	P0AEZ5	P0AEZ5 [255-261]	1	1609.98	0.966	0.637	0.48	0.526	0.989	1.238	1.116	1.509	1.222	1.316	0.02926	16
[R].DALAATLHADVGK.[S]	2xTMT6plex [K13; T/H]; 1xTMT6plex [N-Term]	1	2	6	Q7DBI0	Q7DBI0 [270-282]	0	1969.17	1.072	0.347	0.378	0.508	1.319	1.155	1.035	1.509	1.033	1.643	6.462e-07	54
[R].IATVVPDK.[N]	1xTMT6plex [K8]; 1xTMT6plex [N-Term]	1	1	1	A0A0H3PQ89	A0A0H3PQ89 [52-59]	0	1300.82	1.03	0.365	0.664	0.6	1.042	0.783	1.481	1.508	1.348	1.18	0.006124	30
[K].FGPHQDMMFK.[D]	1xTMT6plex [K10]; 1xTMT6plex [N-Term]	1	1	1	Q8XDZ4	Q8XDZ4 [44-53]	0	1695.88	0.98	0.341	0.443	0.215	1.01	1.306	1.419	1.508	1.307	1.471	7.488e-05	41
[K].QGIESATQK.[K]	1xTMT6plex [K9]; 1xTMT6plex [N-Term]	1	1	2	B5Z3T2	B5Z3T2 [100-108]	0	1419.82	1.046	0.378	0.545	0.449	1.115	1.051	1.191	1.508	1.327	1.388	1.034e-05	44
[R].YEDIDVLDFR.[V]	1xTMT6plex [N-Term]	1	1	1	P0AAS1	P0AAS1 [87-96]	0	1513.77	0.993	0.675	0.858	0.712	1.18	1.097	1.092	1.508	1.012	0.871	2.058e-06	52
[K].IEHEIIIK.[A]	1xTMT6plex [K8]; 1xTMT6plex [N-Term]	1	1	1	Q8X9R4	Q8X9R4 [38-45]	0	1452.92	0.715	0.476	0.458	0.505	1.136	1.547	0.965	1.508	1.355	1.335	0.000177	32
[R].ISDAAQAHFAK.[L]	2xTMT6plex [S2; K11]; 1xTMT6plex [N-Term]	1	1	1	B5YTW5	B5YTW5 [4-14]	0	1846.08	1.212	0.468	0.571	0.515	1.252	0.915	0.964	1.508	1.34	1.255	0.0001234	32
[K].MANQANIPVITLDR.[Q]	1xTMT6plex [N-Term]	1	2	2	A0A0H3PQR8	A0A0H3PQR8 [102-115]	0	1784.99	0.985	0.517	0.611	0.294	1.051	1.297	1.215	1.507	1.141	1.382	2.553e-07	66
[K].AQEILGCPVQVISGEEEAR.[L]	1xCarbamidomethyl [C7]; 1xTMT6plex [N-Term]	1	1	1	Q8XAT5	Q8XAT5 [100-118]	0	2314.19	0.956	0.421	0.479	0.313	0.605	1.604	1.196	1.507	2.113	0.807	1.433e-06	40
[K].VDQMAAR.[L]	1xTMT6plex [N-Term]	1	2	1	A0A2Z6FAZ4	A0A2Z6FAZ4 [24-30]	0	1019.55	0.868	0.435	0.383	0.387	1.286	1.153	1.155	1.507	1.35	1.477	0.006081	30
[K].KNGIDTLK.[A]	2xTMT6plex [K1; K8]; 1xTMT6plex [N-Term]	1	1	1	P0AE89	P0AE89 [57-64]	1	1576	1.059	0.483	0.495	0.453	0.876	1.33	1.14	1.507	1.437	1.22	0.0004779	12
[R].VMAENGR.[L]	1xTMT6plex [N-Term]	1	1	1	P0ABA5	P0ABA5 [79-85]	0	1005.53	1.003	0.45	0.497	0.359	1.074	1.374	1.083	1.507	1.354	1.299	0.006396	29
[K].NNVGNYK.[G]	1xTMT6plex [K7]; 1xTMT6plex [N-Term]	1	2	1	A0A0H3PV65	A0A0H3PV65 [296-302]	0	1266.72	1.217	0.529	0.495	0.649	0.947	1.044	1.079	1.507	1.182	1.352	0.00956	17
[R].WLVVDEVTQPTK.[E]	1xTMT6plex [K12]; 1xTMT6plex [N-Term]	1	1	1	P0AFF8	P0AFF8 [62-73]	0	1873.08	0.907	0.587	0.471	0.52	1.181	1.188	1.029	1.507	1.252	1.357	1.133e-07	67
[R].QVVLEGGTASDTVIR.[D]	1xTMT6plex [N-Term]	1	2	1	A0A0H3JDL6	A0A0H3JDL6 [121-135]	0	1773.99	1.043	0.533	0.801	0.52	0.738	1.014	1.029	1.507	1.294	1.52	3.615e-05	35
[R].SENGYR.[T]	1xTMT6plex [N-Term]	1	1	1	Q8XD09	Q8XD09 [32-37]	0	954.484	0.916	0.444	0.67	0.549	0.966	1.039	0.992	1.507	1.314	1.603	0.02217	21
[R].FGLEFEK.[S]	1xTMT6plex [K7]; 1xTMT6plex [N-Term]	1	4	1	A0A0H3PGU3	A0A0H3PGU3 [1274-1280]	0	1327.77	1.029	0.471	0.461	0.418	0.996	1.192	1.321	1.506	1.281	1.325	0.0007631	32
[K].QAMEDNK.[S]	1xOxidation [M3]; 1xTMT6plex [K7]; 1xTMT6plex [N-Term]	1	1	1	P66024	P66024 [308-314]	0	1309.68	0.94	0.482	0.595	0.872	0.974	0.921	1.262	1.506	1.181	1.267	0.07879	22
[K].QTLTYK.[L]	1xTMT6plex [K6]; 1xTMT6plex [N-Term]	1	1	1	Q8X9Q5	Q8X9Q5 [129-134]	0	1211.74	0.817	0.328	0.5	0.521	0.825	1.144	1.186	1.506	1.632	1.543	0.03838	28
[R].TQGLGPANPIASNSTAEGK.[A]	1xTMT6plex [K19]; 1xTMT6plex [N-Term]	1	1	4	A0A3G4X4I4	A0A3G4X4I4 [188-206]	0	2271.23	1.152	0.442	0.547	0.481	0.779	1.059	1.16	1.506	1.335	1.538	3.253e-11	88
[K].NGLVSSVR.[G]	1xTMT6plex [N-Term]	1	1	1	P0AGL0	P0AGL0 [52-59]	0	1060.63	0.978	0.522	0.534	0.481	1.152	1.161	1.009	1.506	1.18	1.477	0.0002173	28
[R].QVHESMPK.[G]	1xOxidation [M6]; 1xTMT6plex [K8]; 1xTMT6plex [N-Term]	1	2	2	Q8XBN0	Q8XBN0 [25-32]	0	1429.79	0.659	0.516	0.468	0.693	0.773	1.033	1.247	1.505	1.397	1.71	0.001151	24
[R].SAELLDTMAHDYR.[Q]	1xTMT6plex [N-Term]	1	1	2	P0ADW5	P0ADW5 [59-71]	0	1750.86	1.113	0.474	0.629	0.547	0.924	1.366	1.228	1.505	1.133	1.08	1.429e-08	79
[R].QDEFAATCR.[L]	1xCarbamidomethyl [C8]; 1xTMT6plex [N-Term]	1	1	2	A0A384LAF7	A0A384LAF7 [88-96]	0	1326.63	0.84	0.446	0.405	0.4	1.067	1.478	1.196	1.505	1.309	1.353	4.723e-05	36
[R].QQETLAK.[Q]	1xTMT6plex [K7]; 1xTMT6plex [N-Term]	1	2	2	Q8XAP7	Q8XAP7 [107-113]	0	1275.77	1.022	0.625	0.743	0.714	1.039	1.14	1.099	1.505	1.071	1.041	0.000197	38
[R].QMQVGGK.[D]	1xTMT6plex [K7]; 1xTMT6plex [N-Term]	1	1	1	B5YWE9	B5YWE9 [29-35]	0	1205.71	0.993	0.378	0.494	0.271	1.339	0.994	1.623	1.504	0.847	1.558	0.004922	32
[K].SWTLVR.[V]	1xTMT6plex [N-Term]	1	1	1	P0AG65	P0AG65 [72-77]	0	990.593	1.013	0.503	0.676	0.608	1.117	0.921	1.373	1.504	0.922	1.364	0.06472	28
[K].IIHLTDDSFDTDVLK.[A]	2xTMT6plex [K15; S/T]; 1xTMT6plex [N-Term]	1	1	8	P0AA27	P0AA27 [5-19]	0	2419.37	0.981	0.493	0.409	0.454	1.08	1.312	1.139	1.504	1.323	1.306	1.468e-05	46
[K].LSGFGNFDLR.[D]	1xTMT6plex [N-Term]	1	1	2	B5YQ00	B5YQ00 [46-55]	0	1354.73	1.042	0.5	0.572	0.559	1	1.107	1.106	1.504	1.09	1.521	5.237e-06	50
[R].SANAQQK.[G]	1xTMT6plex [K7]; 1xTMT6plex [N-Term]	1	2	1	A0A0H3PJH2	A0A0H3PJH2 [233-239]	0	1204.71	1.062	0.955	0.877	0.939	0.875	0.479	1.029	1.504	1.267	1.013	0.0004049	29
[R].QFPNIDNAYMELGTNR.[A]	1xOxidation [M10]; 1xTMT6plex [N-Term]	1	1	1	P0AEQ5	P0AEQ5 [157-172]	0	2128.03	0.83	0.291	0.377	0.718	1.041	1.083	1.372	1.503	1.352	1.432	3.333e-06	74
[R].GGLDPLLK.[-]	1xTMT6plex [K8]; 1xTMT6plex [N-Term]	1	1	1	P0AC64	P0AC64 [76-83]	0	1270.81	1.049	0.53	0.447	0.434	1.065	1.382	1.357	1.503	1.186	1.047	0.03909	27
[R].HILGLDHK.[I]	1xTMT6plex [K8]; 1xTMT6plex [N-Term]	1	1	3	P68193	P68193 [9-16]	0	1390.86	0.932	0.567	0.477	0.511	0.871	1.122	1.307	1.503	1.349	1.362	3.045e-05	45
[R].TMNLGTVSEER.[R]	1xTMT6plex [N-Term]	1	2	1	P0A9Q3	P0A9Q3 [121-131]	0	1465.75	1.271	0.546	0.768	0.472	1.111	1.116	0.886	1.503	1.031	1.295	2.568e-08	75
[R].TGFYMSLIGTPDEQR.[V]	1xOxidation [M5]; 1xTMT6plex [N-Term]	1	1	2	Q8X902	Q8X902 [85-99]	0	1959.97	1.088	0.906	0.677	1.512	0.588	0.807	0.672	1.503	1.096	1.151	2.245e-06	51
[R].QAVVVPESK.[R]	1xTMT6plex [K9]; 1xTMT6plex [N-Term]	1	1	2	P0AE80	P0AE80 [141-149]	0	1414.87	0.98	0.465	0.447	0.382	1.268	1.088	1.318	1.502	1.237	1.313	0.0002916	39
[K].FFSYDVER.[A]	1xTMT6plex [N-Term]	1	1	1	B5YSH7	B5YSH7 [50-57]	0	1291.65	1.162	0.479	0.305	0.39	0.884	1.033	1.198	1.502	1.454	1.594	0.00261	21
[-].MITGIQITK.[A]	1xOxidation [M1]; 1xTMT6plex [K9]; 1xTMT6plex [N-Term]	1	1	8	P68067	P68067 [1-9]	0	1478.9	0.954	0.48	0.451	0.498	0.908	1.178	1.19	1.502	1.716	1.123	0.0006494	40
[K].LYNDAGISNDR.[I]	1xTMT6plex [N-Term]	1	2	1	P0A871	P0A871 [118-128]	0	1466.74	0.811	0.509	0.606	0.673	0.98	1.207	1.175	1.502	1.243	1.295	1.528e-05	51
[M].AITGIFFGSDTGNTENIAK.[M]	1xTMT6plex [K19]; 1xTMT6plex [N-Term]	1	1	2	P61951	P61951 [2-20]	0	2414.3	0.908	0.456	0.356	0.326	1.014	1.426	1.155	1.502	1.44	1.418	1.188e-13	91
[R].EIGEALYDAYPDLDPK.[T]	1xTMT6plex [K16]; 1xTMT6plex [N-Term]	1	1	2	P0C0M0	P0C0M0 [10-25]	0	2267.18	1.029	0.54	0.423	0.503	1.052	1.091	1.077	1.502	1.552	1.231	8.195e-09	80
[R].VAFAGLK.[F]	1xTMT6plex [K7]; 1xTMT6plex [N-Term]	1	2	11	Q8XE41	Q8XE41 [96-102]	0	1163.76	0.985	0.47	0.368	0.368	1.102	1.223	1.227	1.501	1.385	1.372	0.0007919	31
[R].LQIIVAER.[R]	1xTMT6plex [N-Term]	1	1	1	P0A736	P0A736 [22-29]	0	1170.74	1.073	0.401	0.595	0.483	0.927	1.287	1.219	1.501	1.337	1.177	0.0003107	44
[R].HNFEGGK.[S]	1xTMT6plex [K7]; 1xTMT6plex [N-Term]	1	1	2	P0A9B1	P0A9B1 [71-77]	0	1246.69	1.042	0.36	0.498	0.451	1.072	0.994	1.184	1.501	1.368	1.53	0.001063	27
[K].NTVSQMVYK.[H]	1xOxidation [M6]; 1xTMT6plex [K9]; 1xTMT6plex [N-Term]	1	1	3	P0A6X5	P0A6X5 [48-56]	0	1543.86	1.112	0.714	0.422	0.681	1.065	0.912	1.118	1.501	1.172	1.304	2.301e-05	38
[K].AEEKPGR.[N]	1xTMT6plex [K4]; 1xTMT6plex [N-Term]	1	1	1	Q8XCD3	Q8XCD3 [197-203]	0	1244.74	0.882	0.763	0.68	0.686	0.99	1.323	1.087	1.501	0.993	1.093	0.01926	7
[K].AEGILLQCQR.[D]	1xCarbamidomethyl [C8]; 1xTMT6plex [N-Term]	1	1	1	Q8XDX0	Q8XDX0 [64-73]	0	1416.78	0.926	0.428	0.321	0.387	0.744	1.585	1.029	1.501	2.053	1.024	3.846e-06	46
[K].TLLGQQGYGTLADVPEK.[V]	1xTMT6plex [K17]; 1xTMT6plex [N-Term]	1	1	2	A0A3G4WUR8	A0A3G4WUR8 [54-70]	0	2248.26	1.051	0.612	0.695	0.559	1.259	0.91	1.023	1.501	0.852	1.537	6.002e-11	109
[R].DHTLFAK.[A]	1xTMT6plex [K7]; 1xTMT6plex [N-Term]	1	1	6	P0A7M0	P0A7M0 [56-62]	0	1289.76	1.037	0.526	0.524	0.539	0.808	1.148	1.001	1.501	1.402	1.514	0.0006401	31
[K].VATISGSDAK.[T]	1xTMT6plex [K10]; 1xTMT6plex [N-Term]	1	2	1	Q8XAP7	Q8XAP7 [122-131]	0	1406.83	1.055	0.653	0.715	0.73	1.2	1.128	0.851	1.501	1.004	1.164	3.761e-06	57
[K].DQGMHLSMK.[D]	2xTMT6plex [S7; K9]; 1xTMT6plex [N-Term]	1	2	1	A0A0H3PGU3	A0A0H3PGU3 [1187-1195]	0	1733.96	1.112	0.365	0.404	0.208	1.179	1.28	1.207	1.5	1.38	1.365	0.01022	7
[R].TESAVR.[I]	1xTMT6plex [N-Term]	1	1	1	P66024	P66024 [257-262]	0	891.51	1.032	0.38	0.53	0.568	0.841	1.122	1.04	1.5	1.272	1.715	0.01953	31
[R].ALQNVDLIR.[S]	1xTMT6plex [N-Term]	1	1	2	Q8XCN4	Q8XCN4 [83-91]	0	1270.77	0.984	0.634	0.773	0.64	1.017	1.283	1.035	1.5	1.017	1.118	1.222e-05	53
[R].EMGLQEMTGFSK.[T]	1xOxidation [M2]; 1xTMT6plex [K12]; 1xTMT6plex [N-Term]	1	1	1	P0ADL0	P0ADL0 [106-117]	0	1831.93	0.825	0.779	0.557	0.521	0.712	1.582	0.78	1.5	1.555	1.19	0.005733	21
[R].EAQDILLDQR.[L]	1xTMT6plex [N-Term]	1	2	1	A0A0H3PXX3	A0A0H3PXX3 [44-53]	0	1429.78	0.944	0.589	0.483	0.599	0.959	1.171	1.211	1.499	1.201	1.344	2.853e-05	45
[R].SANCLK.[A]	1xCarbamidomethyl [C4]; 1xTMT6plex [K6]; 1xTMT6plex [N-Term]	1	1	1	P0A7Z6	P0A7Z6 [266-271]	0	1150.67	1.11	0.663	0.67	0.6	0.809	1.169	1.204	1.499	1.038	1.238	0.0313	18
[R].IANTPAFIK.[G]	1xTMT6plex [K9]; 1xTMT6plex [N-Term]	1	1	1	P0A966	P0A966 [48-56]	0	1432.89	1.064	0.421	0.591	0.474	1.078	1.139	1.169	1.499	1.199	1.366	0.0005545	34
[R].LESFIK.[R]	1xTMT6plex [K6]; 1xTMT6plex [N-Term]	1	1	1	P0A6M1	P0A6M1 [114-119]	0	1194.75	0.9	0.405	0.508	0.441	1.151	1.382	1.159	1.499	1.269	1.284	0.01409	24
[M].ANPEQLEEQREETR.[L]	1xTMT6plex [N-Term]	1	1	2	P0AF91	P0AF91 [2-15]	1	1957.98	1.053	0.459	0.185	0.324	0.728	1.36	1.109	1.499	1.786	1.496	3.612e-05	40
[R].QNLLDIENLK.[V]	1xTMT6plex [K10]; 1xTMT6plex [N-Term]	1	2	2	A0A0H3PL42	A0A0H3PL42 [259-268]	0	1657.99	0.957	0.665	0.746	0.71	1.157	1.268	1.015	1.499	1.008	0.976	1.827e-06	61
[R].LVFDLQSK.[L]	1xTMT6plex [K8]; 1xTMT6plex [N-Term]	1	1	1	Q8XDG2	Q8XDG2 [252-259]	0	1407.86	0.864	0.791	0.667	0.694	1.261	1.484	0.911	1.499	0.94	0.889	0.0003418	38
[K].VAVDNSQNK.[R]	1xTMT6plex [K9]; 1xTMT6plex [N-Term]	1	2	1	P65291	P65291 [58-66]	0	1432.82	0.896	0.516	0.432	0.392	1.055	1.156	1.391	1.498	1.194	1.47	1.319e-05	47
[K].GEVVLGDEFSPDGSR.[L]	1xTMT6plex [N-Term]	1	1	2	B5Z013	B5Z013 [185-199]	0	1792.89	1.049	0.646	0.349	0.606	0.921	1.21	1.303	1.498	1.134	1.285	5.219e-09	76
[K].SLLEAK.[G]	1xTMT6plex [K6]; 1xTMT6plex [N-Term]	1	2	1	A0A0H3PUY2	A0A0H3PUY2 [95-100]	0	1118.72	0.853	0.394	0.52	0.47	1.158	1.211	1.251	1.498	1.301	1.345	0.01222	30
[R].YDDVEVIVK.[A]	1xTMT6plex [K9]; 1xTMT6plex [N-Term]	1	4	1	P58218	P58218 [35-43]	0	1537.89	0.931	0.364	0.608	0.481	1.073	1.248	1.139	1.498	1.192	1.466	8.333e-06	48
[R].VSQASDSYYYR.[A]	1xTMT6plex [N-Term]	1	1	1	P0AEH7	P0AEH7 [54-64]	0	1567.76	1.105	0.482	0.502	0.478	1.244	1.295	1.005	1.498	1.072	1.319	9.182e-06	54
[KR].IGSTIK.[T]	1xTMT6plex [K6]; 1xTMT6plex [N-Term]	2	3	1	P0A7N3; Q8X9T8	P0A7N3 [25-30]; Q8X9T8 [25-30]	0	1076.71	1.032	0.413	0.473	0.465	1.362	1.196	0.917	1.498	1.243	1.402	0.03739	26
[R].QAAESMK.[R]	1xOxidation [M6]; 1xTMT6plex [K7]; 1xTMT6plex [N-Term]	1	1	2	P69426	P69426 [87-93]	0	1238.68	0.818	0.544	0.406	0.47	1.17	1.258	1.384	1.497	1.258	1.196	0.02654	20
[K].VIDHYENPR.[N]	1xTMT6plex [N-Term]	1	1	3	P0ACD6	P0ACD6 [7-15]	0	1371.72	0.837	0.431	0.458	0.389	1.097	1.378	1.291	1.497	1.362	1.258	1.443e-05	45
[K].SVNITELR.[K]	1xTMT6plex [N-Term]	1	1	1	A0A384KSU1	A0A384KSU1 [9-16]	0	1160.68	1.116	0.36	0.756	0.537	0.777	1.06	1.264	1.497	1.385	1.247	0.0001838	49
[R].SGVVGLSR.[G]	1xTMT6plex [N-Term]	1	2	1	A0A0H3PHN7	A0A0H3PHN7 [160-167]	0	1003.61	1.107	0.448	0.392	0.467	0.888	1.067	1.246	1.497	1.366	1.523	0.0002792	47
[K].LYDSALSK.[I]	1xTMT6plex [K8]; 1xTMT6plex [N-Term]	1	2	1	Q7DB53	Q7DB53 [67-74]	0	1354.8	0.855	0.486	0.609	0.576	1.127	1.166	1.239	1.497	0.978	1.467	0.0002292	30
[K].TVVADGVGQGYK.[E]	1xTMT6plex [K12]; 1xTMT6plex [N-Term]	1	1	2	P62769	P62769 [56-67]	0	1651.94	1.06	0.413	0.608	0.451	1.077	1.034	1.234	1.497	1.218	1.408	1.307e-07	64
[K].VGDTVIEFDLPLLEEK.[A]	1xTMT6plex [K16]; 1xTMT6plex [N-Term]	1	1	11	A0A0H3PRI4	A0A0H3PRI4 [116-131]	0	2275.28	0.918	0.465	0.463	0.491	1.006	1.254	1.142	1.497	1.447	1.317	1.015e-09	71
[-].MQGSVTEFLKPR.[L]	1xTMT6plex [K10]; 1xTMT6plex [N-Term]	1	1	2	P0A7Z6	P0A7Z6 [1-12]	0	1851.06	1.145	0.606	0.478	0.297	1.036	1.383	1.113	1.497	1.201	1.244	7.393e-07	39
[R].SSELEAR.[N]	1xTMT6plex [N-Term]	1	2	1	Q8XBN0	Q8XBN0 [85-91]	0	1020.55	1.104	0.338	0.447	0.476	1.04	1.233	1.101	1.497	1.408	1.355	0.02637	30
[K].FGDEQADR.[Y]	1xTMT6plex [N-Term]	1	1	1	A0A0H3PVK8	A0A0H3PVK8 [23-30]	0	1166.56	1.176	0.397	0.565	0.638	0.771	1.244	1.089	1.497	1.237	1.385	0.05724	24
[K].DIDEWIKDER.[I]	1xTMT6plex [K7]; 1xTMT6plex [N-Term]	1	2	1	Q8X4W3	Q8X4W3 [66-75]	1	1776.95	0.996	0.641	0.435	0.451	1.001	1.468	1.066	1.497	1.241	1.203	0.009717	6
[K].MQAFSDK.[G]	1xTMT6plex [K7]; 1xTMT6plex [N-Term]	1	1	2	P0ADV3	P0ADV3 [150-156]	0	1284.7	1.084	0.453	0.393	0.366	0.995	1.504	1.064	1.497	1.286	1.357	0.002427	20
[R].SEVDLKR.[K]	1xTMT6plex [K6]; 1xTMT6plex [N-Term]	1	1	1	P62769	P62769 [92-98]	1	1304.79	0.945	0.356	0.205	0.245	0.631	1.836	0.661	1.497	2.857	0.766	0.02389	16
[K].EGDTLDCR.[Q]	1xCarbamidomethyl [C7]; 1xTMT6plex [N-Term]	1	1	1	Q8XBB5	Q8XBB5 [61-68]	0	1194.56	0.958	0.38	0.339	0.422	1.138	1.189	1.328	1.496	1.289	1.461	0.003334	25
[R].NPQTGK.[E]	1xTMT6plex [K6]; 1xTMT6plex [N-Term]	2	2	3	P0ACF6; P0ACF2	P0ACF6 [62-67]; P0ACF2 [62-67]	0	1102.66	1.029	0.353	0.482	0.444	0.883	0.931	1.066	1.496	1.82	1.495	0.04424	23
[M].AKEDNIEMQGTVLETLPNTMFR.[V]	1xOxidation [M]; 1xTMT6plex [K2]; 1xTMT6plex [N-Term]	1	1	5	P69224	P69224 [2-23]	1	3011.56	0.904	0.424	0.288	0.398	0.773	1.557	1.044	1.496	1.927	1.19	1.097e-09	54
[K].NSDIQPTVESLK.[G]	1xTMT6plex [K12]; 1xTMT6plex [N-Term]	1	1	3	P0AEU2	P0AEU2 [121-132]	0	1789.01	1.098	0.561	0.639	0.763	0.85	1.092	0.912	1.496	1.176	1.414	1.858e-05	39
[K].NDKENFTVLQTIR.[Q]	1xTMT6plex [K3]; 1xTMT6plex [N-Term]	1	2	1	Q8XB63	Q8XB63 [35-47]	1	2036.15	1.39	0.812	0.844	1.076	0.742	1.046	0.726	1.496	1.132	0.736	0.003925	31
[K].DSGSDMVLVGLLR.[G]	1xOxidation [M6]; 1xTMT6plex [N-Term]	1	2	1	A0A0H3JFB2	A0A0H3JFB2 [35-47]	0	1606.87	0.803	0.668	0.54	0.799	0.679	1.024	1.43	1.495	1.381	1.181	2.279e-05	55
[K].EAILYDALR.[Y]	1xTMT6plex [N-Term]	1	2	1	A0A0H3PUU0	A0A0H3PUU0 [46-54]	0	1292.74	0.91	0.551	0.668	0.725	1.238	1.177	1.323	1.495	0.745	1.168	0.0001585	34
[K].LESLMTGPR.[K]	1xOxidation [M5]; 1xTMT6plex [N-Term]	1	1	1	P64462	P64462 [78-86]	0	1248.68	0.945	0.633	0.485	0.606	1.128	0.909	1.266	1.495	1.382	1.152	0.001482	29
[R].LFDLGQVPK.[S]	1xTMT6plex [K9]; 1xTMT6plex [N-Term]	1	1	2	P64469	P64469 [56-64]	0	1474.9	1.016	0.384	0.436	0.273	0.916	1.472	1.202	1.495	1.428	1.378	0.0002439	43
[R].NMSVLQSSMDK.[K]	1xOxidation [M9]; 1xTMT6plex [K11]; 1xTMT6plex [N-Term]	1	3	1	A0A0H3JD81	A0A0H3JD81 [22-32]	0	1713.89	1.034	0.505	0.609	0.546	1.082	1.052	1.158	1.495	0.985	1.534	0.0109	10
[R].FNNFINDSLLEGAIDALK.[R]	1xTMT6plex [K18]; 1xTMT6plex [N-Term]	1	1	11	P61717	P61717 [22-39]	0	2452.35	1.099	0.541	0.685	0.431	1.06	1.054	1.082	1.495	1.16	1.392	1.577e-08	64
[R].DGTLAGSNVSLYEEVCAR.[Y]	1xCarbamidomethyl [C16]; 1xTMT6plex [N-Term]	1	1	2	Q9S5G4	Q9S5G4 [176-193]	0	2170.06	1.062	0.595	0.595	0.479	0.955	1.309	0.898	1.495	1.077	1.536	1.326e-11	102
[K].TVGQLLK.[E]	1xTMT6plex [K7]; 1xTMT6plex [N-Term]	1	1	2	P0A6P3	P0A6P3 [241-247]	0	1216.8	1.002	0.46	0.527	0.564	1.074	1.085	1.294	1.494	1.058	1.442	0.00114	36
[R].FALVER.[V]	1xTMT6plex [N-Term]	1	2	1	Q8XBL2	Q8XBL2 [69-74]	0	963.582	0.891	0.473	0.539	0.556	0.972	1.111	1.223	1.494	1.158	1.583	0.008642	33
[K].QNFGMVSNSFMR.[V]	1xOxidation [M]; 1xTMT6plex [N-Term]	1	1	2	A0A3G4WVB1	A0A3G4WVB1 [119-130]	0	1662.79	1.054	0.545	0.509	0.558	1.1	1.139	0.974	1.494	1.514	1.113	0.0001801	40
[K].EQNILK.[E]	1xTMT6plex [K6]; 1xTMT6plex [N-Term]	1	2	2	Q8XAH3	Q8XAH3 [28-33]	0	1202.75	0.836	0.221	0.31	0.373	1.193	1.421	1.234	1.493	1.463	1.457	0.007156	26
[K].AANDDLLNSFWLLDSEK.[G]	1xTMT6plex [K17]; 1xTMT6plex [N-Term]	1	1	13	P68067	P68067 [10-26]	0	2409.27	0.819	0.415	0.391	0.408	1.106	1.509	1.189	1.493	1.481	1.189	1.32e-09	89
[R].EQQGFCEGR.[I]	1xCarbamidomethyl [C6]; 1xTMT6plex [N-Term]	1	1	2	P0A6W7	P0A6W7 [53-61]	0	1339.63	0.822	0.478	0.539	0.444	1.111	1.338	1.169	1.493	1.209	1.398	2.857e-05	41
[R].VSAVSSAGELLLAR.[L]	1xTMT6plex [N-Term]	1	2	2	A0A0H3Q2Z2	A0A0H3Q2Z2 [136-149]	0	1601.94	0.925	0.572	0.624	0.532	1.018	1.226	1.13	1.493	1.216	1.262	1.13e-09	102
[K].AQAIVSYR.[E]	1xTMT6plex [N-Term]	1	1	1	A0A384K830	A0A384K830 [84-91]	0	1136.66	1.029	0.452	0.618	0.387	1.079	1.306	1.062	1.493	1.267	1.308	0.0001777	41
[K].STLQELADR.[Y]	1xTMT6plex [N-Term]	1	1	1	P0AGB5	P0AGB5 [251-259]	0	1261.69	0.856	0.486	0.792	0.517	1.101	0.987	1.414	1.492	0.908	1.448	8.153e-06	52
[R].EYDTFCGAIDK.[L]	1xCarbamidomethyl [C6]; 1xTMT6plex [K11]; 1xTMT6plex [N-Term]	1	1	2	P58208	P58208 [94-104]	0	1776.89	0.897	0.584	0.491	0.549	1.219	1.109	1.387	1.492	0.987	1.285	3.774e-08	62
[R].FGVEVK.[L]	1xTMT6plex [K6]; 1xTMT6plex [N-Term]	1	1	1	Q8XCV0	Q8XCV0 [87-92]	0	1136.71	0.979	0.399	0.484	0.448	0.874	1.192	1.371	1.492	1.357	1.405	0.02247	26
[K].MYLQGK.[G]	1xTMT6plex [K6]; 1xTMT6plex [N-Term]	1	1	1	P0A913	P0A913 [131-136]	0	1197.71	1.241	0.45	0.543	0.312	1.111	1.102	1.24	1.492	1.09	1.42	0.02996	22
[R].EEYGPFK.[T]	1xTMT6plex [K7]; 1xTMT6plex [N-Term]	1	1	1	A0A384K830	A0A384K830 [92-98]	0	1327.73	0.941	0.467	0.511	0.478	1.133	1.301	1.159	1.492	1.332	1.186	0.005706	18
[K].YHVNQYTGDESR.[T]	1xTMT6plex [N-Term]	1	1	2	P60665	P60665 [140-151]	0	1697.81	1.014	0.565	0.65	0.594	0.871	1.136	1.079	1.492	1.221	1.379	7.564e-08	47
[R].TAIAHHGR.[K]	1xTMT6plex [N-Term]	1	1	1	P64457	P64457 [50-57]	0	1091.63	0.826	0.405	0.402	0.377	1.131	1.395	1.023	1.492	1.754	1.194	8.735e-05	50
[R].NMQPGETLLIIADDPATTR.[D]	1xTMT6plex [N-Term]	1	1	2	B5YUM9	B5YUM9 [32-50]	0	2285.2	0.982	0.6	0.521	0.335	1.197	1.204	0.989	1.492	1.284	1.396	2.544e-06	55
[M].SQVSTEFIPTR.[I]	1xTMT6plex [N-Term]	1	1	1	P0AF00	P0AF00 [2-12]	0	1493.82	0.991	0.599	0.77	0.678	0.984	1.268	0.715	1.492	1.128	1.374	3.421e-06	48
[R].AALIDCLAPDRR.[V]	1xCarbamidomethyl [C6]; 1xTMT6plex [N-Term]	1	1	2	P0A911	P0A911 [318-329]	1	1599.88	0.991	0.807	0.501	0.423	0.74	1.819	0.612	1.492	1.841	0.773	2.207e-06	69
[K].LALLEQR.[S]	1xTMT6plex [N-Term]	1	2	1	Q8XBN0	Q8XBN0 [78-84]	0	1071.67	0.983	0.485	0.35	0.471	1.008	1.172	1.347	1.491	1.292	1.4	0.002128	34
[K].LFELGAR.[A]	1xTMT6plex [N-Term]	1	1	1	Q8XCN4	Q8XCN4 [76-82]	0	1034.62	0.992	0.587	0.654	0.654	1.134	1.078	1.274	1.491	0.972	1.163	0.01216	29
[K].ISAAMEK.[R]	1xOxidation [M5]; 1xTMT6plex [K7]; 1xTMT6plex [N-Term]	1	1	2	P0ABA5	P0ABA5 [125-131]	0	1223.71	0.948	0.463	0.469	0.438	1.034	1.211	1.204	1.491	1.346	1.396	0.02964	10
[K].STAGTGVDAAAQAADSASK.[R]	1xTMT6plex [K19]; 1xTMT6plex [N-Term]	1	2	8	Q7DBI0	Q7DBI0 [250-268]	0	2137.11	1.081	0.396	0.316	0.43	1.111	1.312	1.144	1.491	1.199	1.52	1.798e-12	112
[R].QTFAQK.[A]	1xTMT6plex [K6]; 1xTMT6plex [N-Term]	1	1	3	P0AEU9	P0AEU9 [92-97]	0	1180.71	1.087	0.431	0.589	0.537	1.05	1.04	1.124	1.491	1.237	1.413	0.01298	27
[K].HDNNMK.[D]	1xOxidation [M5]; 1xTMT6plex [K6]; 1xTMT6plex [N-Term]	1	1	2	P64436	P64436 [56-61]	0	1232.65	0.939	0.468	0.584	0.591	0.97	0.903	1.079	1.491	1.579	1.398	0.007768	20
[K].GGFTVELNGIR.[A]	1xTMT6plex [N-Term]	1	1	2	P0AG69	P0AG69 [118-128]	0	1391.78	0.924	0.531	0.504	0.555	1.244	1.353	1.045	1.491	0.951	1.402	5.031e-05	70
[K].NLGVINGR.[N]	1xTMT6plex [N-Term]	1	1	1	Q8XE41	Q8XE41 [301-308]	0	1071.65	0.987	0.826	0.498	0.679	0.911	1.002	1.02	1.491	1.384	1.201	0.001118	32
[R].SGAVDVIVVDSVAALTPK.[A]	1xTMT6plex [K18]; 1xTMT6plex [N-Term]	1	2	3	P0A7G8	P0A7G8 [136-153]	0	2199.3	0.892	0.668	0.632	0.626	0.9	1.448	1.009	1.491	1.167	1.169	2.058e-05	33
[K].LEAGDEVR.[I]	1xTMT6plex [N-Term]	1	1	1	Q8X8J3	Q8X8J3 [60-67]	0	1117.61	0.992	0.687	0.709	0.761	0.801	1.226	0.997	1.491	1.315	1.022	0.006958	14
[R].DRIDYQALPEHEK.[H]	1xTMT6plex [K13]; 1xTMT6plex [N-Term]	1	2	1	A0A0H3PT05	A0A0H3PT05 [72-84]	1	2072.12	0.822	0.732	0.578	0.639	0.834	1.262	0.883	1.491	1.622	1.137	0.0005203	17
[K].NQVLEK.[L]	1xTMT6plex [K6]; 1xTMT6plex [N-Term]	1	2	1	Q8XB58	Q8XB58 [98-103]	0	1188.74	0.844	0.671	0.515	0.797	1.166	0.95	1.337	1.49	0.987	1.243	0.04944	18
[R].ALLAAFDFPFR.[K]	1xTMT6plex [N-Term]	1	1	2	B5YTM9	B5YTM9 [168-178]	0	1496.85	0.866	0.697	0.546	0.571	0.963	1.685	1.334	1.49	0.538	1.31	0.0007037	37
[R].EDGSQGEAMAK.[K]	1xOxidation [M9]; 1xTMT6plex [K11]; 1xTMT6plex [N-Term]	1	1	3	A0A384KGT1	A0A384KGT1 [157-167]	0	1596.79	0.829	0.461	0.494	0.722	0.87	1.155	1.295	1.49	1.249	1.435	5.649e-05	30
[R].VAVVITTP.[-]	1xTMT6plex [N-Term]	1	1	1	A0A0H3PIR9	A0A0H3PIR9 [120-127]	0	1028.66	1.172	0.746	0.601	0.733	0.743	1.255	1.146	1.49	1.207	0.907	0.001437	45
[R].HGISNLK.[L]	1xTMT6plex [K7]; 1xTMT6plex [N-Term]	1	1	1	Q8X938	Q8X938 [207-213]	0	1226.76	1.053	0.77	0.967	0.9	0.93	1.18	0.763	1.49	0.929	1.018	0.001294	32
[K].GYAGDTATTSEIK.[A]	1xTMT6plex [K13]; 1xTMT6plex [N-Term]	1	2	1	Q8XB46	Q8XB46 [131-143]	0	1771.95	0.843	0.349	0.37	0.408	1.268	1.392	1.326	1.489	1.221	1.332	1.766e-10	88
[R].GEAEQAR.[V]	1xTMT6plex [N-Term]	1	1	1	B5Z0F1	B5Z0F1 [119-125]	0	989.521	1.013	0.345	0.485	0.391	1.271	1.124	1.206	1.489	1.243	1.432	0.005397	29
[K].QGLSASGAR.[Y]	1xTMT6plex [N-Term]	1	3	1	Q8X646	Q8X646 [64-72]	0	1075.61	1.071	0.411	0.474	0.426	1.124	1.094	1.197	1.489	1.445	1.27	2.52e-05	55
[R].SENADYQYNK.[K]	1xTMT6plex [K10]; 1xTMT6plex [N-Term]	1	1	3	P64274	P64274 [43-52]	0	1689.85	0.98	0.531	0.496	0.558	1.013	1.33	1.173	1.489	1.007	1.423	1.438e-06	59
[K].EPQGFVADATINTPNGVLVASGK.[H]	1xTMT6plex [K23]; 1xTMT6plex [N-Term]	1	1	2	P0AD51	P0AD51 [44-66]	0	2743.5	0.822	0.44	0.399	0.473	1.096	1.701	1.02	1.489	1.549	1.011	1.677e-10	91
[-].MFEINPVNNR.[I]	1xTMT6plex [N-Term]	1	1	1	P66024	P66024 [1-10]	0	1462.77	1.102	0.672	0.669	0.6	1.114	1.345	0.849	1.489	1.143	1.018	0.0005262	31
[K].TPGGEVEFEVIK.[V]	1xTMT6plex [K12]; 1xTMT6plex [N-Term]	1	1	2	P0A6W7	P0A6W7 [143-154]	0	1763	1.024	0.559	0.463	0.425	0.821	1.115	1.403	1.488	1.164	1.538	2.399e-05	47
[R].EALSLWLAEQK.[D]	1xTMT6plex [K11]; 1xTMT6plex [N-Term]	1	2	2	A0A0H3PL30	A0A0H3PL30 [55-65]	0	1746.02	0.836	0.508	0.439	0.469	0.988	1.181	1.349	1.488	1.36	1.382	8.115e-07	51
[R].LATQQSHIPAK.[T]	1xTMT6plex [K11]; 1xTMT6plex [N-Term]	1	1	2	B5YT46	B5YT46 [10-20]	0	1651.99	0.98	0.46	0.53	0.487	1.088	1.138	1.229	1.488	1.271	1.327	1.98e-06	47
[R].LQLLHDEGR.[L]	1xTMT6plex [N-Term]	1	2	4	A0A0H3JIN7	A0A0H3JIN7 [28-36]	0	1309.74	0.915	0.487	0.408	0.385	1.315	1.295	1.213	1.488	1.276	1.216	1.67e-05	50
[K].LFEVEVEVVNTLVVK.[G]	1xTMT6plex [K15]; 1xTMT6plex [N-Term]	1	1	51	P0ADZ2	P0ADZ2 [50-64]	0	2175.3	0.894	0.477	0.438	0.416	1.062	1.396	1.117	1.488	1.388	1.327	4.122e-10	89
[R].CDEFTPDSLK.[A]	1xCarbamidomethyl [C1]; 1xTMT6plex [K10]; 1xTMT6plex [N-Term]	1	1	1	P65558	P65558 [150-159]	0	1669.85	1.087	0.608	0.717	0.581	0.994	1.052	1.081	1.488	1.1	1.292	1.742e-05	49
[K].FSDQDR.[I]	1xTMT6plex [N-Term]	1	1	1	Q8X6S6	Q8X6S6 [11-16]	0	996.495	0.978	0.488	0.567	0.658	1.057	1.081	1.053	1.488	1.135	1.495	0.04469	21
[K].AQESQK.[V]	1xTMT6plex [K6]; 1xTMT6plex [N-Term]	1	2	1	Q8XAP7	Q8XAP7 [82-87]	0	1148.67	0.856	0.667	0.557	0.636	1.105	1.284	1.02	1.488	1.159	1.228	0.0267	21
[K].TIAELER.[I]	1xTMT6plex [N-Term]	1	1	1	Q8XB06	Q8XB06 [95-101]	0	1060.62	0.975	0.661	0.785	0.709	1.002	1.145	0.999	1.488	1.066	1.171	0.0003517	43
[R].NQSDPTMFNK.[I]	1xTMT6plex [K10]; 1xTMT6plex [N-Term]	1	1	1	P0ADG0	P0ADG0 [81-90]	0	1639.85	1.123	0.77	0.748	0.443	1.022	0.973	0.954	1.488	1.133	1.345	0.002129	22
[R].VHVHVEEGSPK.[D]	2xTMT6plex [S9; K11]; 1xTMT6plex [N-Term]	1	1	5	P0A4P7	P0A4P7 [86-96]	0	1905.12	1.495	0.627	0.899	0.593	1.002	0.883	0.856	1.488	0.885	1.273	6.276e-05	24
[R].SLADFEFNK.[A]	1xTMT6plex [K9]; 1xTMT6plex [N-Term]	1	1	1	P0AGM6	P0AGM6 [3-11]	0	1528.84	0.936	0.639	0.637	0.577	1.181	1.252	1.287	1.487	0.93	1.074	1.098e-05	38
[R].HNTAVTGDR.[A]	1xTMT6plex [T3]; 1xTMT6plex [N-Term]	1	2	1	Q8X881	Q8X881 [91-99]	0	1428.8	0.818	0.763	0.923	0.879	1.216	0.834	1.062	1.487	0.962	1.056	4.516e-05	26
[K].NNFMTPEQFR.[V]	1xTMT6plex [N-Term]	1	1	1	Q8XE55	Q8XE55 [223-232]	0	1512.75	1.15	0.703	0.779	0.701	0.998	0.994	1.041	1.487	0.981	1.166	0.0002511	38
[K].ACPAGLYK.[KQ]	1xCarbamidomethyl [C2]; 1xTMT6plex [K8]; 1xTMT6plex [N-Term]	1	2	1	P68648	P68648 [42-49]	0	1337.77	0.933	0.459	0.426	0.385	0.895	1.662	1.019	1.487	1.67	1.065	9.269e-05	35
[K].TIPLQDQDTR.[Y]	1xTMT6plex [N-Term]	1	2	1	A0A0H3JCF7	A0A0H3JCF7 [185-194]	0	1415.77	0.812	0.882	0.97	0.927	0.829	1.256	0.953	1.487	0.805	1.08	0.003104	46
[R].AAGSDAR.[R]	1xTMT6plex [N-Term]	1	2	1	A0A0H3JD71	A0A0H3JD71 [23-29]	0	876.474	1.099	0.489	0.601	0.545	1.028	1.147	1.194	1.486	1.181	1.23	0.003276	40
[K].QNNMTLDQMR.[S]	2xOxidation [M4; M9]; 1xTMT6plex [N-Term]	1	1	1	P0ABZ8	P0ABZ8 [106-115]	0	1511.71	0.851	0.962	0.688	1.322	0.402	1.007	1.165	1.486	1.145	0.972	0.006545	28
[K].LSGSVTVGETPVIR.[I]	1xTMT6plex [N-Term]	1	2	26	A0A0H3PRI4	A0A0H3PRI4 [153-166]	0	1643.95	0.942	0.475	0.531	0.492	1.003	1.145	1.16	1.486	1.372	1.394	5.366e-09	82
[K].EFGRPQR.[V]	1xTMT6plex [N-Term]	1	1	2	P0A7G4	P0A7G4 [4-10]	0	1118.63	0.965	0.537	0.378	0.359	0.878	1.526	0.846	1.486	1.836	1.188	0.006207	12
[K].LDEAMAR.[F]	1xTMT6plex [N-Term]	1	1	1	P0AFM7	P0AFM7 [161-167]	0	1034.55	0.986	0.494	0.53	0.434	0.818	1.626	1.279	1.485	1.112	1.236	0.003688	26
[K].QADTNQEQAK.[T]	1xTMT6plex [K10]; 1xTMT6plex [N-Term]	1	1	2	P69430	P69430 [68-77]	0	1590.85	1.015	0.394	0.52	0.453	1.024	1.099	1.198	1.485	1.302	1.511	1.816e-06	50
[K].QAEAGALAAR.[E]	1xTMT6plex [N-Term]	1	2	1	A0A0H3PRI0	A0A0H3PRI0 [84-93]	0	1186.67	1.064	0.39	0.525	0.595	0.926	1.152	1.142	1.485	1.322	1.399	1.03e-06	68
[K].QGTHQAMDDIR.[E]	1xTMT6plex [N-Term]	1	1	2	Q8XDP0	Q8XDP0 [155-165]	0	1500.74	1.129	0.357	0.408	0.267	1.17	1.617	1.119	1.485	1.21	1.237	3.246e-05	56
[K].NGLLLAR.[E]	1xTMT6plex [N-Term]	1	2	1	P0A9Q3	P0A9Q3 [61-67]	0	985.636	1.243	0.537	0.635	0.666	1.001	1.072	1.088	1.485	1.076	1.196	0.00178	33
[R].ISGAENIVK.[N]	1xTMT6plex [K9]; 1xTMT6plex [N-Term]	1	3	1	A0A0H3PNN4	A0A0H3PNN4 [64-72]	0	1388.85	1.136	0.401	0.586	0.497	0.946	1.073	1.075	1.485	1.462	1.339	2.36e-05	50
[K].MTETGGNFDK.[G]	1xOxidation [M1]; 1xTMT6plex [K10]; 1xTMT6plex [N-Term]	1	1	1	B5YT84	B5YT84 [43-52]	0	1573.79	1.002	0.852	0.88	1.558	0.546	0.581	1.073	1.485	1.237	0.786	0.002422	26
[R].EEPSSFASYGTWAR.[T]	1xTMT6plex [N-Term]	1	1	1	Q8X8W4	Q8X8W4 [80-93]	0	1816.87	0.916	0.642	0.47	0.556	0.951	1.507	0.857	1.485	1.368	1.249	5.816e-09	60
[K].LNNALAAIK.[A]	1xTMT6plex [K9]; 1xTMT6plex [N-Term]	1	2	1	A0A0H3PPL7	A0A0H3PPL7 [220-228]	0	1385.89	1.029	0.521	0.421	0.585	0.762	0.87	1.366	1.484	1.288	1.673	1.91e-06	57
[R].ALENGEQVK.[L]	1xTMT6plex [K9]; 1xTMT6plex [N-Term]	1	1	1	B5YQ00	B5YQ00 [37-45]	0	1445.84	0.996	0.471	0.49	0.392	1.049	1.289	1.293	1.484	1.324	1.212	0.0001606	48
[R].GEVLAVGNGR.[I]	1xTMT6plex [N-Term]	1	1	1	P0A6G1	P0A6G1 [38-47]	0	1200.69	0.803	0.32	0.371	0.45	0.998	1.528	1.226	1.484	1.616	1.203	1.406e-05	52
[R].FVGEEVTLVLR.[M]	1xTMT6plex [N-Term]	1	2	3	A0A0H3PSV1	A0A0H3PSV1 [98-108]	0	1490.88	1.077	0.544	0.4	0.518	1.317	0.989	1.208	1.484	1.265	1.198	1.973e-05	63
[K].YHVNQYTGDESR.[T]	1xTMT6plex [S11]; 1xTMT6plex [N-Term]	1	1	2	P60665	P60665 [140-151]	0	1926.97	1.208	0.781	0.954	0.739	0.663	0.865	0.984	1.484	0.942	1.378	8.664e-05	23
[R].LSYDTEASIAK.[A]	2xTMT6plex [S8; K11]; 1xTMT6plex [N-Term]	1	2	1	P0A871	P0A871 [101-111]	0	1885.09	1.606	0.397	0.716	0.798	0.975	0.87	0.964	1.484	0.911	1.279	0.0001539	13
[K].YELGTAYGHIALSVDNAAEACEK.[I]	1xCarbamidomethyl [C21]; 1xTMT6plex [K23]; 1xTMT6plex [N-Term]	1	1	2	P0AC82	P0AC82 [66-88]	0	2940.48	0.806	0.632	0.38	0.428	0.913	1.649	0.788	1.484	1.887	1.033	3.43e-11	78
[K].EQGNESPLNIIACENMVR.[G]	1xCarbamidomethyl [C13]; 1xTMT6plex [N-Term]	1	2	2	Q8XDG9	Q8XDG9 [108-125]	0	2303.13	0.969	0.885	0.374	0.422	0.676	1.855	0.739	1.484	1.861	0.734	4.004e-08	80
[K].QMVANDK.[K]	1xOxidation [M2]; 1xTMT6plex [K7]; 1xTMT6plex [N-Term]	1	1	1	A0A0H3PQY4	A0A0H3PQY4 [12-18]	0	1279.71	0.911	0.61	0.67	0.78	1.045	0.952	1.427	1.483	0.963	1.158	0.01671	24
[R].QMIMVLAPK.[K]	2xOxidation [M2; M4]; 1xTMT6plex [K9]; 1xTMT6plex [N-Term]	1	2	2	P0A709	P0A709 [169-177]	0	1520.89	0.903	0.475	0.498	0.818	0.828	0.916	1.361	1.483	1.237	1.481	0.0001303	34
[K].NELEPK.[M]	1xTMT6plex [K6]; 1xTMT6plex [N-Term]	1	1	1	Q8XE17	Q8XE17 [220-225]	0	1187.7	1.032	0.753	1.383	1.109	1.063	0.626	1.103	1.483	0.619	0.831	0.09518	15
[K].LQQAEQR.[V]	1xTMT6plex [N-Term]	1	1	1	P0A8H1	P0A8H1 [53-59]	0	1101.62	1.04	0.431	0.418	0.602	0.696	1.302	1.09	1.483	1.696	1.242	0.002852	30
[K].NVPFESGIDSVGSAR.[L]	1xTMT6plex [N-Term]	1	1	2	P0AFC5	P0AFC5 [47-61]	0	1763.91	1.306	0.54	0.802	0.721	0.932	1.102	0.841	1.483	1.141	1.131	1.306e-07	64
[R].QLLEEESREQ.[-]	1xTMT6plex [N-Term]	1	1	1	P64586	P64586 [125-134]	1	1489.77	1.108	0.855	0.345	0.405	0.613	1.953	0.727	1.483	1.724	0.789	0.0004482	31
[K].EMLEHMASTLAQGER.[I]	1xOxidation [M]; 1xTMT6plex [N-Term]	1	1	4	B5YT46	B5YT46 [28-42]	0	1947.95	0.806	0.455	0.207	0.257	0.971	1.533	1.176	1.482	1.628	1.485	2.906e-08	71
[K].ELKDDAWVILEGSIVK.[K]	2xTMT6plex [K3; K16]; 1xTMT6plex [N-Term]	1	2	11	A0A3G4WXS3	A0A3G4WXS3 [39-54]	1	2502.48	0.926	0.575	0.411	0.411	1.043	1.334	1.117	1.482	1.647	1.054	4.388e-06	44
[R].TGFYMSLIGTPDEQR.[V]	1xTMT6plex [N-Term]	1	1	2	Q8X902	Q8X902 [85-99]	0	1943.97	1.108	0.957	0.828	0.707	0.654	1.129	0.78	1.482	1.151	1.203	7.108e-09	72
[R].HAECSVLVVR.[-]	1xCarbamidomethyl [C4]; 1xTMT6plex [S5]; 1xTMT6plex [N-Term]	1	1	5	P0A4P7	P0A4P7 [135-144]	0	1627.94	1.296	0.773	0.876	0.916	0.837	0.88	0.742	1.482	0.975	1.223	4.57e-05	24
[K].LFADAFSK.[D]	1xTMT6plex [K8]; 1xTMT6plex [N-Term]	1	1	2	P0ABC5	P0ABC5 [282-289]	0	1356.79	0.916	0.44	0.421	0.416	1.063	1.44	1.257	1.481	1.287	1.278	0.0001272	43
[K].YEIDVK.[A]	1xTMT6plex [K6]; 1xTMT6plex [N-Term]	1	1	1	Q8X9J6	Q8X9J6 [137-142]	0	1224.72	0.905	0.793	0.842	0.682	1.12	1.068	1.026	1.481	1.068	1.016	0.04512	24
[K].GDYEDRVDDYIIK.[N]	1xTMT6plex [K13]; 1xTMT6plex [N-Term]	1	1	5	P0A8M8	P0A8M8 [70-82]	1	2059.07	0.892	0.595	0.387	0.441	0.728	1.83	0.867	1.481	1.759	1.021	7.341e-05	25
[K].ILDDLR.[H]	1xTMT6plex [N-Term]	1	1	1	P62769	P62769 [100-105]	0	973.588	1.021	0.476	0.406	0.479	1.291	1.213	1.208	1.48	1.222	1.204	0.0865	32
[K].SNSETIK.[-]	1xTMT6plex [K7]; 1xTMT6plex [N-Term]	1	1	3	P60625	P60625 [98-104]	0	1236.72	1.013	0.427	0.561	0.489	1.119	0.944	1.186	1.48	1.265	1.517	0.001367	29
[-].MYAVFQSGGK.[Q]	1xOxidation [M1]; 1xTMT6plex [K10]; 1xTMT6plex [N-Term]	1	1	2	B5YS75	B5YS75 [1-10]	0	1561.84	1.017	0.632	0.342	0.605	0.632	1.207	1.1	1.48	1.608	1.378	3.768e-05	41
[K].LGDIEYR.[E]	1xTMT6plex [N-Term]	1	1	5	P68067	P68067 [49-55]	0	1094.6	0.933	0.445	0.457	0.46	1.084	1.405	0.99	1.48	1.444	1.303	0.005562	27
[R].GDSDFIFYNNLTSSDGSVTHTGDNR.[T]	1xTMT6plex [S/T]; 1xTMT6plex [N-Term]	1	2	5	A0A3G4WVY0	A0A3G4WVY0 [56-80]	0	3177.51	0.952	0.683	0.448	0.494	1.101	1.538	0.571	1.48	1.49	1.244	1.271e-05	44
[K].DGSNGHK.[S]	1xTMT6plex [K7]; 1xTMT6plex [N-Term]	1	2	1	A0A0H3PM86	A0A0H3PM86 [80-86]	0	1172.64	0.739	0.469	0.497	0.295	0.938	1.428	1.341	1.479	1.487	1.327	0.002871	18
[R].GICQSDER.[G]	1xCarbamidomethyl [C3]; 1xTMT6plex [N-Term]	1	2	1	Q8X632	Q8X632 [16-23]	0	1193.58	0.774	0.432	0.572	0.39	1.453	1.34	1.274	1.479	1.129	1.157	0.0002368	40
[R].EVELVALSGAR.[I]	1xTMT6plex [N-Term]	1	1	1	Q8XAG1	Q8XAG1 [78-88]	0	1372.8	0.906	0.507	0.506	0.527	1.147	1.342	1.183	1.479	1.099	1.305	3.634e-05	43
[K].NDVEIIAR.[E]	1xTMT6plex [N-Term]	1	1	1	P83843	P83843 [14-21]	0	1158.67	0.975	0.586	0.624	0.699	1.001	1.151	1.167	1.479	1.003	1.315	0.0001611	49
[R].IEMENEILK.[K]	1xTMT6plex [K9]; 1xTMT6plex [N-Term]	1	2	1	A0A0H3PRI2	A0A0H3PRI2 [77-85]	0	1576.9	0.802	0.49	0.629	0.309	1.139	1.352	1.148	1.479	0.992	1.66	0.01217	21
[R].ALDIVK.[R]	1xTMT6plex [K6]; 1xTMT6plex [N-Term]	1	1	1	Q8XD52	Q8XD52 [33-38]	0	1116.74	1.122	0.43	0.311	0.3	0.995	1.474	1.112	1.479	1.627	1.15	0.01034	33
[R].LAESEASNDQAPVQMPR.[D]	1xOxidation [M15]; 1xTMT6plex [N-Term]	1	1	3	P0ADW5	P0ADW5 [99-115]	0	2088.02	0.926	0.502	0.599	0.792	0.802	1.043	1.478	1.478	1.227	1.153	2.126e-08	55
[R].FQDLQR.[Q]	1xTMT6plex [N-Term]	1	1	1	P0A6M1	P0A6M1 [24-29]	0	1035.58	0.924	0.542	0.484	0.52	1.014	1.161	1.438	1.478	1.19	1.249	0.07995	25
[K].QAELYR.[G]	1xTMT6plex [N-Term]	1	1	1	B5Z013	B5Z013 [4-9]	0	1008.57	1.106	0.543	0.483	0.562	1.125	1.166	1.062	1.478	1.147	1.328	0.05132	21
[R].QNVLLVPQEGVTHNAQGK.[A]	1xTMT6plex [K18]; 1xTMT6plex [N-Term]	1	1	1	Q8X4L0	Q8X4L0 [299-316]	0	2390.36	1.175	0.611	0.775	0.757	1.149	0.989	0.839	1.478	0.981	1.247	6.902e-08	66
[K].EMLEHMASTLAQGER.[I]	2xOxidation [M2; M6]; 1xTMT6plex [N-Term]	1	1	2	B5YT46	B5YT46 [28-42]	0	1963.94	0.74	0.569	0.473	0.69	1.147	0.963	1.335	1.477	1.315	1.291	3.708e-06	50
[R].DALPLMENAYR.[Q]	1xOxidation [M6]; 1xTMT6plex [N-Term]	1	1	1	P0AC04	P0AC04 [213-223]	0	1537.79	0.778	0.573	0.485	0.769	0.875	1.117	1.334	1.477	1.315	1.277	5.692e-05	52
[R].LSDGLCMEDEQFSVK.[H]	1xCarbamidomethyl [C6]; 1xOxidation [M7]; 1xTMT6plex [K15]; 1xTMT6plex [N-Term]	1	1	2	P0A9I9	P0A9I9 [79-93]	0	2232.09	0.889	0.422	0.507	0.71	0.709	0.929	1.222	1.477	1.818	1.317	1.363e-06	62
[R].SQMITLK.[R]	1xOxidation [M3]; 1xTMT6plex [K7]; 1xTMT6plex [N-Term]	1	1	2	P0AE80	P0AE80 [77-83]	0	1294.78	0.998	0.661	0.545	0.707	0.884	0.921	1.205	1.477	1.32	1.281	0.03621	18
[M].TQQITLIK.[D]	1xTMT6plex [K8]; 1xTMT6plex [N-Term]	1	1	1	Q8XBE7	Q8XBE7 [2-9]	0	1402.9	0.797	0.581	0.655	0.511	0.9	1.044	1.084	1.477	1.346	1.605	0.0001213	46
[K].ATSTSGDTLFQK.[H]	1xTMT6plex [K12]; 1xTMT6plex [N-Term]	1	1	2	Q8XCN6	Q8XCN6 [331-342]	0	1713.94	1.128	0.664	0.534	0.537	0.607	1.408	1.067	1.477	1.203	1.376	2.389e-06	62
[K].SVGDTSATLAWRPGDSGQK.[K]	1xTMT6plex [K19]; 1xTMT6plex [N-Term]	1	2	1	A0A0H3PR03	A0A0H3PR03 [76-94]	0	2391.27	0.914	0.796	0.581	0.696	0.847	1.141	1.066	1.477	0.953	1.528	0.001282	12
[K].GEAPKDSDTVVVNYK.[G]	2xTMT6plex [K5; K15]; 1xTMT6plex [N-Term]	1	1	1	P65765	P65765 [158-172]	1	2309.3	1.303	0.509	0.676	0.648	0.552	1.72	0.701	1.477	1.581	0.834	0.0009869	24
[K].IDSDTLGLNGFNVNGK.[G]	1xTMT6plex [K16]; 1xTMT6plex [N-Term]	1	2	2	Q7DBI0	Q7DBI0 [163-178]	0	2122.15	0.966	0.431	0.358	0.41	0.965	1.215	1.329	1.476	1.095	1.755	2.265e-10	96
[K].IDLVDGK.[L]	1xTMT6plex [K7]; 1xTMT6plex [N-Term]	1	1	1	P0AE73	P0AE73 [35-41]	0	1217.75	0.937	0.503	0.433	0.464	1.164	1.284	1.324	1.476	1.268	1.145	0.002424	29
[K].LFGSIGTR.[D]	1xTMT6plex [N-Term]	1	1	2	B5Z2K8	B5Z2K8 [90-97]	0	1079.64	0.902	0.386	0.551	0.43	1.24	0.95	1.187	1.476	1.125	1.754	0.002052	27
[R].YMENSLK.[E]	1xTMT6plex [K7]; 1xTMT6plex [N-Term]	1	1	1	P65765	P65765 [59-65]	0	1342.74	1.071	0.398	0.424	0.272	1.27	1.406	1.09	1.476	1.297	1.295	0.0008628	31
[K].QFDALLQEQSAQR.[V]	1xTMT6plex [N-Term]	1	1	1	P65368	P65368 [106-118]	0	1762.93	1.004	0.5	0.457	0.565	0.87	1.219	1.074	1.476	1.558	1.277	2.41e-07	59
[R].KISSLESLEK.[L]	2xTMT6plex [K1; K10]; 1xTMT6plex [N-Term]	1	1	1	P64469	P64469 [12-21]	1	1821.13	0.901	0.52	0.235	0.314	0.871	1.816	0.885	1.476	2.057	0.925	7.413e-05	35
[K].SQSTMNQR.[N]	1xOxidation [M5]; 1xTMT6plex [N-Term]	1	2	2	Q7DB53	Q7DB53 [89-96]	0	1196.59	0.889	0.437	0.546	0.617	1.176	0.936	1.19	1.475	1.263	1.471	0.01238	27
[R].ILENGEVKPLDVK.[V]	2xTMT6plex [K8; K13]; 1xTMT6plex [N-Term]	1	1	2	P0A6G1	P0A6G1 [48-60]	0	2141.31	1.025	0.417	0.337	0.423	1.049	1.185	1.016	1.475	1.654	1.419	0.004197	19
[R].FSETEQSGK.[L]	1xTMT6plex [K9]; 1xTMT6plex [N-Term]	1	1	1	A0A0H3PKK4	A0A0H3PKK4 [82-90]	0	1470.78	1.031	0.859	0.958	0.958	1.006	0.998	0.952	1.475	0.907	0.855	1.875e-05	39
[R].IQALESILDAEHPNWR.[D]	1xTMT6plex [S6]; 1xTMT6plex [N-Term]	1	1	1	P0AFN1	P0AFN1 [57-72]	0	2350.29	1.265	0.607	0.566	0.731	0.998	0.91	0.924	1.475	1.102	1.423	1.138e-05	31
[K].YGYTGK.[D]	1xTMT6plex [K6]; 1xTMT6plex [N-Term]	1	1	1	Q8XE17	Q8XE17 [196-201]	0	1146.66	1.097	0.848	0.991	0.931	1.104	0.981	0.873	1.475	0.902	0.798	0.05192	18
[K].YRYEEDNSPLGVIGSFTYTEK.[S]	1xTMT6plex [K21]; 1xTMT6plex [N-Term]	1	1	1	P0A919	P0A919 [51-71]	1	2926.49	0.905	0.807	0.558	0.669	0.851	1.348	0.582	1.475	1.585	1.221	3.334e-06	32
[K].LESLMTGPR.[K]	1xTMT6plex [N-Term]	1	1	1	P64462	P64462 [78-86]	0	1232.69	0.989	0.527	0.665	0.447	0.913	1.166	1.077	1.474	1.271	1.471	7.321e-05	38
[K].GSCQPATK.[D]	1xCarbamidomethyl [C3]; 1xTMT6plex [K8]; 1xTMT6plex [N-Term]	1	1	1	P0AGD2	P0AGD2 [72-79]	0	1306.72	0.812	0.452	0.459	0.48	1.116	1.401	1.035	1.474	1.507	1.265	0.0002215	46
[K].TAVGQTIQIGSGITK.[G]	1xTMT6plex [K15]; 1xTMT6plex [N-Term]	1	1	1	P0A9A8	P0A9A8 [52-66]	0	1932.15	1.068	0.589	0.791	0.796	0.927	1.128	0.978	1.474	0.947	1.303	8.735e-11	91
[R].TYDDDPTK.[Y]	1xTMT6plex [K8]; 1xTMT6plex [N-Term]	1	2	1	A0A0H3JKW9	A0A0H3JKW9 [175-182]	0	1412.73	0.799	0.457	0.703	0.577	1.233	1.169	0.958	1.474	1.226	1.403	0.002635	26
[K].VVCEATMMCAR.[S]	2xCarbamidomethyl [C3; C9]; 1xTMT6plex [N-Term]	1	1	1	P0A6Q8	P0A6Q8 [137-147]	0	1556.73	1.072	0.957	0.57	0.566	0.965	1.692	0.827	1.474	1.182	0.694	8.924e-06	44
[R].MDDAVDESMK.[R]	1xOxidation [M1]; 1xTMT6plex [K10]; 1xTMT6plex [N-Term]	1	3	1	A0A0H3JD81	A0A0H3JD81 [42-51]	0	1614.78	0.971	0.47	0.457	0.493	1.014	1.01	1.455	1.473	1.326	1.332	0.0005271	33
[R].KLAEAQEELK.[K]	2xTMT6plex [K1; K10]; 1xTMT6plex [N-Term]	1	2	1	Q8XAH3	Q8XAH3 [106-115]	1	1846.13	0.952	0.358	0.468	0.347	0.985	1.25	1.412	1.473	1.405	1.351	1.057e-06	26
[R].ENGTYNEIYK.[K]	1xTMT6plex [K10]; 1xTMT6plex [N-Term]	1	1	1	P0AEQ5	P0AEQ5 [231-240]	0	1688.89	0.977	0.359	0.383	0.41	0.838	1.102	1.386	1.473	1.39	1.681	4.016e-07	57
[R].DGYQSVK.[S]	1xTMT6plex [K7]; 1xTMT6plex [N-Term]	1	2	1	A0A0H3JDL6	A0A0H3JDL6 [173-179]	0	1254.71	0.89	0.544	0.51	0.592	0.874	1.251	1.372	1.473	1.166	1.329	0.002973	28
[R].HGESQWNK.[E]	1xTMT6plex [K8]; 1xTMT6plex [N-Term]	1	1	7	P62709	P62709 [11-18]	0	1443.77	0.91	0.505	0.566	0.521	0.964	1.095	1.331	1.473	1.257	1.376	0.0001943	30
[K].TEQLQLDTAMWDTAQAK.[D]	1xTMT6plex [K17]; 1xTMT6plex [N-Term]	1	1	2	Q8X641	Q8X641 [196-212]	0	2408.25	1.175	0.602	0.754	0.496	0.983	0.97	1.174	1.473	0.895	1.477	6.883e-10	83
[K].DAVAEMK.[R]	1xTMT6plex [K7]; 1xTMT6plex [N-Term]	1	1	1	P0A795	P0A795 [229-235]	0	1221.69	0.974	0.604	0.469	0.325	1.46	1.273	1.171	1.473	1.064	1.187	0.001872	28
[K].QTGETLK.[I]	1xTMT6plex [K7]; 1xTMT6plex [N-Term]	1	1	1	P58208	P58208 [116-122]	0	1234.74	1.092	0.568	0.633	0.625	0.9	1.048	1.168	1.473	1.324	1.169	0.001062	37
[K].LLEVIK.[E]	1xTMT6plex [K6]; 1xTMT6plex [N-Term]	1	1	1	P69823	P69823 [88-93]	0	1172.8	0.904	0.45	0.501	0.518	1.253	1.3	1.162	1.473	1.046	1.394	0.009609	26
[M].TNNDTTLQLSSVLNR.[E]	1xTMT6plex [N-Term]	1	1	1	A0A0H3PTH6	A0A0H3PTH6 [2-16]	0	1905.02	1.215	0.608	0.788	0.51	0.581	1.09	1.16	1.473	1.18	1.393	1.67e-08	67
[R].IQDADYATEVSNMSK.[A]	1xOxidation [M13]; 1xTMT6plex [K15]; 1xTMT6plex [N-Term]	1	2	5	Q7DBI0	Q7DBI0 [543-557]	0	2146.07	0.907	0.508	0.369	0.424	1.381	1.251	1.09	1.473	1.238	1.358	1.444e-08	69
[K].QQAAEAQVTALSVGGK.[A]	1xTMT6plex [K16]; 1xTMT6plex [N-Term]	1	2	2	A0A0H3Q3H5	A0A0H3Q3H5 [71-86]	0	2016.15	1.03	0.55	0.704	0.664	0.765	1.227	1.056	1.473	1.232	1.299	1.064e-10	100
[K].RNFIEGDK.[V]	1xTMT6plex [K8]; 1xTMT6plex [N-Term]	1	1	1	Q8X4L0	Q8X4L0 [75-82]	1	1436.83	0.988	0.613	0.689	0.569	1.112	1.102	1.048	1.473	1.028	1.378	0.007928	15
[K].TQNLSVNVGGR.[A]	1xTMT6plex [N-Term]	1	1	1	Q8X621	Q8X621 [229-239]	0	1373.77	1.069	0.833	0.624	0.631	0.842	1.045	0.945	1.473	1.21	1.327	9.568e-06	58
[R].DIIGPELVTLHNLK.[D]	1xTMT6plex [K14]; 1xTMT6plex [N-Term]	1	1	1	P0ABY6	P0ABY6 [23-36]	0	2020.22	0.73	0.545	0.335	0.367	0.973	1.691	0.927	1.473	1.541	1.417	1.55e-05	52
[R].RQLDSGK.[L]	1xTMT6plex [K7]; 1xTMT6plex [N-Term]	1	1	1	P0AFM7	P0AFM7 [154-160]	1	1261.76	0.961	0.496	0.468	0.537	0.67	1.57	0.923	1.473	1.703	1.197	0.04738	19
[R].DTGSGDGGLTTAER.[Q]	1xTMT6plex [N-Term]	1	3	1	A0A384KN66	A0A384KN66 [57-70]	0	1565.76	0.939	0.317	0.485	0.434	1.247	1.304	1.243	1.472	1.315	1.242	1.215e-08	75
[K].INENLYASTALER.[G]	1xTMT6plex [N-Term]	1	2	1	A0A0H3JLZ9	A0A0H3JLZ9 [84-96]	0	1722.92	1.121	0.597	0.524	0.627	1.023	1.272	1.048	1.472	0.938	1.379	2.951e-05	41
[R].NFSAEFK.[R]	1xTMT6plex [K7]; 1xTMT6plex [N-Term]	1	2	1	A0A0H3PRI2	A0A0H3PRI2 [5-11]	0	1300.73	1.168	0.614	0.609	0.648	0.931	0.927	1.028	1.472	1.169	1.437	0.002214	19
[K].SYPLDIHNVQDHLK.[E]	2xTMT6plex [S1; K14]; 1xTMT6plex [N-Term]	1	1	4	P0ABT3	P0ABT3 [106-119]	0	2366.34	1.431	0.588	0.736	0.662	0.93	0.973	0.922	1.472	1.092	1.194	2.625e-06	38
[R].AFASDNATVVIGTSLDPDMNDELR.[V]	1xOxidation [M19]; 1xTMT6plex [N-Term]	1	1	4	P0A9A8	P0A9A8 [284-307]	0	2796.36	0.768	0.859	1.228	0.586	1.126	0.874	1.15	1.471	0.897	1.042	3.098e-09	77
[K].SSSANASR.[D]	1xTMT6plex [N-Term]	1	1	1	P0A6S1	P0A6S1 [91-98]	0	1008.53	1.245	0.7	1.003	0.851	0.888	0.768	0.954	1.471	1.074	1.046	0.000478	34
[K].DGKPVAALSAGGHFDPK.[N]	2xTMT6plex [K3; K17]; 1xTMT6plex [N-Term]	1	5	3	A0A0H3JDT8	A0A0H3JDT8 [81-97]	0	2354.34	0.937	0.815	0.744	0.531	0.878	1.319	0.698	1.471	1.009	1.598	1.069e-05	26
[K].ANPDMSAMVEGIELTLK.[S]	1xOxidation [M8]; 1xTMT6plex [K17]; 1xTMT6plex [N-Term]	1	2	2	B5Z231	B5Z231 [112-128]	0	2293.22	0.824	0.443	0.4	0.409	1.067	1.215	1.37	1.47	1.351	1.45	1.043e-08	91
[K].EAGGTPGENMTMDNK.[E]	1xOxidation [M10]; 1xTMT6plex [K15]; 1xTMT6plex [N-Term]	1	2	1	A0A0H3PM86	A0A0H3PM86 [104-118]	0	2025.96	0.862	0.539	0.576	0.484	1.032	1.282	1.301	1.47	1.051	1.401	0.0001003	39
[K].GPSAANVIAL.[-]	1xTMT6plex [S3]; 1xTMT6plex [N-Term]	1	1	1	P0A974	P0A974 [60-69]	0	1370.84	1.795	0.511	0.586	0.538	1.042	0.897	1.162	1.47	1.078	0.921	0.0754	16
[R].TASITGACVALADALQK.[L]	1xCarbamidomethyl [C8]; 1xTMT6plex [K17]; 1xTMT6plex [N-Term]	1	1	2	B5YWE1	B5YWE1 [127-143]	0	2148.21	1.108	0.505	0.604	0.522	0.883	0.945	1.159	1.47	0.982	1.823	1.838e-14	102
[K].DGVIEIQGDKR.[D]	1xTMT6plex [K10]; 1xTMT6plex [N-Term]	1	2	1	A0A0H3PUY2	A0A0H3PUY2 [80-90]	1	1687.97	1.046	0.417	0.383	0.34	0.932	1.413	1.041	1.47	1.584	1.373	0.0001075	45
[R].NEAPLGIVYGSDAVASK.[G]	1xTMT6plex [K17]; 1xTMT6plex [N-Term]	1	1	2	Q8X931	Q8X931 [186-202]	0	2149.19	1.073	0.427	0.585	0.546	0.98	1.058	0.992	1.47	1.274	1.596	2.212e-09	79
[K].YLAIGCSCVSPNDQR.[L]	2xCarbamidomethyl [C6; C8]; 1xTMT6plex [N-Term]	1	2	2	A0A0H3JJV3	A0A0H3JJV3 [304-318]	0	1968.95	1.085	1.326	0.605	1.19	0.801	1.266	0.359	1.47	1.293	0.605	8.9e-09	65
[R].HSEYNPSSTER.[L]	1xTMT6plex [N-Term]	1	1	2	P58116	P58116 [101-111]	0	1535.73	0.785	0.422	0.594	0.413	1.112	1.1	1.461	1.469	1.102	1.543	2.178e-05	30
[K].YADHLK.[N]	1xTMT6plex [K6]; 1xTMT6plex [N-Term]	1	2	1	A0A384LMA8	A0A384LMA8 [33-38]	0	1204.71	0.926	0.409	0.465	0.43	1.177	1.114	1.25	1.469	1.367	1.394	0.02552	22
[K].DYEEDFK.[T]	1xTMT6plex [K7]; 1xTMT6plex [N-Term]	1	1	3	P0ADQ1	P0ADQ1 [71-77]	0	1403.71	0.953	0.432	0.488	0.428	1.12	1.17	1.16	1.469	1.355	1.426	0.003362	21
[K].SGLLVMVK.[A]	1xTMT6plex [K8]; 1xTMT6plex [N-Term]	1	1	1	P0AEQ5	P0AEQ5 [110-117]	0	1304.84	0.903	0.445	0.301	0.333	1.221	1.15	1.138	1.469	1.465	1.576	5.542e-05	45
[R].DRSEVDLK.[R]	1xTMT6plex [K8]; 1xTMT6plex [N-Term]	1	1	1	P62769	P62769 [90-97]	1	1419.82	1.046	0.453	0.437	0.411	0.929	1.49	1.133	1.469	1.413	1.219	0.0007513	18
[K].GFGFITPEDGSK.[D]	1xTMT6plex [K12]; 1xTMT6plex [N-Term]	1	1	11	P0A974	P0A974 [16-27]	0	1712.93	0.886	0.439	0.355	0.366	0.995	1.34	1.119	1.469	1.623	1.408	6.102e-07	67
[R].ETQQMPEVGQR.[L]	1xOxidation [M5]; 1xTMT6plex [N-Term]	1	1	1	P69492	P69492 [49-59]	0	1547.77	0.805	0.694	0.779	0.789	1.218	1.115	1.001	1.469	1.092	1.038	0.0005051	26
[K].EMLEHMASTLAQGER.[I]	1xTMT6plex [T9]; 1xTMT6plex [N-Term]	1	1	3	B5YT46	B5YT46 [28-42]	0	2161.11	1.104	0.45	0.366	0.351	1.19	1.648	0.97	1.469	1.321	1.13	1.807e-05	30
[K].GGLGNLMK.[Q]	1xOxidation [M7]; 1xTMT6plex [K8]; 1xTMT6plex [N-Term]	1	1	1	P0A8B7	P0A8B7 [5-12]	0	1263.75	0.877	0.585	0.399	0.751	0.848	1.189	1.273	1.468	1.285	1.325	0.07452	23
[R].AAANPLNASGK.[N]	1xTMT6plex [K11]; 1xTMT6plex [N-Term]	1	1	1	Q8XAS0	Q8XAS0 [227-237]	0	1471.86	0.948	0.441	0.467	0.515	1.209	1.388	1.111	1.468	1.22	1.233	1.441e-05	53
[-].MLYVIYAQDK.[A]	1xTMT6plex [K10]; 1xTMT6plex [N-Term]	1	1	1	A0A0H3JIN7	A0A0H3JIN7 [1-10]	0	1701.96	0.953	0.734	0.424	0.309	1.303	1.341	1.067	1.468	1.047	1.354	1.574e-05	41
[R].VLDFEEGR.[F]	1xTMT6plex [N-Term]	1	1	1	P0A6Q8	P0A6Q8 [29-36]	0	1193.64	0.954	0.983	1.076	0.936	0.91	1.009	0.955	1.468	0.949	0.762	0.0004133	38
[K].TYADGR.[K]	1xTMT6plex [N-Term]	1	2	1	Q8XE00	Q8XE00 [80-85]	0	911.478	1.1	0.532	0.62	0.518	1.212	1.096	0.954	1.468	1.058	1.443	0.01888	29
[K].LCQMAINELR.[Q]	1xCarbamidomethyl [C2]; 1xTMT6plex [N-Term]	1	1	2	B5YQ27	B5YQ27 [59-68]	0	1476.79	0.92	0.878	0.622	0.376	0.993	1.587	0.945	1.468	1.265	0.945	6.521e-06	52
[R].AVIESENSAERDQLLENLQEGMEVK.[G]	1xTMT6plex [K25]; 1xTMT6plex [N-Term]	1	1	3	P0AG69	P0AG69 [172-196]	1	3289.7	1.063	0.437	0.126	0.098	0.127	2.591	0.574	1.468	2.867	0.648	3.514e-09	64
[K].AEQWATGLK.[Y]	1xTMT6plex [K9]; 1xTMT6plex [N-Term]	1	1	2	A0A0H3PX28	A0A0H3PX28 [233-241]	0	1461.85	0.873	0.546	0.324	0.427	1.097	1.254	1.573	1.467	0.967	1.47	8.933e-06	62
[R].EAIPGVR.[L]	1xTMT6plex [N-Term]	1	1	1	Q8X7X0	Q8X7X0 [52-58]	0	970.588	0.864	0.466	0.609	0.486	1.014	1.276	1.262	1.467	1.268	1.287	0.0007578	35
[K].CDGCYDR.[V]	2xCarbamidomethyl [C1; C4]; 1xTMT6plex [N-Term]	1	1	1	Q8X4K5	Q8X4K5 [126-132]	0	1174.48	1.049	0.664	0.885	0.859	1.011	0.976	1.239	1.467	0.75	1.101	0.04823	14
[K].FTEGFDIENGK.[K]	1xTMT6plex [K11]; 1xTMT6plex [N-Term]	1	1	2	Q8XE17	Q8XE17 [117-127]	0	1714.91	1.073	0.696	0.852	0.986	0.957	1.006	1.14	1.467	1.009	0.815	1.096e-07	58
[R].NLDQAQPGR.[K]	1xTMT6plex [N-Term]	1	2	1	B5YS86	B5YS86 [250-258]	0	1227.66	1.105	0.558	0.768	0.637	0.935	1.045	1.06	1.467	1.204	1.221	0.0005761	31
[R].IQGVIQAR.[E]	1xTMT6plex [N-Term]	1	1	1	Q8X8T4	Q8X8T4 [217-224]	0	1113.69	1.023	0.81	1.03	0.86	0.815	1.026	1.003	1.467	1.003	0.963	0.0003383	40
[R].CTAVVADVR.[D]	1xCarbamidomethyl [C1]; 1xTMT6plex [N-Term]	1	1	1	Q8XBJ4	Q8XBJ4 [56-64]	0	1219.67	1.172	0.54	0.738	0.467	0.857	1.177	0.939	1.467	1.214	1.429	6.255e-05	64
[R].NEETLEPVPYFQK.[L]	1xTMT6plex [K13]; 1xTMT6plex [N-Term]	1	1	2	P0A8F2	P0A8F2 [104-116]	0	2052.11	1.218	0.821	0.643	0.688	0.362	1.386	0.725	1.467	1.427	1.263	9.375e-07	51
[R].MLILVNIEK.[L]	1xOxidation [M1]; 1xTMT6plex [K9]; 1xTMT6plex [N-Term]	1	1	1	P0A966	P0A966 [141-149]	0	1546.96	0.962	0.517	0.554	0.762	0.817	0.884	1.371	1.466	1.383	1.283	0.0002224	48
[R].FASTHTDSSAQTVSLEDYVSR.[M]	1xTMT6plex [H/T]; 1xTMT6plex [N-Term]	1	1	2	P0A6Z5	P0A6Z5 [402-422]	0	2759.39	0.935	0.701	0.819	0.746	0.781	1.2	1.288	1.466	1.092	0.972	1.27e-07	55
[K].HIGVAISGNEEDALLVNK.[A]	2xTMT6plex [S7; K18]; 1xTMT6plex [N-Term]	1	1	2	P67090	P67090 [5-22]	0	2566.48	1.294	0.606	0.793	0.704	1.039	0.914	1.236	1.466	0.973	0.975	4.754e-05	23
[-].MLTVIAEIR.[T]	1xTMT6plex [N-Term]	1	1	1	P0ADU3	P0ADU3 [1-9]	0	1274.77	1.152	0.63	0.462	0.273	1.113	1.336	1.23	1.466	1.162	1.176	1.888e-05	49
[R].QQEVTPAGTSMR.[Y]	1xOxidation [M11]; 1xTMT6plex [N-Term]	1	1	1	Q8X6Q6	Q8X6Q6 [60-71]	0	1549.78	0.8	0.463	0.544	0.661	1.173	0.983	1.088	1.466	1.403	1.419	0.001582	31
[K].YPQLTIR.[V]	1xTMT6plex [N-Term]	2	2	3	Q8XEB4; P68067	Q8XEB4 [726-732]; P68067 [93-99]	0	1119.67	0.895	0.603	0.626	0.637	0.988	1.245	1.056	1.466	1.312	1.171	0.03535	22
[R].NVSNNAK.[N]	1xTMT6plex [K7]; 1xTMT6plex [N-Term]	1	2	1	Q8X882	Q8X882 [183-189]	0	1204.71	1.211	0.585	0.868	1.013	0.835	0.919	1.039	1.466	0.913	1.15	0.001294	40
[K].SRLDEIDR.[V]	1xTMT6plex [N-Term]	1	2	1	Q7DBI0	Q7DBI0 [118-125]	1	1232.68	1.019	0.552	0.29	0.373	0.417	1.711	0.87	1.466	2.086	1.216	0.0101	34
[R].QSAFLQAEAR.[E]	1xTMT6plex [N-Term]	1	1	1	P0AA55	P0AA55 [216-225]	0	1349.74	1.047	0.813	0.791	0.986	0.919	1.069	0.84	1.466	1.257	0.812	4.262e-05	46
[K].VTYNEAK.[E]	1xTMT6plex [K7]; 1xTMT6plex [N-Term]	1	1	1	Q7DB52	Q7DB52 [43-49]	0	1282.74	0.946	0.43	0.521	0.386	1.09	1.267	1.342	1.465	1.39	1.164	0.0006637	35
[R].ISSILK.[V]	1xTMT6plex [K6]; 1xTMT6plex [N-Term]	1	2	1	A0A0H3JDB4	A0A0H3JDB4 [162-167]	0	1118.75	0.956	0.355	0.428	0.448	1.051	1.126	1.282	1.465	1.564	1.326	0.04693	27
[K].YADVGSFDYGR.[N]	1xTMT6plex [N-Term]	1	1	2	A0A0H3PX28	A0A0H3PX28 [112-122]	0	1478.71	0.992	0.593	0.444	0.484	1.168	1.18	1.157	1.465	1.145	1.37	5.569e-06	58
[R].SDVQAAK.[D]	1xTMT6plex [K7]; 1xTMT6plex [N-Term]	1	1	9	P69778	P69778 [53-59]	0	1176.7	0.98	0.485	0.551	0.507	1.214	0.862	1.147	1.465	1.143	1.647	0.0001959	41
[K].VSFTIESGAK.[G]	1xTMT6plex [K10]; 1xTMT6plex [N-Term]	1	1	12	P0A9Y1	P0A9Y1 [51-60]	0	1496.87	0.815	0.389	0.326	0.364	0.923	1.055	1.097	1.465	2.13	1.436	5.736e-07	51
[R].EDMLPR.[E]	1xTMT6plex [N-Term]	1	1	1	P0AFF8	P0AFF8 [165-170]	0	989.529	0.75	0.401	0.563	0.294	1.734	1.42	1.046	1.465	1.016	1.312	0.02437	29
[R].LEDWGR.[R]	1xTMT6plex [N-Term]	1	1	1	B5Z2K6	B5Z2K6 [39-44]	0	1004.54	1.001	0.437	0.496	0.417	1.206	1.21	1.415	1.464	1.06	1.294	0.06998	20
[K].LSYTGEVK.[A]	1xTMT6plex [K8]; 1xTMT6plex [N-Term]	1	2	1	P0A871	P0A871 [263-270]	0	1354.8	1.006	0.7	0.704	0.696	1.084	1.069	1.328	1.464	0.915	1.035	0.0006842	35
[R].TIDDMHSDIVSAVIR.[-]	1xTMT6plex [N-Term]	1	1	2	A0A0H3JDH7	A0A0H3JDH7 [179-193]	0	1901	0.949	0.566	0.5	0.294	1.041	1.41	1.24	1.464	1.172	1.363	1.625e-09	78
[M].TESTSR.[R]	1xTMT6plex [N-Term]	1	1	1	B5Z2A9	B5Z2A9 [2-7]	0	909.484	0.993	0.458	0.612	0.549	1.047	0.951	1.222	1.464	1.174	1.53	0.037	20
[M].QVSVETTQGLGR.[R]	1xTMT6plex [N-Term]	1	1	1	P0A851	P0A851 [2-13]	0	1503.83	0.987	0.409	0.639	0.535	1.156	1.25	1.179	1.464	1.162	1.22	0.0001493	24
[R].ITESEFLWQHNQDPMAVDK.[L]	1xTMT6plex [K19]; 1xTMT6plex [N-Term]	1	2	3	P0A871	P0A871 [276-294]	0	2746.39	1.055	0.547	0.519	0.324	0.998	1.54	1.103	1.464	1.133	1.315	4.946e-10	80
[K].TLAEIR.[SE]	1xTMT6plex [N-Term]	1	3	1	P0ABS3	P0ABS3 [140-145]	0	931.577	0.96	0.384	0.571	0.47	1.348	1.134	1.079	1.464	1.275	1.313	0.0332	25
[R].ECTLETLEEMLEK.[L]	1xCarbamidomethyl [C2]; 1xTMT6plex [K13]; 1xTMT6plex [N-Term]	1	1	12	P0ACG0	P0ACG0 [20-32]	0	2083.07	0.944	0.491	0.447	0.29	1.076	1.466	1.053	1.464	1.365	1.405	1.752e-09	73
[R].VVTHEAVGK.[C]	1xTMT6plex [K9]; 1xTMT6plex [N-Term]	1	1	2	P64484	P64484 [27-35]	0	1397.85	0.918	0.547	0.624	0.627	1.071	1.275	1.025	1.464	1.235	1.214	7.541e-06	46
[R].IAELGR.[Q]	1xTMT6plex [N-Term]	1	2	1	A0A0H3JFB2	A0A0H3JFB2 [22-27]	0	887.551	0.96	0.504	0.617	0.502	1.08	1.152	1.194	1.463	1.165	1.363	0.08772	25
[K].AVGQGFAGGLSALASQHGVNV.[-]	1xTMT6plex [H/S]; 1xTMT6plex [N-Term]	1	1	2	A0A3G4WVB1	A0A3G4WVB1 [171-191]	0	2398.32	1.292	0.625	0.634	0.622	1.049	1.222	0.7	1.463	1.231	1.162	4.763e-07	23
[R].FNDAVIR.[S]	1xTMT6plex [N-Term]	1	1	1	B5Z2K6	B5Z2K6 [80-86]	0	1063.61	1.141	0.434	0.582	0.429	0.847	1.074	1.455	1.462	1.133	1.443	0.01427	30
[R].LNDVEYHESIDEMK.[H]	1xOxidation [M13]; 1xTMT6plex [K14]; 1xTMT6plex [N-Term]	1	1	1	Q8X890	Q8X890 [40-53]	0	2196.09	0.78	0.664	0.617	0.698	0.869	1.266	1.253	1.462	1.127	1.263	8.746e-07	50
[R].KLDETTR.[N]	1xTMT6plex [K1]; 1xTMT6plex [N-Term]	1	2	1	Q8XEH1	Q8XEH1 [64-70]	1	1320.79	0.994	0.422	0.577	0.338	1.195	1.302	1.25	1.462	1.111	1.348	0.06899	17
[R].AAQGDITAPGGAR.[R]	1xTMT6plex [N-Term]	1	2	1	Q8XEB6	Q8XEB6 [33-45]	0	1413.76	0.958	0.664	0.581	0.629	1.205	1.321	1.092	1.462	1.109	0.978	6.816e-07	51
[R].FTSEQAEGNAIYR.[L]	1xTMT6plex [N-Term]	1	1	1	Q8XDG2	Q8XDG2 [90-102]	0	1714.86	0.951	0.727	0.578	0.734	0.822	1.368	1.083	1.462	1.208	1.067	3.054e-08	64
[K].NCDTIK.[K]	1xCarbamidomethyl [C2]; 1xTMT6plex [K6]; 1xTMT6plex [N-Term]	1	2	1	Q8XEH1	Q8XEH1 [9-14]	0	1208.67	1.139	0.529	0.462	0.517	1.06	1.132	1.051	1.462	1.263	1.385	0.01906	27
[K].SGVTTVK.[D]	1xTMT6plex [K7]; 1xTMT6plex [N-Term]	1	1	5	Q8XCB6	Q8XCB6 [188-194]	0	1149.72	0.885	0.511	0.478	0.542	0.729	0.949	1.014	1.462	2.199	1.232	0.0003469	35
[R].CVGAALR.[Q]	1xCarbamidomethyl [C1]; 1xTMT6plex [N-Term]	1	1	1	Q8XAN2	Q8XAN2 [153-159]	0	975.561	1.166	0.708	0.835	0.778	0.756	1.154	0.996	1.462	0.978	1.166	0.004844	35
[K].VYLQCFDADELKR.[I]	1xCarbamidomethyl [C5]; 1xTMT6plex [K12]; 1xTMT6plex [N-Term]	1	1	2	Q8XE17	Q8XE17 [205-217]	1	2115.13	0.896	1.086	0.792	0.752	0.99	1.06	0.952	1.462	1.263	0.746	1.189e-05	56
[K].EDLLASGR.[G]	1xTMT6plex [N-Term]	1	1	1	B5YT84	B5YT84 [11-18]	0	1089.61	1.072	0.943	0.963	0.962	0.946	0.731	0.928	1.462	1.212	0.78	0.002798	32
[K].IEQLEDKDWER.[E]	1xTMT6plex [K7]; 1xTMT6plex [N-Term]	1	1	1	P0A8T3	P0A8T3 [87-97]	1	1919.03	0.869	0.954	0.313	0.446	0.516	1.751	0.834	1.462	1.532	1.324	0.002006	15
[R].SLMESVEAK.[T]	1xTMT6plex [K9]; 1xTMT6plex [N-Term]	1	1	1	A0A0H3Q391	A0A0H3Q391 [42-50]	0	1451.82	1.005	0.531	0.48	0.327	1.239	1.42	1.222	1.461	1.152	1.163	1.259e-06	58
[R].KEGSDDR.[G]	1xTMT6plex [K1]; 1xTMT6plex [N-Term]	1	2	2	A0A0H3JJA2	A0A0H3JJA2 [17-23]	1	1264.69	0.965	0.398	0.472	0.362	1.124	1.294	1.152	1.461	1.415	1.355	0.04868	22
[K].TGYDGAAPPK.[G]	1xTMT6plex [K10]; 1xTMT6plex [N-Term]	1	1	1	A0A3G4WUP9	A0A3G4WUP9 [101-110]	0	1434.8	1.011	0.531	0.603	0.583	0.778	1.117	1.138	1.461	1.24	1.537	2.411e-05	42
[R].SLLLLQK.[V]	1xTMT6plex [K7]; 1xTMT6plex [N-Term]	1	1	1	Q8X8V9	Q8X8V9 [145-151]	0	1272.87	1.022	0.514	0.614	0.591	1.154	1.073	1.101	1.461	1.08	1.391	0.0005439	40
[K].KAGEGAK.[V]	2xTMT6plex [K1; K7]; 1xTMT6plex [N-Term]	1	2	2	A0A0H3PQR8	A0A0H3PQR8 [144-150]	1	1347.86	1.02	0.521	0.533	0.429	0.987	1.417	1.071	1.461	1.257	1.304	0.005483	11
[-].MTETQIYENIK.[Q]	1xTMT6plex [K11]; 1xTMT6plex [N-Term]	1	1	2	A0A384LMA8	A0A384LMA8 [1-11]	0	1827.99	1.018	0.443	0.45	0.319	1.165	1.363	1.059	1.461	1.381	1.34	5.265e-07	56
[R].YQQHGMAPLTQEQKPVAK.[V]	2xTMT6plex [K14; K18]; 1xTMT6plex [N-Term]	1	1	3	P0A9A8	P0A9A8 [339-356]	0	2741.54	1.135	0.587	0.795	0.48	1.08	1.098	1.012	1.461	1.071	1.28	3.842e-07	33
[K].QNDQIDVLLAK.[G]	1xTMT6plex [K11]; 1xTMT6plex [N-Term]	1	1	2	Q8X641	Q8X641 [71-81]	0	1715.01	0.885	0.64	0.75	0.714	1.025	1.173	1.008	1.461	0.991	1.353	2.318e-05	54
[R].ISDAAQAHFAK.[L]	1xTMT6plex [K11]; 1xTMT6plex [N-Term]	1	1	1	B5YTW5	B5YTW5 [4-14]	0	1616.92	0.911	0.585	0.369	0.448	0.955	1.383	1.007	1.461	1.498	1.383	4.21e-08	69
[R].TLTISDNGVGMTR.[D]	1xOxidation [M11]; 1xTMT6plex [N-Term]	1	1	1	P0A6Z5	P0A6Z5 [75-87]	0	1609.84	1.017	0.914	0.735	1.313	0.727	0.882	0.767	1.461	1.427	0.759	8.627e-06	46
[R].HILLKPSPIMTDEQAR.[V]	1xTMT6plex [K5]; 1xTMT6plex [N-Term]	1	1	2	P0ABZ8	P0ABZ8 [289-304]	0	2307.33	0.976	1.161	0.808	0.739	1.153	0.675	1.301	1.46	0.893	0.835	0.001765	22
[-].MFTINAEVR.[K]	1xOxidation [M1]; 1xTMT6plex [N-Term]	1	1	6	B5YWX8	B5YWX8 [1-9]	0	1325.71	0.909	0.515	0.528	0.553	0.932	1.059	1.232	1.46	1.269	1.544	0.001309	42
[K].AWGLEPESR.[L]	1xTMT6plex [N-Term]	1	1	1	P0A9R5	P0A9R5 [76-84]	0	1273.67	0.944	0.481	0.432	0.328	1.142	1.215	1.225	1.46	1.318	1.456	0.001729	39
[K].SVDGDQTYMR.[L]	1xOxidation [M9]; 1xTMT6plex [N-Term]	1	1	12	Q8XE41	Q8XE41 [49-58]	0	1416.66	0.92	0.537	0.421	0.427	1.054	1.229	1.212	1.46	1.36	1.379	5.223e-05	41
[R].TTGEHEVSFQVHSEVFAK.[V]	2xTMT6plex [K18; S/T/H]; 1xTMT6plex [N-Term]	1	1	15	B5Z2K8	B5Z2K8 [124-141]	0	2719.47	1.108	0.542	0.366	0.447	1.15	1.04	1.14	1.46	1.243	1.505	2.386e-05	36
[K].DKDYNPLIGR.[T]	1xTMT6plex [K2]; 1xTMT6plex [N-Term]	1	2	1	A0A0H3PGU3	A0A0H3PGU3 [1196-1205]	1	1648.94	1.001	0.575	0.59	0.608	0.93	1.286	1.092	1.46	1.264	1.195	0.003203	18
[K].QAGIITGAR.[I]	1xTMT6plex [N-Term]	1	1	1	P0ACI8	P0ACI8 [48-56]	0	1115.67	0.976	0.698	0.673	0.814	0.852	1.161	1.057	1.46	0.898	1.411	0.0002132	33
[R].GAPDVFEQFNTAVQK.[L]	1xTMT6plex [K15]; 1xTMT6plex [N-Term]	1	1	2	P0ACJ2	P0ACJ2 [85-99]	0	2109.14	0.836	0.653	0.619	0.648	1.053	1.356	1.012	1.46	0.957	1.407	4.083e-06	56
[K].IDSMYNLR.[M]	1xOxidation [M4]; 1xTMT6plex [N-Term]	1	1	1	Q8XCN4	Q8XCN4 [124-131]	0	1256.65	0.973	0.733	0.611	0.976	1.227	0.903	0.96	1.46	1.078	1.08	0.04102	18
[K].AGCPVSQVLK.[A]	1xCarbamidomethyl [C3]; 1xTMT6plex [K10]; 1xTMT6plex [N-Term]	1	1	3	A0A0H3PM84	A0A0H3PM84 [123-132]	0	1516.89	0.931	0.559	0.505	0.434	1.209	1.225	1.218	1.459	1.216	1.246	3.948e-07	61
[K].GSVAVLIKDEEGK.[E]	2xTMT6plex [K8; K13]; 1xTMT6plex [N-Term]	1	1	1	P0ACK0	P0ACK0 [46-58]	1	2032.23	0.987	0.709	0.516	0.792	0.924	1.365	1.133	1.459	1.158	0.957	0.001015	40
[K].NTADGAAVNAMR.[I]	1xTMT6plex [N-Term]	1	1	1	Q8X7A1	Q8X7A1 [30-41]	0	1419.72	1.015	0.452	0.627	0.361	1.427	1.064	1.123	1.459	1.266	1.207	3.652e-06	51
[M].QEGQNR.[K]	1xTMT6plex [N-Term]	1	1	1	P0ABS3	P0ABS3 [2-7]	0	960.506	0.94	0.528	0.631	0.603	1.062	0.895	1.117	1.459	1.246	1.521	0.08352	23
[K].IITCYK.[C]	1xCarbamidomethyl [C4]; 1xTMT6plex [K6]; 1xTMT6plex [N-Term]	1	2	1	A0A0H3Q3H5	A0A0H3Q3H5 [24-29]	0	1255.75	1.077	0.548	0.572	0.392	0.899	1.459	1.115	1.459	1.195	1.285	0.04123	26
[R].NDPLAMQR.[L]	1xTMT6plex [N-Term]	1	1	1	P0A6Z0	P0A6Z0 [254-261]	0	1173.62	1.298	0.825	0.85	0.518	0.888	1.14	0.759	1.459	0.868	1.395	0.0006482	42
[K].IKPEEFK.[A]	2xTMT6plex [K2; K7]; 1xTMT6plex [N-Term]	1	1	1	Q8X6N3	Q8X6N3 [58-64]	0	1577.99	0.941	0.384	0.357	0.417	1.038	1.132	1.172	1.458	1.463	1.639	0.01977	26
[R].IYNEISK.[E]	1xTMT6plex [K7]; 1xTMT6plex [N-Term]	1	1	1	B5YQG1	B5YQG1 [30-36]	0	1324.79	0.945	0.392	0.397	0.46	1.023	1.305	1.095	1.458	1.309	1.616	0.001893	28
[K].SDVLFNFNK.[A]	1xTMT6plex [K9]; 1xTMT6plex [N-Term]	1	1	8	P0A911	P0A911 [219-227]	0	1541.87	0.978	0.579	0.517	0.595	0.948	1.113	1.069	1.458	1.458	1.285	1.276e-05	50
[R].SGQIMWK.[R]	1xOxidation [M5]; 1xTMT6plex [K7]; 1xTMT6plex [N-Term]	1	1	1	A0A0H3PW46	A0A0H3PW46 [274-280]	0	1323.75	0.994	0.526	0.618	0.94	0.765	0.953	1.064	1.458	1.187	1.493	0.04675	13
[-].MQPNDITFFQR.[F]	1xOxidation [M1]; 1xTMT6plex [N-Term]	1	1	2	P67604	P67604 [1-11]	0	1641.83	0.966	0.714	0.537	0.667	0.938	1.019	1.024	1.458	1.509	1.168	0.0003567	47
[K].SQAHLDAGAK.[K]	1xTMT6plex [K10]; 1xTMT6plex [N-Term]	1	1	2	P58072	P58072 [106-115]	0	1455.83	0.932	0.932	0.819	0.928	1.313	1.022	0.956	1.458	0.879	0.762	1.862e-06	48
[R].DIEPDKFK.[N]	2xTMT6plex [K6; K8]; 1xTMT6plex [N-Term]	1	2	1	Q8XEB8	Q8XEB8 [30-37]	1	1679	1.098	0.63	0.846	0.581	1.032	1.428	0.886	1.458	1.09	0.951	0.08222	9
[R].TRDNEIVAK.[L]	1xTMT6plex [K9]; 1xTMT6plex [N-Term]	1	1	3	B5YT13	B5YT13 [70-78]	1	1503.89	1.212	0.649	0.329	0.433	0.421	1.522	0.851	1.458	2.211	0.914	0.0006654	18
[K].ITLNMGVGEAIADKK.[L]	2xTMT6plex [K14; K15]; 1xTMT6plex [N-Term]	1	1	2	B5YTM9	B5YTM9 [34-48]	1	2247.33	1.085	0.503	0.242	0.172	0.327	2.113	0.845	1.458	2.464	0.791	1.573e-09	51
[K].NNPVLIGEPGVGK.[T]	1xTMT6plex [K13]; 1xTMT6plex [N-Term]	1	1	2	P63285	P63285 [200-212]	0	1752.04	1.181	0.778	1.067	1.036	0.823	0.98	0.752	1.458	0.937	0.989	4.498e-08	70
[R].YGASVR.[Q]	1xTMT6plex [N-Term]	1	1	1	P0A851	P0A851 [58-63]	0	881.504	1.067	0.566	0.709	0.681	1.134	1.086	1.279	1.457	0.953	1.067	0.09071	28
[R].RELDWEK.[T]	1xTMT6plex [K7]; 1xTMT6plex [N-Term]	1	1	1	Q9S5G3	Q9S5G3 [8-14]	1	1433.82	0.937	0.551	0.415	0.46	0.912	1.271	1.234	1.457	1.16	1.603	0.01127	29
[K].MAEISGEMVK.[E]	1xOxidation [M8]; 1xTMT6plex [K10]; 1xTMT6plex [N-Term]	1	1	1	Q8X6E9	Q8X6E9 [182-191]	0	1568.84	0.958	0.697	0.813	0.527	1.014	1.067	1.175	1.457	1.158	1.135	0.0001986	34
[R].ASTTMDVQSAADDTGLPMLVVR.[G]	2xOxidation [M5; M18]; 1xTMT6plex [N-Term]	1	2	1	A0A0H3PMY0	A0A0H3PMY0 [224-245]	0	2539.26	0.824	0.693	0.32	0.565	1.798	1.202	1.141	1.457	0.879	1.121	0.0006078	16
[R].DDIGSFPNGER.[A]	1xTMT6plex [N-Term]	1	1	2	P58603	P58603 [178-188]	0	1435.7	0.928	0.518	0.486	0.478	1.214	1.361	1.135	1.457	1.337	1.086	0.0005373	34
[K].GFGFITPADGSK.[D]	1xTMT6plex [K12]; 1xTMT6plex [N-Term]	1	1	12	P0A9Y8	P0A9Y8 [16-27]	0	1654.92	0.896	0.448	0.381	0.439	0.921	1.296	1.112	1.457	1.792	1.26	7.283e-07	58
[K].LDRIDELMQK.[L]	1xTMT6plex [K10]; 1xTMT6plex [N-Term]	1	1	1	Q8X8G9	Q8X8G9 [132-141]	1	1718.99	1.038	0.391	0.28	0.227		1.96	0.994	1.457	2.778	0.874	0.02743	10
[R].VYNNDNGTEIAR.[F]	1xTMT6plex [N-Term]	1	1	2	A0A3G4WVB1	A0A3G4WVB1 [131-142]	0	1594.8	0.879	0.422	0.578	0.478	1.026	1.35	0.993	1.457	1.342	1.476	3.285e-08	60
[R].GFQSEVK.[Q]	1xTMT6plex [K7]; 1xTMT6plex [N-Term]	1	1	2	P0A6Z5	P0A6Z5 [8-14]	0	1252.73	0.883	0.941	0.856	0.882	1.282	1.213	0.965	1.457	0.497	1.023	0.0005214	42
[K].QIGGGLCTAMVR.[G]	1xCarbamidomethyl [C7]; 1xOxidation [M10]; 1xTMT6plex [N-Term]	1	2	1	A0A0H3PRN0	A0A0H3PRN0 [35-46]	0	1507.79	0.857	0.625	0.345	0.631	1.165	1.239	0.931	1.457	1.425	1.326	0.0002853	39
[K].EQWNDTGNLR.[Q]	1xTMT6plex [N-Term]	1	1	2	B5Z418	B5Z418 [52-61]	0	1461.73	0.86	0.36	0.434	0.394	0.913	1.475	1.338	1.456	1.525	1.246	1.577e-05	44
[R].SCVQVAR.[L]	1xCarbamidomethyl [C2]; 1xTMT6plex [N-Term]	1	2	1	A0A0H3PVT3	A0A0H3PVT3 [106-112]	0	1048.58	0.981	0.555	0.562	0.619	0.83	1.149	1.308	1.456	1.107	1.434	0.001163	31
[K].DLIVDSYIK.[W]	1xTMT6plex [K9]; 1xTMT6plex [N-Term]	1	1	1	P0ABC5	P0ABC5 [86-94]	0	1523.91	0.68	0.58	0.5	0.378	1.212	1.591	1.252	1.456	0.954	1.396	1.502e-05	58
[K].VNDEGIIEDAR.[F]	1xTMT6plex [N-Term]	1	1	3	P0ACD6	P0ACD6 [47-57]	0	1459.76	1.025	0.349	0.5	0.497	1.042	1.236	1.145	1.456	1.389	1.361	1.172e-06	72
[K].DGTLQALSEK.[W]	1xTMT6plex [K10]; 1xTMT6plex [N-Term]	1	2	3	A0A0H3JKW9	A0A0H3JKW9 [249-258]	0	1519.87	1.099	0.466	0.525	0.484	1.087	1.195	1.125	1.456	1.288	1.275	2.816e-06	54
[K].QHLSVMGQK.[T]	1xTMT6plex [K9]; 1xTMT6plex [N-Term]	1	2	1	P0AB45	P0AB45 [94-102]	0	1485.86	0.917	0.679	0.827	0.78	0.829	1.1	1.124	1.456	0.948	1.341	9.892e-05	29
[K].ASMDELR.[Q]	1xOxidation [M3]; 1xTMT6plex [N-Term]	1	1	1	P69426	P69426 [80-86]	0	1066.54	1.03	0.543	0.303	0.59	0.854	1.075	1.441	1.455	1.373	1.337	0.0572	21
[R].LYELEK.[L]	1xTMT6plex [K6]; 1xTMT6plex [N-Term]	1	2	1	A0A0H3PVM2	A0A0H3PVM2 [97-102]	0	1252.76	0.988	0.402	0.443	0.443	0.899	1.205	1.194	1.455	1.627	1.345	0.003406	30
[K].EAQAAAEQLK.[T]	1xTMT6plex [K10]; 1xTMT6plex [N-Term]	1	1	2	P0ABE8	P0ABE8 [108-117]	0	1516.87	0.943	0.578	0.539	0.573	0.93	1.217	1.165	1.455	1.292	1.309	1.076e-07	67
[K].LNMMNAEHR.[K]	1xTMT6plex [N-Term]	1	1	2	B5YQG1	B5YQG1 [55-63]	0	1344.67	0.979	0.544	0.292	0.246	1.163	1.615	1.031	1.455	1.255	1.421	6.049e-05	42
[R].LCIHCQQEK.[D]	2xCarbamidomethyl [C2; C5]; 1xTMT6plex [K9]; 1xTMT6plex [N-Term]	1	1	1	Q8X7X0	Q8X7X0 [59-67]	0	1673.89	0.727	0.607	0.509	0.66	1.321	1.207	0.982	1.455	1.197	1.335	0.0004251	28
[-].MDEFKPEDELKPDPSDRR.[T]	2xTMT6plex [K5; K11]; 1xTMT6plex [N-Term]	1	1	1	Q8X826	Q8X826 [1-18]	1	2891.52	1.178	0.89	0.361	0.459	0.614	1.543	0.843	1.455	1.428	1.229	0.0001621	2
[K].ELMDNMR.[N]	1xOxidation [M]; 1xTMT6plex [N-Term]	1	1	2	P0A851	P0A851 [393-399]	0	1153.55	1.043	0.81	0.551	0.417	0.726	1.311	1.533	1.454	1.062	1.092	0.03647	22
[K].EHGYETVVMGASFR.[N]	1xOxidation [M9]; 1xTMT6plex [N-Term]	1	2	3	P0A871	P0A871 [215-228]	0	1827.89	0.967	0.508	0.434	1.032	0.583	0.921	1.409	1.454	1.415	1.277	1.308e-07	51
[R].RTELDIEK.[A]	1xTMT6plex [K8]; 1xTMT6plex [N-Term]	1	2	1	B5Z231	B5Z231 [75-82]	1	1461.87	0.852	0.426	0.483	0.459	0.872	1.286	1.389	1.454	1.478	1.3	0.009231	21
[K].EIADGLASAER.[A]	1xTMT6plex [N-Term]	1	1	2	B5YXE0	B5YXE0 [39-49]	0	1360.73	1.022	0.615	0.662	0.66	1.26	1.243	1.195	1.454	0.899	0.99	1.416e-07	66
[K].AQVSASK.[A]	1xTMT6plex [K7]; 1xTMT6plex [N-Term]	1	2	1	Q8X5R7	Q8X5R7 [172-178]	0	1148.7	1.056	0.772	0.732	0.706	0.823	1.187	1.18	1.454	1.065	1.026	0.0006406	37
[K].TVVVEGCEEK.[L]	1xCarbamidomethyl [C7]; 1xTMT6plex [K10]; 1xTMT6plex [N-Term]	1	1	28	P64465	P64465 [46-55]	0	1607.87	0.944	0.519	0.48	0.56	0.976	1.293	1.03	1.454	1.543	1.2	9.714e-07	48
[R].VSELGQGAHVER.[E]	1xTMT6plex [N-Term]	1	2	1	A0A0H3PHN7	A0A0H3PHN7 [83-94]	0	1510.82	0.801	0.493	0.736	0.41	1.37	1.282	0.977	1.454	1.291	1.186	1.146e-07	66
[M].SQTENAVTSSSGAK.[R]	1xTMT6plex [K14]; 1xTMT6plex [N-Term]	1	1	1	Q7BSX2	Q7BSX2 [2-15]	0	1824.97	1.143	0.395	0.547	0.516	0.928	1.222	0.976	1.454	1.336	1.483	3.568e-11	103
[R].VMAENGR.[L]	1xOxidation [M2]; 1xTMT6plex [N-Term]	1	1	1	P0ABA5	P0ABA5 [79-85]	0	1021.53	0.834	0.474	0.365	0.602	0.592	1.169	1.769	1.453	1.615	1.127	0.06418	21
[R].GELQQLIK.[E]	1xTMT6plex [K8]; 1xTMT6plex [N-Term]	1	1	2	P0AC71	P0AC71 [94-101]	0	1386.87	0.972	0.429	0.396	0.401	1.08	1.262	1.33	1.453	1.366	1.31	3.611e-05	49
[K].QQATWK.[E]	1xTMT6plex [K6]; 1xTMT6plex [N-Term]	1	1	2	P0A851	P0A851 [147-152]	0	1219.72	1.079	0.607	0.692	0.695	1.037	1.054	1.315	1.453	0.857	1.212	0.0168	22
[R].NHNLGDSVK.[A]	1xTMT6plex [K9]; 1xTMT6plex [N-Term]	1	2	1	A0A384KFV5	A0A384KFV5 [40-48]	0	1441.82	1.017	0.672	0.49	0.516	0.934	1.048	1.277	1.453	1.096	1.496	4.092e-05	51
[R].TYLYQGIAER.[N]	1xTMT6plex [N-Term]	1	1	1	P0C055	P0C055 [84-93]	0	1442.78	1.035	0.525	0.584	0.575	1.033	1.101	1.259	1.453	1.334	1.101	9.082e-05	43
[R].SQSNPMPIIMVTAK.[G]	1xOxidation [M10]; 1xTMT6plex [K14]; 1xTMT6plex [N-Term]	1	1	1	P0AA18	P0AA18 [72-85]	0	1991.11	1.078	0.531	0.604	0.991	0.748	0.943	1.248	1.453	1.117	1.287	1.123e-06	57
[R].TYVVMEEVK.[Q]	1xOxidation [M5]; 1xTMT6plex [K9]; 1xTMT6plex [N-Term]	1	1	3	P0ACJ2	P0ACJ2 [146-154]	0	1571.88	1.005	0.675	0.654	0.901	0.796	0.978	1.236	1.453	1.114	1.188	5.311e-05	39
[-].MTVQDYLLK.[F]	1xTMT6plex [K9]; 1xTMT6plex [N-Term]	1	1	1	P64469	P64469 [1-9]	0	1568.91	1.029	0.477	0.327	0.308	1.068	1.427	1.231	1.453	1.489	1.189	1.107e-05	53
[R].EDGSQGEAMAK.[K]	1xTMT6plex [K11]; 1xTMT6plex [N-Term]	1	1	1	A0A384KGT1	A0A384KGT1 [157-167]	0	1580.8	1.036	0.432	0.471	0.237	1.101	1.39	1.177	1.453	1.342	1.361	1.505e-07	56
[R].GDVAACK.[A]	1xCarbamidomethyl [C6]; 1xTMT6plex [K7]; 1xTMT6plex [N-Term]	1	2	1	A0A0H3PRN0	A0A0H3PRN0 [47-53]	0	1178.66	0.987	0.529	0.507	0.41	1.186	1.183	1.049	1.453	1.421	1.276	0.001342	31
[K].ADNAAQVK.[D]	1xTMT6plex [K8]; 1xTMT6plex [N-Term]	1	1	1	P0ABE8	P0ABE8 [42-49]	0	1274.75	1.012	0.497	0.601	0.541	1.026	1.22	0.973	1.453	1.271	1.406	2.438e-05	48
[R].HAECSVLVVR.[-]	1xCarbamidomethyl [C4]; 1xTMT6plex [N-Term]	1	1	2	P0A4P7	P0A4P7 [135-144]	0	1398.77	0.89	0.791	0.811	0.693	0.65	1.311	0.959	1.453	1.058	1.383	1.041e-06	60
[R].LAEFVK.[V]	1xTMT6plex [K6]; 1xTMT6plex [N-Term]	1	1	1	A0A384LFM6	A0A384LFM6 [511-516]	0	1164.74	1.09	1.172	1.151	1.258	0.78	0.757	0.857	1.453	0.731	0.75	0.01708	22
[K].DGNKLDLYGK.[V]	2xTMT6plex [K4; K10]; 1xTMT6plex [N-Term]	2	4	4	Q8XE41; Q8XAS0	Q8XE41 [28-37]; Q8XAS0 [28-37]	1	1810.07	1.207	0.362	0.208	0.184	0.286	1.66	0.623	1.453	3.264	0.752	0.008519	13
[R].QLASVTVEDSR.[T]	1xTMT6plex [N-Term]	1	1	3	B5Z0F1	B5Z0F1 [53-63]	0	1433.78	0.951	0.392	0.472	0.426	1.09	1.268	1.305	1.452	1.26	1.385	5.823e-07	57
[K].QQEATQPDDVIR.[I]	1xTMT6plex [N-Term]	1	1	1	Q8X9X2	Q8X9X2 [339-350]	0	1628.84	0.886	0.458	0.656	0.539	1.265	1.198	1.242	1.452	1.052	1.253	7.899e-07	65
[R].EAYIVTIEK.[G]	1xTMT6plex [K9]; 1xTMT6plex [N-Term]	1	1	1	P0AAN7	P0AAN7 [10-18]	0	1523.91	0.909	0.438	0.408	0.377	1.105	1.415	1.23	1.452	1.704	0.962	2.542e-06	58
[K].AVYQQVISK.[Y]	1xTMT6plex [K9]; 1xTMT6plex [N-Term]	1	1	1	Q8X964	Q8X964 [238-246]	0	1493.91	0.944	0.549	0.588	0.518	1.202	1.15	1.15	1.452	1.114	1.333	9.219e-06	45
[R].ALEVADK.[A]	1xTMT6plex [K7]; 1xTMT6plex [N-Term]	1	2	3	B5Z231	B5Z231 [105-111]	0	1203.73	0.959	0.563	0.52	0.517	1.063	1.436	1.118	1.452	1.051	1.322	0.0003771	42
[K].KLVNADIEK.[V]	2xTMT6plex [K1; K9]; 1xTMT6plex [N-Term]	1	2	1	P0AB45	P0AB45 [62-70]	1	1717.08	0.988	0.578	0.473	0.453	0.895	1.295	1.037	1.452	1.488	1.34	4.939e-05	31
[R].GASGYLPEHTLPAK.[A]	1xTMT6plex [K14]; 1xTMT6plex [N-Term]	1	1	2	Q8XE17	Q8XE17 [38-51]	0	1899.07	0.856	0.959	0.809	0.767	1.087	1.123	1.035	1.452	1.105	0.807	1.299e-06	58
[K].EDYTPYTFTK.[D]	1xTMT6plex [K10]; 1xTMT6plex [N-Term]	1	1	2	B5YWW4	B5YWW4 [88-97]	0	1722.9	0.989	0.533	0.281	0.502	0.995	1.553	0.978	1.452	1.3	1.416	6.578e-05	49
[K].VSADIK.[K]	1xTMT6plex [K6]; 1xTMT6plex [N-Term]	1	1	1	A0A3G4WVB1	A0A3G4WVB1 [98-103]	0	1090.69	0.977	0.54	0.523	0.409	1.237	1.318	0.894	1.452	1.287	1.362	0.03057	30
[R].SHDALTAVTSLSVDK.[T]	1xTMT6plex [K15]; 1xTMT6plex [N-Term]	1	1	9	P0A7N5	P0A7N5 [18-32]	0	2002.12	0.998	0.387	0.499	0.31	1.006	1.176	1.492	1.451	1.206	1.474	3.358e-09	83
[R].YTTHEQFK.[Q]	1xTMT6plex [K8]; 1xTMT6plex [N-Term]	1	2	1	B5YY06	B5YY06 [103-110]	0	1511.83	0.87	0.612	0.772	0.663	1.181	1.063	1.288	1.451	1.058	1.042	0.01612	10
[K].AVEHLVK.[L]	1xTMT6plex [K7]; 1xTMT6plex [N-Term]	1	1	10	P0AA06	P0AA06 [73-79]	0	1253.8	0.937	0.497	0.485	0.436	1.094	1.336	1.187	1.451	1.237	1.34	0.0004934	36
[K].DVFVHFSAIQNDGYK.[S]	1xTMT6plex [K15]; 1xTMT6plex [N-Term]	1	1	17	P0A9Y1	P0A9Y1 [29-43]	0	2198.16	0.79	0.482	0.366	0.403	0.937	1.396	1.184	1.451	1.423	1.569	2.546e-08	67
[K].DTAIMSYSTK.[F]	1xOxidation [M5]; 1xTMT6plex [K10]; 1xTMT6plex [N-Term]	1	2	1	A0A0H3JFW2	A0A0H3JFW2 [186-195]	0	1590.84	0.77	0.835	0.524	0.749	1.001	1.316	1.02	1.451	1.362	0.971	0.002507	16
[R].IVLNNCQLQNPQR.[-]	1xCarbamidomethyl [C6]; 1xTMT6plex [N-Term]	1	3	1	Q8X646	Q8X646 [95-107]	0	1825.99	1.152	0.363	0.354	0.261	1.164	1.588	0.992	1.451	1.387	1.289	5.853e-07	57
[K].AVDFMASSQAFR.[E]	1xTMT6plex [N-Term]	1	1	2	P0C265	P0C265 [15-26]	0	1558.79	0.97	0.62	0.464	0.374	1.061	1.491	0.986	1.451	1.284	1.299	1.481e-07	55
[R].TPAECEK.[T]	1xCarbamidomethyl [C5]; 1xTMT6plex [K7]; 1xTMT6plex [N-Term]	1	1	1	P0A6C2	P0A6C2 [192-198]	0	1292.69	1.133	0.749	0.883	0.739	1.062	1.227	0.863	1.451	0.977	0.918	0.01859	31
[R].SETLLPLVGDK.[A]	1xTMT6plex [K11]; 1xTMT6plex [N-Term]	1	1	2	Q8X7U1	Q8X7U1 [338-348]	0	1629.98	1.114	0.693	0.936	0.848	1.115	1.084	0.778	1.451	0.984	0.998	8.96e-07	56
[K].SQLIDK.[I]	1xTMT6plex [K6]; 1xTMT6plex [N-Term]	1	1	3	P0ACF6	P0ACF6 [4-9]	0	1161.72	1.056	0.402	0.488	0.426	1.045	1.101	1.197	1.45	1.421	1.414	0.01544	30
[R].KEVETK.[S]	2xTMT6plex [K1; K6]; 1xTMT6plex [N-Term]	1	1	2	P0A6G1	P0A6G1 [15-20]	1	1420.9	0.985	0.463	0.53	0.436	1.169	1.237	1.153	1.45	1.258	1.318	0.05775	4
[K].ISGDYAYGWLR.[T]	1xTMT6plex [N-Term]	1	1	1	P66024	P66024 [183-193]	0	1529.79	1.047	0.455	0.549	0.468	1.131	1.272	1.152	1.45	1.2	1.276	0.0002073	43
[K].EAVLVDIR.[D]	1xTMT6plex [N-Term]	1	1	1	B5YUH7	B5YUH7 [20-27]	0	1143.69	1.17	0.478	0.366	0.315	0.926	1.457	1.125	1.45	1.747	0.966	0.0004264	48
[R].NLDEVR.[T]	1xTMT6plex [N-Term]	1	2	1	A0A0H3PT70	A0A0H3PT70 [93-98]	0	974.547	1.153	0.441	0.578	0.413	1.104	1.155	1.05	1.45	1.328	1.327	0.0254	34
[R].QEVVER.[V]	1xTMT6plex [N-Term]	1	1	1	Q7ADF8	Q7ADF8 [73-78]	0	988.562	0.965	0.933	0.821	0.918	0.74	0.954	1.006	1.45	0.866	1.347	0.004098	32
[K].NVNPQIVENYR.[G]	1xTMT6plex [N-Term]	1	2	1	P65804	P65804 [89-99]	0	1574.85	1.093	0.676	0.963	1.069	0.987	1.003	0.97	1.45	1.011	0.777	8.259e-07	45
[R].SADFLNTAK.[Y]	1xTMT6plex [K9]; 1xTMT6plex [N-Term]	1	1	1	P0A8X3	P0A8X3 [93-101]	0	1424.81	0.81	0.412	0.394	0.419	1.265	1.134	1.438	1.449	1.339	1.341	1.351e-05	47
[K].SVDGDQTYMR.[L]	1xTMT6plex [T7]; 1xTMT6plex [N-Term]	1	1	1	Q8XE41	Q8XE41 [49-58]	0	1629.83	1.188	0.509	0.501	0.62	1.069	1.051	1.417	1.449	1.1	1.096	0.001397	22
[R].IQTAVK.[S]	1xTMT6plex [K6]; 1xTMT6plex [N-Term]	1	1	3	P0AEU9	P0AEU9 [120-125]	0	1117.73	0.952	0.401	0.496	0.492	1.166	1.132	1.094	1.449	1.325	1.491	0.007477	28
[R].MMDVIQEIER.[Q]	1xOxidation [M2]; 1xTMT6plex [N-Term]	1	1	1	C6UY58	C6UY58 [152-161]	0	1508.77	0.93	0.81	0.472	0.507	1.196	1.339	1.076	1.449	1.042	1.179	0.04899	25
[K].NTVSQMVYK.[H]	1xTMT6plex [K9]; 1xTMT6plex [N-Term]	1	1	2	P0A6X5	P0A6X5 [48-56]	0	1527.86	1.174	0.712	0.577	0.374	1.265	1.059	1.051	1.449	0.979	1.361	4.07e-06	52
[K].TGEVPADVAAQAR.[Q]	1xTMT6plex [N-Term]	1	2	5	Q8XCD0	Q8XCD0 [52-64]	0	1513.82	1.061	0.635	0.625	0.834	0.942	0.939	1.005	1.449	1.23	1.28	6.085e-08	66
[R].AAPLTTQTIDEFK.[A]	1xTMT6plex [K13]; 1xTMT6plex [N-Term]	1	1	2	P0A6C2	P0A6C2 [41-53]	0	1893.07	0.874	0.757	0.807	0.694	1.234	1.294	0.928	1.449	1.032	0.931	6.764e-10	69
[K].SVEDEDIIR.[L]	1xTMT6plex [N-Term]	1	1	1	Q8XCN8	Q8XCN8 [82-90]	0	1304.69	0.915	0.284	0.31	0.385	1.094	1.223	1.535	1.448	1.146	1.658	1.387e-05	48
[K].EKPAVLGHDEAAYSK.[N]	2xTMT6plex [K2; K15]; 1xTMT6plex [N-Term]	1	1	7	P0A913	P0A913 [151-165]	0	2302.3	0.924	0.422	0.441	0.362	1.208	1.231	1.439	1.448	1.197	1.329	2.597e-09	43
[R].TYAGER.[I]	1xTMT6plex [N-Term]	1	1	1	A0A384K9H5	A0A384K9H5 [78-83]	0	925.494	1.127	0.413	0.564	0.502	0.952	1.138	1.375	1.448	1.299	1.183	0.02756	27
[K].ATLDALR.[Q]	1xTMT6plex [N-Term]	1	1	1	P0AAM9	P0AAM9 [67-73]	0	988.599	0.743	0.55	0.673	0.514	0.964	1.448	1.197	1.448	1.45	1.013	0.03593	27
[R].HEAWITLEK.[A]	1xTMT6plex [K9]; 1xTMT6plex [N-Term]	1	1	3	P0AG69	P0AG69 [92-100]	0	1584.91	1.035	0.541	0.593	0.606	0.971	1.05	1.192	1.448	1.11	1.455	1.6e-05	42
[R].EDNKDAENVK.[K]	2xTMT6plex [K4; K10]; 1xTMT6plex [N-Term]	1	1	3	Q8X8V9	Q8X8V9 [235-244]	1	1849.03	0.93	0.518	0.615	0.596	1.165	1.206	1.186	1.448	0.989	1.347	2.26e-05	40
[K].YFSVVIGGDDVQNK.[K]	1xTMT6plex [K14]; 1xTMT6plex [N-Term]	1	1	2	P58422	P58422 [153-166]	0	1999.09	1.024	0.638	0.719	0.632	0.97	1.116	1.047	1.448	1.019	1.386	9.568e-08	71
[R].STVGHDLNLDVCSK.[C]	1xCarbamidomethyl [C12]; 3xTMT6plex [T2; K14; S/H]; 1xTMT6plex [N-Term]	1	1	2	B5YZ77	B5YZ77 [26-39]	0	2461.39	1.292	0.488	0.719	0.832	0.981	0.777	0.993	1.448	1.109	1.361	0.003798	32
[R].VDYPLDELRR.[F]	1xTMT6plex [N-Term]	1	2	1	A0A0H3PUU0	A0A0H3PUU0 [31-40]	1	1504.83	0.943	0.654	0.501	0.471	1.157	1.433	0.855	1.448	1.411	1.125	0.001181	26
[R].LVEYHQMTAPLIGYYSK.[-E]	1xTMT6plex [K17]; 1xTMT6plex [N-Term]	1	3	3	A0A0H3PZX1	A0A0H3PZX1 [188-204]	0	2471.34	1.111	0.854	0.329	0.314	0.553	1.99	0.852	1.448	1.317	1.231	2.654e-08	65
[K].LQLKDEMLK.[I]	2xTMT6plex [K4; K9]; 1xTMT6plex [N-Term]	1	2	1	A0A0H3JJA2	A0A0H3JJA2 [37-45]	1	1805.12	1.08	0.267	0.204	0.171	0.286	2.321	0.728	1.448	2.783	0.711	0.06414	1
[R].KGTYNISECSEL.[-]	1xCarbamidomethyl [C9]; 1xTMT6plex [K1]; 1xTMT6plex [N-Term]	1	2	1	Q8X7F8	Q8X7F8 [104-115]	1	1858.96	1.058	0.566	0.483	0.384	1.01	1.643	0.696	1.448	1.529	1.184	0.004876	30
[K].SMLDVVR.[K]	1xOxidation [M2]; 1xTMT6plex [N-Term]	1	2	2	B5Z231	B5Z231 [129-135]	0	1064.6	0.777	0.495	0.361	0.504	1.177	1.108	1.504	1.447	1.311	1.316	0.02495	23
[K].GITCIDLSR.[V]	1xCarbamidomethyl [C4]; 1xTMT6plex [N-Term]	1	2	1	A0A0H3JPG3	A0A0H3JPG3 [70-78]	0	1263.69	0.964	0.583	0.59	0.47	0.822	1.406	1.256	1.447	1.232	1.229	0.0002533	45
[K].QAMEDNK.[S]	1xTMT6plex [K7]; 1xTMT6plex [N-Term]	1	1	1	P66024	P66024 [308-314]	0	1293.69	1.03	0.416	0.487	0.279	1.183	1.248	1.227	1.447	1.068	1.615	0.006328	25
[R].SQSNPMPIIMVTAK.[G]	1xTMT6plex [K14]; 1xTMT6plex [N-Term]	1	1	1	P0AA18	P0AA18 [72-85]	0	1975.11	1.143	0.512	0.739	0.342	1.117	1.285	1.212	1.447	1.081	1.121	1.437e-08	62
[R].VIAVPGK.[L]	1xTMT6plex [K7]; 1xTMT6plex [N-Term]	1	1	1	Q8XBB5	Q8XBB5 [73-79]	0	1141.77	0.963	0.444	0.507	0.483	1.147	1.208	1.212	1.447	1.199	1.389	0.02288	26
[K].KAMDEQGK.[S]	1xOxidation [M3]; 2xTMT6plex [K1; K8]; 1xTMT6plex [N-Term]	1	1	2	P0ACG0	P0ACG0 [121-128]	1	1609.92	1.062	0.4	0.47	0.45	0.848	1.478	1.005	1.447	1.693	1.148	0.03055	26
[R].IVVTDADDALR.[Q]	1xTMT6plex [N-Term]	1	2	1	B5YS86	B5YS86 [305-315]	0	1416.79	1.015	0.786	0.549	0.626	1.186	1.298	0.894	1.447	1.048	1.151	3.03e-06	58
[K].SRDDLQAVMAMVR.[G]	1xTMT6plex [N-Term]	1	1	2	B5Z3T2	B5Z3T2 [136-148]	1	1720.9	0.831	0.625	0.489	0.511	0.939	1.789	0.88	1.447	1.149	1.34	8.724e-08	67
[K].VLISAPAGEMK.[T]	1xTMT6plex [K11]; 1xTMT6plex [N-Term]	1	1	2	P58072	P58072 [117-127]	0	1573.94	1.024	0.987	1.009	0.595	1.253	1.133	0.876	1.447	0.9	0.776	1.842e-05	46
[R].KNLQDSLR.[T]	1xTMT6plex [K1]; 1xTMT6plex [N-Term]	1	2	1	A0A0H3PL42	A0A0H3PL42 [176-183]	1	1431.87	0.938	0.7	0.613	0.816	1.129	1.429	0.812	1.447	1.21	0.905	0.08101	16
[K].LYNLPADVLPR.[-]	1xTMT6plex [N-Term]	1	2	1	A0A0H3JPG3	A0A0H3JPG3 [119-129]	0	1499.88	0.967	0.435	0.477	0.341	1.192	1.295	1.362	1.446	1.289	1.195	1.412e-05	43
[R].DAGLNVVMDR.[C]	1xOxidation [M8]; 1xTMT6plex [N-Term]	1	1	1	A0A3G4WUR8	A0A3G4WUR8 [115-124]	0	1334.69	0.823	0.712	0.485	0.875	0.949	1.03	1.272	1.446	1.031	1.378	8.795e-05	54
[K].SGDFDTFR.[R]	1xTMT6plex [N-Term]	1	1	3	P0AFF8	P0AFF8 [53-60]	0	1173.57	0.938	0.537	0.626	0.619	1.031	1.121	1.229	1.446	1.044	1.41	0.003146	30
[K].SIAVYAEK.[E]	1xTMT6plex [K8]; 1xTMT6plex [N-Term]	1	1	1	P58072	P58072 [71-78]	0	1338.8	0.937	0.938	1.027	1.025	1.121	0.884	0.869	1.446	0.805	0.948	0.0001361	37
[R].NFIDAIIK.[E]	1xTMT6plex [K8]; 1xTMT6plex [N-Term]	1	1	2	P0A851	P0A851 [74-81]	0	1391.87	1.016	0.571	0.622	0.753	1.148	0.965	1.322	1.445	0.955	1.202	0.0001257	42
[K].AENQEGMAEVAR.[F]	1xOxidation [M7]; 1xTMT6plex [N-Term]	1	1	2	P62553	P62553 [46-57]	0	1549.75	0.956	0.582	0.49	0.553	1.161	1.007	1.296	1.445	1.315	1.195	4.876e-06	63
[K].ADGAILVDFWAEWCGPCK.[M]	2xCarbamidomethyl [C14; C17]; 1xTMT6plex [K18]; 1xTMT6plex [N-Term]	1	1	13	P0AA27	P0AA27 [20-37]	0	2553.27	0.969	0.453	0.366	0.274	0.97	1.544	1.251	1.445	1.412	1.315	9.093e-10	92
[K].QSVVLSELSGLQR.[I]	1xTMT6plex [N-Term]	1	2	2	Q8X858	Q8X858 [17-29]	0	1644.95	1.064	0.495	0.498	0.585	0.869	1.062	1.167	1.445	1.464	1.349	1.127e-07	66
[R].KSPFDSGGR.[R]	1xTMT6plex [K1]; 1xTMT6plex [N-Term]	1	1	1	P66024	P66024 [204-212]	1	1408.79	1.055	0.417	0.414	0.511	0.972	1.466	1.111	1.445	1.424	1.185	0.05893	16
[R].QAMIAAGAPADCEPQVR.[Q]	1xCarbamidomethyl [C12]; 1xTMT6plex [N-Term]	1	1	2	Q8XCH2	Q8XCH2 [13-29]	0	2014	1.248	0.925	0.602	0.607	0.776	1.349	0.835	1.445	1.383	0.831	1.235e-08	80
[R].YAAANNLSVIGATK.[E]	1xTMT6plex [K14]; 1xTMT6plex [N-Term]	1	1	1	P0ABR3	P0ABR3 [44-57]	0	1851.07	0.822	0.425	0.345	0.418	1.099	1.155	1.428	1.444	1.382	1.481	2.665e-07	71
[R].YEEDNSPLGVIGSFTYTEK.[S]	1xTMT6plex [K19]; 1xTMT6plex [N-Term]	1	1	1	P0A919	P0A919 [53-71]	0	2607.32	0.928	0.57	0.437	0.516	1.083	1.162	1.248	1.444	0.889	1.722	2.412e-10	92
[R].ETGIASVK.[A]	1xTMT6plex [K8]; 1xTMT6plex [N-Term]	1	1	1	Q8X7I0	Q8X7I0 [91-98]	0	1262.77	0.977	0.507	0.572	0.39	1.063	1.274	1.176	1.444	1.241	1.355	0.0001913	39
[K].YGDEQVK.[Q]	1xTMT6plex [K7]; 1xTMT6plex [N-Term]	1	1	1	P62709	P62709 [107-113]	0	1296.72	1.026	0.478	0.594	0.502	1.124	1.198	1.174	1.444	1.212	1.249	0.002403	31
[-].MQENYK.[I]	1xTMT6plex [K6]; 1xTMT6plex [N-Term]	1	1	1	P0AA18	P0AA18 [1-6]	0	1270.69	1.009	0.583	0.519	0.371	1.21	1.53	1.125	1.444	1.132	1.077	0.007895	24
[R].TIPQADAMK.[E]	1xTMT6plex [K9]; 1xTMT6plex [N-Term]	1	4	1	A0A0H3PZX1	A0A0H3PZX1 [109-117]	0	1432.82	1.171	0.512	0.697	0.435	1.209	1.237	1.055	1.444	1.037	1.204	0.0005228	37
[R].TSLVFK.[S]	1xTMT6plex [K6]; 1xTMT6plex [N-Term]	1	1	1	P0AE93	P0AE93 [109-114]	0	1152.74	1.164	0.605	0.719	0.765	1.052	0.994	0.997	1.444	0.916	1.342	0.008247	28
[K].SGALAGTVLNDANNQAK.[A]	1xTMT6plex [K17]; 1xTMT6plex [N-Term]	1	1	6	Q8X641	Q8X641 [270-286]	0	2102.16	1.027	0.635	0.735	0.692	1.021	1.07	0.952	1.444	1.045	1.379	1.499e-12	100
[K].QIGGGLCTAMVR.[G]	1xCarbamidomethyl [C7]; 1xTMT6plex [N-Term]	1	2	1	A0A0H3PRN0	A0A0H3PRN0 [35-46]	0	1491.8	1.01	0.477	0.477	0.487	1.035	1.345	0.931	1.444	1.564	1.23	1.12e-06	52
[K].QEELVK.[A]	1xTMT6plex [K6]; 1xTMT6plex [N-Term]	1	1	1	B5YSW3	B5YSW3 [7-12]	0	1203.73	0.969	0.433	0.591	0.512	1.036	1.341	1.204	1.443	1.08	1.391	0.01134	29
[K].TSQDADFTAK.[T]	1xTMT6plex [K10]; 1xTMT6plex [N-Term]	1	1	1	P69430	P69430 [53-62]	0	1541.82	1.077	0.395	0.54	0.43	0.942	1.195	1.118	1.443	1.463	1.396	5.123e-06	45
[R].ELSSHPQNLSDGQIR.[Q]	1xTMT6plex [H5]; 1xTMT6plex [N-Term]	1	1	1	Q8X6K5	Q8X6K5 [192-206]	0	2139.16	0.988	0.749	0.892	0.94	1.291	1.009	0.522	1.443	1.221	0.944	0.01551	12
[R].LRDPENGCPWDK.[E]	1xCarbamidomethyl [C8]; 1xTMT6plex [K12]; 1xTMT6plex [N-Term]	1	1	1	P0AEY4	P0AEY4 [14-25]	1	1945	1.007	0.618	0.528	0.578	1.221	1.068	1.484	1.442	0.812	1.242	0.0008394	15
[R].AGFEAEGK.[I]	1xTMT6plex [K8]; 1xTMT6plex [N-Term]	1	1	1	P0A8X3	P0A8X3 [153-160]	0	1266.71	0.766	0.45	0.37	0.49	1.189	1.311	1.279	1.442	1.354	1.349	0.0001896	37
[R].FKGDDIVDTVTLTR.[R]	1xTMT6plex [K2]; 1xTMT6plex [N-Term]	1	1	4	B5YWW4	B5YWW4 [56-69]	1	2038.16	0.856	0.438	0.485	0.49	1.166	1.297	1.258	1.442	1.23	1.338	0.000232	40
[M].SNLTGTDK.[S]	1xTMT6plex [K8]; 1xTMT6plex [N-Term]	1	1	1	P0ABZ3	P0ABZ3 [2-9]	0	1293.74	0.96	0.457	0.585	0.624	1.138	1.278	1.219	1.442	1.12	1.178	0.0002381	32
[R].IFSDAEGK.[M]	1xTMT6plex [K8]; 1xTMT6plex [N-Term]	1	1	1	B5YZ24	B5YZ24 [54-61]	0	1324.75	0.958	0.539	0.599	0.525	0.957	1.309	1.156	1.442	1.256	1.26	0.0006237	34
[R].ILDWYK.[A]	1xTMT6plex [K6]; 1xTMT6plex [N-Term]	1	2	3	P0A871	P0A871 [182-187]	0	1295.78	0.936	0.588	0.68	0.629	1.104	1.202	1.133	1.442	1.009	1.279	0.01141	19
[-].MDQALLDGGYR.[C]	1xTMT6plex [N-Term]	1	1	1	P0AF60	P0AF60 [1-11]	0	1467.75	1.011	0.595	0.67	0.466	0.969	1.026	1.122	1.442	1.358	1.341	3.418e-05	58
[R].IAVSSDGVSSEEK.[Q]	1xTMT6plex [K13]; 1xTMT6plex [N-Term]	1	1	2	Q7DBX1	Q7DBX1 [41-53]	0	1765.96	0.951	0.465	0.531	0.469	1.164	1.303	1.121	1.442	1.219	1.335	1.116e-08	68
[R].ANDIALK.[C]	1xTMT6plex [K7]; 1xTMT6plex [N-Term]	1	1	1	P0A7F5	P0A7F5 [131-137]	0	1202.75	1.012	0.526	0.478	0.559	1.182	1.24	1.049	1.442	1.084	1.428	0.001508	41
[R].NLEVCPK.[C]	1xCarbamidomethyl [C5]; 1xTMT6plex [K7]; 1xTMT6plex [N-Term]	1	2	1	A0A0H3PTG1	A0A0H3PTG1 [70-76]	0	1317.76	1.253	0.634	1.08	0.862	0.919	0.986	0.987	1.442	0.949	0.887	0.000863	31
[R].CAVADSCAVSIDR.[R]	2xCarbamidomethyl [C1; C7]; 1xTMT6plex [N-Term]	1	1	1	P65809	P65809 [252-264]	0	1652.79	1.1	0.972	1.012	0.832	0.85	0.976	0.938	1.442	1.11	0.767	1.621e-07	66
[R].TFTEQEVCNICSNPR.[R]	2xCarbamidomethyl [C8; C11]; 1xTMT6plex [N-Term]	1	1	2	B5Z3Y2	B5Z3Y2 [62-76]	0	2083.97	1.019	0.57	0.651	0.693	0.79	1.258	1.399	1.441	0.893	1.286	2.364e-10	83
[K].VANLGSLGDQVNVK.[A]	1xTMT6plex [K14]; 1xTMT6plex [N-Term]	1	1	7	B5Z2K8	B5Z2K8 [9-22]	0	1872.1	0.885	0.379	0.553	0.441	1.119	1.217	1.278	1.441	1.271	1.416	3.432e-11	95
[R].LGETGDAIAK.[Q]	1xTMT6plex [K10]; 1xTMT6plex [N-Term]	1	1	1	P64583	P64583 [54-63]	0	1432.84	0.94	0.533	0.495	0.506	1.103	1.187	1.192	1.441	1.21	1.393	5.4e-05	43
[K].MQQLDSIISAK.[G]	1xTMT6plex [K11]; 1xTMT6plex [N-Term]	1	2	2	Q8X6P6	Q8X6P6 [129-139]	0	1691.98	1.055	0.496	0.49	0.264	1.139	1.328	1.189	1.441	1.214	1.384	3.005e-08	75
[R].GVCGTAVAR.[N]	1xCarbamidomethyl [C3]; 1xTMT6plex [N-Term]	1	3	2	A0A0H3PVA4	A0A0H3PVA4 [74-82]	0	1119.61	0.936	0.428	0.478	0.474	1.068	1.395	1.137	1.441	1.315	1.326	6.236e-05	47
[R].YADSVSMTLSWQR.[-]	1xOxidation [M7]; 1xTMT6plex [N-Term]	1	1	1	P0AC21	P0AC21 [108-120]	0	1788.88	1.04	0.867	0.819	1.131	0.774	0.899	1.054	1.441	0.837	1.139	1.293e-06	61
[R].FNIDSTQVSLTPDKK.[G]	2xTMT6plex [K14; K15]; 1xTMT6plex [N-Term]	1	1	2	P0A942	P0A942 [238-252]	1	2380.37	1.145	0.906	0.732	0.881	0.635	0.975	0.81	1.441	1.469	1.006	1.227e-09	59
[K].AIGEAKDDDTADILTAASR.[D]	1xTMT6plex [K6]; 1xTMT6plex [N-Term]	1	1	4	P0ABT3	P0ABT3 [135-153]	1	2391.28	0.912	0.583	0.33	0.419	0.834	1.952	0.809	1.441	1.701	1.02	3.756e-07	46
[K].SKEELSK.[I]	2xTMT6plex [K2; K7]; 1xTMT6plex [N-Term]	1	1	1	P64583	P64583 [32-38]	1	1507.93	1.036	0.392	0.473	0.429	1.093	1.252	1.394	1.44	1.289	1.202	0.008282	22
[K].ENAEYHAAR.[E]	1xTMT6plex [N-Term]	1	1	2	P0A6W7	P0A6W7 [44-52]	0	1289.64	1.014	0.376	0.413	0.421	1.05	1.209	1.298	1.44	1.255	1.522	9.669e-06	48
[K].RGETIALVGESGSGK.[S]	1xTMT6plex [K15]; 1xTMT6plex [N-Term]	1	1	1	P0A9T9	P0A9T9 [35-49]	1	1919.1	1.07	0.52	0.427	0.573	1.044	1.259	1.245	1.44	1.232	1.189	4.09e-09	64
[K].HSDEAEK.[L]	1xTMT6plex [K7]; 1xTMT6plex [N-Term]	1	2	2	Q8X7S7	Q8X7S7 [6-12]	0	1273.68	1.115	0.53	0.578	0.554	0.943	0.959	1.245	1.44	1.249	1.388	0.0003718	28
[K].IEEISSSDNK.[H]	1xTMT6plex [K10]; 1xTMT6plex [N-Term]	1	1	1	P58233	P58233 [141-150]	0	1579.86	0.931	0.601	0.568	0.556	1.06	1.253	1.214	1.44	1.109	1.269	5.23e-07	51
[R].VMVSGTGHTGK.[I]	1xTMT6plex [K11]; 1xTMT6plex [N-Term]	1	1	4	P64465	P64465 [17-27]	0	1531.87	0.769	0.34	0.451	0.241	0.837	1.807	1.213	1.44	1.758	1.144	5.643e-08	66
[K].AAFDFAVEHQSVER.[W]	1xTMT6plex [S11]; 1xTMT6plex [N-Term]	1	1	1	P0ABA5	P0ABA5 [14-27]	0	2064.09	1.055	0.539	0.359	0.503	1.252	0.994	1.213	1.44	1.421	1.223	7.164e-05	34
[R].GVSTHNEDEAR.[L]	1xTMT6plex [T4]; 1xTMT6plex [N-Term]	1	1	2	P0ACK4	P0ACK4 [195-205]	0	1672.87	1.051	0.581	0.567	0.532	1.204	1.111	1.182	1.44	1.195	1.137	0.002105	30
[K].SLDEAQAIK.[N]	1xTMT6plex [K9]; 1xTMT6plex [N-Term]	1	1	2	P0ACD6	P0ACD6 [81-89]	0	1432.84	0.983	0.433	0.416	0.399	1.06	1.355	1.175	1.44	1.476	1.263	2.855e-06	58
[R].ILTEAGALEAER.[I]	1xTMT6plex [N-Term]	1	1	1	B5YUX6	B5YUX6 [52-63]	0	1501.84	0.865	0.55	0.55	0.493	1.042	1.293	1.167	1.44	1.239	1.362	5.528e-08	59
[R].TITGSVEK.[D]	1xTMT6plex [K8]; 1xTMT6plex [N-Term]	1	1	1	Q8XB98	Q8XB98 [143-150]	0	1292.78	1.175	0.624	0.744	0.765	1.197	0.993	0.948	1.44	0.999	1.116	2.142e-05	48
[K].GNYSSDLNR.[V]	1xTMT6plex [N-Term]	1	1	1	Q8XCN6	Q8XCN6 [262-270]	0	1254.63	0.911	0.617	0.513	0.513	0.684	1.456	0.943	1.44	1.467	1.455	0.0001531	43
[R].VGDDIEIYRDETR.[T]	1xTMT6plex [N-Term]	1	1	1	Q8X5Z8	Q8X5Z8 [1007-1019]	1	1809.92	1.11	1.012	0.761	0.601	0.345	1.565	0.658	1.44	1.373	1.134	0.0002844	38
[K].IVIRPLPGLPVIR.[D]	1xTMT6plex [N-Term]	1	1	2	A0A384KMT7	A0A384KMT7 [89-101]	0	1672.12	1.021	1.03	0.631	0.83	0.484	1.571	0.621	1.44	1.637	0.735	0.0002797	24
[K].AVAEAAAK.[H]	1xTMT6plex [K8]; 1xTMT6plex [N-Term]	1	1	1	Q8X9J6	Q8X9J6 [143-150]	0	1188.74	0.899	0.755	0.795	0.747	1.062	1.095	1.172	1.439	1.133	0.903	3.077e-05	50
[K].FIEPLVIK.[N]	1xTMT6plex [K8]; 1xTMT6plex [N-Term]	1	1	1	Q7DB61	Q7DB61 [106-113]	0	1416.92	0.949	0.496	0.42	0.515	1.097	1.312	1.097	1.439	1.31	1.365	0.0002747	34
[R].EETAEKVE.[-]	1xTMT6plex [K6]; 1xTMT6plex [N-Term]	1	1	1	A0A0H3PTS8	A0A0H3PTS8 [49-56]	1	1392.76	0.82	0.454	0.458	0.441	0.95	1.526	0.977	1.439	1.584	1.35	0.02102	14
[K].MDAWLSGPNANK.[I]	1xOxidation [M1]; 1xTMT6plex [K12]; 1xTMT6plex [N-Term]	1	1	3	Q8X641	Q8X641 [215-226]	0	1777.93	0.969	0.646	0.635	1.026	0.912	0.885	1.311	1.438	0.955	1.223	3.699e-06	59
[R].TELDIEK.[A]	1xTMT6plex [K7]; 1xTMT6plex [N-Term]	1	2	1	B5Z231	B5Z231 [76-82]	0	1305.77	0.996	0.498	0.566	0.597	1.047	1.1	1.255	1.438	1.103	1.401	0.0009296	38
[R].VEIEVK.[G]	1xTMT6plex [K6]; 1xTMT6plex [N-Term]	1	1	1	P0A911	P0A911 [330-335]	0	1174.74	1.015	0.623	0.634	0.593	1.176	1.15	1.21	1.438	1.006	1.154	0.01454	27
[K].EGAQVDLTANQLTLATAK.[Q]	1xTMT6plex [K18]; 1xTMT6plex [N-Term]	1	1	2	Q8X9Q5	Q8X9Q5 [111-128]	0	2302.3	0.902	0.467	0.424	0.424	1.057	1.483	1.163	1.438	1.37	1.271	1.428e-12	97
[K].ALKDAVK.[-]	2xTMT6plex [K3; K7]; 1xTMT6plex [N-Term]	1	1	1	P0ACF2	P0ACF2 [84-90]	1	1431.95	0.954	0.524	0.51	0.598	1.125	1.4	1.115	1.438	1.272	1.066	0.008034	19
[K].SLGITNPEEIDR.[Y]	1xTMT6plex [N-Term]	1	1	2	P62769	P62769 [7-18]	0	1572.84	0.963	0.415	0.537	0.511	1.136	1.157	1.111	1.438	1.269	1.465	4.303e-08	57
[-].MDYEFLR.[D]	1xTMT6plex [N-Term]	1	1	1	P0A8E6	P0A8E6 [1-7]	0	1202.61	1.059	0.486	0.436	0.316	0.911	1.463	1.034	1.438	1.503	1.355	0.0006905	36
[K].CGIVGLPNVGK.[S]	1xCarbamidomethyl [C1]; 1xTMT6plex [K11]; 1xTMT6plex [N-Term]	1	1	2	P0ABU3	P0ABU3 [5-15]	0	1571.93	1.253	0.833	0.849	0.851	0.57	1.203	0.77	1.438	1.115	1.118	1.387e-05	53
[R].TTGEHEVSFQVHSEVFAK.[V]	1xTMT6plex [K18]; 1xTMT6plex [N-Term]	1	1	10	B5Z2K8	B5Z2K8 [124-141]	0	2490.3	0.671	0.461	0.495	0.389	1.036	1.435	1.387	1.437	1.305	1.384	3.139e-11	86
[R].DLGQEPK.[H]	1xTMT6plex [K7]; 1xTMT6plex [N-Term]	1	2	1	A0A0H3PQ26	A0A0H3PQ26 [14-20]	0	1244.73	0.961	0.375	0.514	0.467	1.07	1.311	1.197	1.437	1.272	1.396	0.01385	24
[R].RETLEDAVK.[H]	1xTMT6plex [K9]; 1xTMT6plex [N-Term]	1	1	4	P68067	P68067 [80-88]	1	1518.89	0.96	0.455	0.441	0.476	0.981	1.306	1.175	1.437	1.459	1.312	0.0009428	25
[R].NLDLIMGCER.[R]	1xCarbamidomethyl [C8]; 1xOxidation [M6]; 1xTMT6plex [N-Term]	1	1	3	P0AEZ5	P0AEZ5 [45-54]	0	1465.73	0.906	0.756	0.696	0.915	0.943	1.04	1.156	1.437	1.002	1.148	0.0009851	34
[K].YVIANNNLWASPLDQQLR.[N]	1xTMT6plex [N-Term]	1	2	2	Q8XDA6	Q8XDA6 [71-88]	0	2344.26	0.992	0.585	0.351	0.555	1.342	1.101	1.155	1.437	1.299	1.184	1.149e-08	75
[K].AEFYSEVLTIVVDGK.[E]	1xTMT6plex [K15]; 1xTMT6plex [N-Term]	1	1	22	B5YWX8	B5YWX8 [54-68]	0	2128.19	0.907	0.433	0.422	0.4	1.088	1.451	1.094	1.437	1.287	1.48	2.496e-10	83
[R].VAALEGDVLGSYQHGAR.[I]	1xTMT6plex [S/H]; 1xTMT6plex [N-Term]	1	1	6	P0A6P3	P0A6P3 [135-151]	0	2201.21	1.212	0.476	0.641	0.651	1.062	0.983	1.066	1.437	1.082	1.39	2.412e-09	68
[R].DEVIDHLGTIAK.[S]	2xTMT6plex [T9; K12]; 1xTMT6plex [N-Term]	1	1	1	P0A6Z5	P0A6Z5 [88-99]	0	1998.18	1.185	0.653	0.771	0.934	1.147	0.999	0.983	1.437	0.874	1.017	0.0001964	11
[-].MTEQEK.[T]	1xTMT6plex [K6]; 1xTMT6plex [N-Term]	1	2	1	Q8XAP7	Q8XAP7 [1-6]	0	1223.67	1.111	0.614	0.718	0.383	1.067	1.518	0.92	1.437	1.037	1.196	0.01424	26
[K].DVFMGVDELQVGMR.[F]	1xTMT6plex [N-Term]	1	1	2	P0A9L1	P0A9L1 [82-95]	0	1824.92	0.977	0.506	0.4	0.235	1.167	1.558	0.869	1.437	1.282	1.571	1.236e-08	77
[R].SSAEQLEEK.[L]	1xTMT6plex [K9]; 1xTMT6plex [N-Term]	1	1	1	P0A6M1	P0A6M1 [159-167]	0	1478.81	1.034	0.419	0.45	0.399	1.131	1.153	1.384	1.436	1.169	1.424	6.028e-06	55
[R].YNMPVIAEAVER.[E]	1xOxidation [M3]; 1xTMT6plex [N-Term]	1	1	1	P0ABT0	P0ABT0 [31-42]	0	1636.86	0.818	0.449	0.25	0.638	1.167	1.049	1.325	1.436	1.467	1.401	0.001975	34
[K].NDVEITK.[D]	1xTMT6plex [K7]; 1xTMT6plex [N-Term]	1	1	1	Q8X7I4	Q8X7I4 [260-266]	0	1276.75	1.152	0.665	0.98	0.799	0.79	0.989	1.265	1.436	0.968	0.955	0.0003945	40
[K].VQTGDGINNDVDTK.[T]	1xTMT6plex [K14]; 1xTMT6plex [N-Term]	1	1	1	A0A384KQI0	A0A384KQI0 [107-120]	0	1934.02	1.004	0.44	0.385	0.392	1.289	1.302	1.223	1.436	1.159	1.372	0.0002373	39
[R].ENQSLLNGPQVDTSK.[A]	1xTMT6plex [K15]; 1xTMT6plex [N-Term]	1	1	2	C6UY58	C6UY58 [181-195]	0	2088.13	0.939	0.459	0.42	0.563	1.047	1.29	1.004	1.436	1.221	1.62	2.56e-07	68
[K].LLNDTDMAIIDKR.[R]	1xTMT6plex [K12]; 1xTMT6plex [N-Term]	1	1	1	P0A719	P0A719 [183-195]	1	1976.13	0.907	1.077	0.392	0.36	0.49	2.044	0.651	1.436	1.886	0.756	4.566e-07	52
[K].SLDEGQK.[V]	1xTMT6plex [K7]; 1xTMT6plex [N-Term]	1	1	7	P0A9Y1	P0A9Y1 [44-50]	0	1234.7	0.829	0.494	0.326	0.355	1.077	1.105	1.219	1.435	1.653	1.506	0.001309	36
[K].AGQSVQFDVHQGPK.[G]	1xTMT6plex [K14]; 1xTMT6plex [N-Term]	1	1	4	P0A970	P0A970 [44-57]	0	1956.07	0.866	0.488	0.434	0.365	1.025	1.414	1.211	1.435	1.467	1.295	9.302e-10	75
[K].DYAPAIGTAVNVNSAGK.[I]	2xTMT6plex [S14; K17]; 1xTMT6plex [N-Term]	1	2	1	Q7DBI0	Q7DBI0 [466-482]	0	2335.32	1.263	0.426	0.428	0.644	1.293	1.181	1.204	1.435	1.137	0.988	0.0001872	49
[R].SFESDAEAK.[L]	1xTMT6plex [K9]; 1xTMT6plex [N-Term]	1	1	3	P63419	P63419 [21-29]	0	1441.76	0.944	0.442	0.524	0.508	1.243	1.292	1.19	1.435	1.18	1.242	9.582e-06	48
[K].QCAALAPADK.[G]	1xCarbamidomethyl [C2]; 1xTMT6plex [K10]; 1xTMT6plex [N-Term]	1	2	1	A0A0H3PJH2	A0A0H3PJH2 [361-370]	0	1502.84	1.138	0.925	0.709	0.74	0.788	0.683	1.092	1.435	1.195	1.295	0.0002194	31
[K].QVAEYADGIGPDYHMLIEETSQPGNIK.[L]	1xTMT6plex [K27]; 1xTMT6plex [N-Term]	1	1	3	Q8XE17	Q8XE17 [269-295]	0	3433.73	1.137	0.895	0.711	0.758	0.667	1.096	0.975	1.435	1.248	1.079	6.037e-10	80
[R].AIDMHISNLR.[R]	1xTMT6plex [S7]; 1xTMT6plex [N-Term]	1	1	1	P0AE89	P0AE89 [196-205]	0	1627.94	0.994	0.624	0.385	0.331	1.047	1.846	0.972	1.435	1.42	0.946	0.000196	12
[K].YYNEGK.[A]	1xTMT6plex [K6]; 1xTMT6plex [N-Term]	1	1	1	Q8X714	Q8X714 [473-478]	0	1231.67	1.019	0.82	0.863	0.993	0.993	0.892	0.827	1.435	1.143	1.016	0.05913	17
[R].EMFREDEPMPLTSGEFAVLK.[A]	2xOxidation [M2; M9]; 1xTMT6plex [K20]; 1xTMT6plex [N-Term]	1	1	1	P0AA18	P0AA18 [151-170]	1	2816.43	0.812	0.623	0.541	0.953	0.864	1.218	0.754	1.435	1.667	1.132	5.729e-05	47
[R].FLEEGDKAK.[I]	2xTMT6plex [K7; K9]; 1xTMT6plex [N-Term]	1	2	1	P0A709	P0A709 [117-125]	1	1724.02	1.166	0.312	0.208	0.162	0.225	2.054	0.627	1.435	2.963	0.848	0.01632	6
[R].EEFDVQTQVLLR.[T]	1xTMT6plex [N-Term]	1	2	4	Q8XBN0	Q8XBN0 [62-73]	0	1705.93	0.89	0.451	0.387	0.522	1.3	1.131	1.343	1.434	1.223	1.32	4.527e-08	62
[K].VGVIMQDK.[G]	1xOxidation [M5]; 1xTMT6plex [K8]; 1xTMT6plex [N-Term]	1	1	2	Q8X964	Q8X964 [223-230]	0	1363.8	0.916	0.472	0.427	0.472	1.01	1.213	1.338	1.434	1.352	1.366	0.01967	29
[K].AYEDAETVTGVINGK.[V]	1xTMT6plex [K15]; 1xTMT6plex [N-Term]	1	1	3	P0AG69	P0AG69 [101-115]	0	2025.09	0.844	0.563	0.543	0.532	0.994	1.286	1.323	1.434	1.077	1.405	8.28e-12	90
[R].DNMDELK.[K]	1xTMT6plex [K7]; 1xTMT6plex [N-Term]	1	1	1	P0AE54	P0AE54 [55-61]	0	1322.7	0.989	0.543	0.699	0.542	1.147	0.989	1.246	1.434	0.768	1.643	0.004422	31
[K].QPICVESCPLR.[A]	2xCarbamidomethyl [C4; C8]; 1xTMT6plex [N-Term]	1	1	2	A0A0H3PJV6	A0A0H3PJV6 [138-148]	0	1587.82	0.973	0.85	0.948	0.822	1.041	1.314	0.835	1.434	0.914	0.868	6.421e-05	27
[K].VTLEPLER.[G]	1xTMT6plex [N-Term]	1	1	1	P0A7Z6	P0A7Z6 [26-33]	0	1185.7	1.036	0.48	0.68	0.647	0.802	1.136	1.393	1.433	1.145	1.247	0.001129	33
[K].LEFGLYK.[G]	1xTMT6plex [K7]; 1xTMT6plex [N-Term]	1	1	1	B5Z013	B5Z013 [178-184]	0	1327.8	1.039	0.592	0.498	0.536	1.091	1.227	1.277	1.433	1.188	1.12	0.000954	26
[R].RVEIEVK.[G]	1xTMT6plex [K7]; 1xTMT6plex [N-Term]	1	1	3	P0A911	P0A911 [329-335]	1	1330.85	0.907	0.566	0.481	0.557	1.108	1.377	1.238	1.433	1.193	1.14	0.000534	21
[K].ASDEEGSR.[V]	1xTMT6plex [N-Term]	1	1	2	A0A384K830	A0A384K830 [54-61]	0	1079.52	0.85	0.476	0.445	0.447	1.229	1.424	1.089	1.433	1.366	1.241	0.0002684	39
[K].QAAFSDTIFVVGTR.[L]	1xTMT6plex [N-Term]	1	1	2	Q8XBL6	Q8XBL6 [123-136]	0	1740.95	1.009	0.663	0.63	0.831	1.086	1.217	0.956	1.433	1.121	1.054	3.671e-09	70
[R].VDTGDSLIVK.[S]	1xTMT6plex [K10]; 1xTMT6plex [N-Term]	1	1	1	Q8XBW1	Q8XBW1 [99-108]	0	1504.9	0.954	0.668	0.782	0.8	0.815	1.162	0.956	1.433	1.238	1.191	5.736e-06	51
[K].FVNGVLDK.[A]	1xTMT6plex [K8]; 1xTMT6plex [N-Term]	1	1	1	B5Z3S0	B5Z3S0 [122-129]	0	1349.82	1.02	0.362	0.481	0.471	0.864	1.063	1.371	1.432	1.29	1.645	0.0002572	40
[M].SEINYQELR.[V]	1xTMT6plex [N-Term]	1	1	1	Q8X8X2	Q8X8X2 [2-10]	0	1380.73	0.857	0.523	0.581	0.524	0.9	1.111	1.308	1.432	1.404	1.361	1.323e-06	58
[K].IAAGADISK.[A]	1xTMT6plex [K9]; 1xTMT6plex [N-Term]	1	1	6	P0ACF6	P0ACF6 [10-18]	0	1303.8	0.833	0.525	0.488	0.514	1.156	1.214	1.267	1.432	1.259	1.312	1.894e-05	50
[K].WFGTEPK.[-]	1xTMT6plex [K7]; 1xTMT6plex [N-Term]	1	1	3	P0AEQ5	P0AEQ5 [242-248]	0	1322.75	1.006	0.456	0.459	0.491	1.132	1.154	1.228	1.432	1.2	1.442	0.001476	33
[R].NTLEMIR.[N]	1xTMT6plex [N-Term]	1	1	1	A0A0H3PTP9	A0A0H3PTP9 [17-23]	0	1105.62	1.022	0.459	0.564	0.503	1.164	1.141	1.202	1.432	1.252	1.262	0.002962	26
[R].IAVMWSEK.[S]	1xTMT6plex [K8]; 1xTMT6plex [N-Term]	1	2	1	A0A0H3PRX2	A0A0H3PRX2 [87-94]	0	1421.82	1.026	0.412	0.355	0.312	1.244	1.461	1.157	1.432	1.394	1.207	0.0001858	35
[R].TVTHMQDEAANFPDPVDR.[A]	1xOxidation [M5]; 1xTMT6plex [N-Term]	1	1	4	P0ABS3	P0ABS3 [58-75]	0	2288.08	0.909	0.578	0.677	0.76	0.987	0.986	1.156	1.432	1.373	1.143	2.021e-10	106
[K].AAFKPTYER.[L]	1xTMT6plex [K4]; 1xTMT6plex [N-Term]	1	2	1	A0A0H3PRB5	A0A0H3PRB5 [59-67]	0	1540.89	0.909	0.496	0.456	0.465	1.055	1.443	1.043	1.432	1.484	1.216	0.009577	6
[K].TVDYETLMK.[V]	1xTMT6plex [K9]; 1xTMT6plex [N-Term]	1	1	1	P0ABV4	P0ABV4 [109-117]	0	1557.86	1.061	0.384	0.48	0.298	0.998	1.469	0.97	1.432	1.252	1.654	4.265e-06	54
[K].YVHHDNEYTATFAGLGTR.[D]	1xTMT6plex [T11]; 1xTMT6plex [N-Term]	1	2	3	A0A0H3PGU3	A0A0H3PGU3 [1125-1142]	0	2510.28	1.239	1.008	0.791	0.894	0.956	1.014	0.892	1.432	0.838	0.934	0.0002452	16
[R].VSTFYGDYLR.[V]	1xTMT6plex [N-Term]	1	1	1	A0A384KN56	A0A384KN56 [124-133]	0	1449.76	0.947	0.611	0.547	0.603	1.064	1.351	0.877	1.432	1.088	1.481	0.0003695	34
[K].NELTYGFQSAQK.[H]	1xTMT6plex [K12]; 1xTMT6plex [N-Term]	1	1	2	P0ABI1	P0ABI1 [740-751]	0	1844	1.114	0.922	0.873	0.92	0.754	1.041	0.759	1.432	1.05	1.136	1.287e-05	40
[K].EDMEAR.[H]	1xOxidation [M3]; 1xTMT6plex [N-Term]	1	1	2	P64457	P64457 [61-66]	0	995.467	0.883	0.343	0.425	0.596	0.908	1.082	1.434	1.431	1.637	1.261	0.06285	22
[K].HEDMYTAINELINK.[L]	1xTMT6plex [K14]; 1xTMT6plex [N-Term]	1	1	2	P0AD51	P0AD51 [67-80]	0	2149.14	1.121	0.233	0.332	0.394	1.096	1.105	1.345	1.431	1.429	1.512	9.075e-07	38
[R].SEITPATAIK.[V]	1xTMT6plex [K10]; 1xTMT6plex [N-Term]	1	1	1	A0A0H3PHB1	A0A0H3PHB1 [156-165]	0	1488.9	0.901	0.622	0.585	0.611	1.3	1.181	1.329	1.431	0.929	1.112	6.586e-05	54
[K].AAVEAFK.[L]	1xTMT6plex [K7]; 1xTMT6plex [N-Term]	1	1	1	P0AF91	P0AF91 [49-55]	0	1193.73	0.89	0.502	0.509	0.428	1.079	1.25	1.322	1.431	1.205	1.384	0.0003987	39
[R].DDDNKPLVYEPGLHFK.[I]	2xTMT6plex [K5; K16]; 1xTMT6plex [N-Term]	1	1	2	P0ABC5	P0ABC5 [40-55]	0	2574.42	1.01	0.405	0.508	0.478	1.039	1.277	1.316	1.431	1.014	1.524	1.174e-07	33
[R].NTFAPLTQWEDK.[Y]	1xTMT6plex [K12]; 1xTMT6plex [N-Term]	1	1	1	P0AGF3	P0AGF3 [22-33]	0	1908.03	1.024	0.602	0.759	0.644	0.867	0.877	1.292	1.431	0.927	1.579	7.032e-05	44
[R].GMGESNPVTGNTCDNVK.[Q]	1xCarbamidomethyl [C13]; 1xOxidation [M2]; 1xTMT6plex [K17]; 1xTMT6plex [N-Term]	1	1	15	P0A911	P0A911 [299-315]	0	2254.08	0.899	0.605	0.399	0.556	1.047	1.32	1.279	1.431	1.302	1.161	6.913e-08	61
[K].QGIAVR.[A]	1xTMT6plex [N-Term]	1	1	1	P0ACK4	P0ACK4 [58-63]	0	872.552	0.986	0.569	0.653	0.568	0.94	1.221	1.082	1.431	1.227	1.323	0.01897	37
[K].YFGDGTGVGLR.[K]	1xTMT6plex [N-Term]	1	1	1	A0A384L4M3	A0A384L4M3 [212-222]	0	1370.73	0.829	0.474	0.565	0.617	1.234	1.127	1.071	1.431	1.267	1.384	0.03249	29
[K].WTDNAEPTEDSSDYHVTTSQHAR.[Q]	2xTMT6plex [H15; S/H]; 1xTMT6plex [N-Term]	1	1	2	P0A706	P0A706 [215-237]	0	3334.62	1.088	0.727	0.589	0.814	1.131	0.705	1.069	1.431	1.221	1.225	8.537e-05	14
[R].DFPSQDVYDELER.[L]	1xTMT6plex [N-Term]	1	1	1	P0AGM6	P0AGM6 [28-40]	0	1841.88	0.846	0.606	0.722	0.787	1.388	0.973	1.02	1.431	0.92	1.305	5.371e-06	56
[R].YLDGLADAK.[-]	1xTMT6plex [K9]; 1xTMT6plex [N-Term]	1	1	2	P0A9P5	P0A9P5 [313-321]	0	1423.82	1.055	0.881	0.94	0.937	1	0.899	1.001	1.431	1.073	0.784	3.013e-05	44
[K].QMVANDK.[K]	1xTMT6plex [K7]; 1xTMT6plex [N-Term]	1	1	1	A0A0H3PQY4	A0A0H3PQY4 [12-18]	0	1263.71	1.057	0.706	0.749	0.466	1.211	1.211	0.98	1.431	0.978	1.21	0.0005916	36
[K].LSNERDDFQYQYVDIR.[A]	1xTMT6plex [N-Term]	1	1	1	A0A3G4WVK0	A0A3G4WVK0 [24-39]	1	2290.13	1.026	0.3	0.265	0.321	0.418	1.518	0.693	1.431	3.014	1.015	1.207e-06	37
[K].WDGMLASLDSK.[R]	1xOxidation [M4]; 1xTMT6plex [K11]; 1xTMT6plex [N-Term]	1	2	3	A0A0H3JKW9	A0A0H3JKW9 [89-99]	0	1696.9	0.894	0.455	0.429	0.513	1	1.261	1.291	1.43	1.339	1.389	0.0001622	37
[K].QGTFNYEK.[Q]	1xTMT6plex [K8]; 1xTMT6plex [N-Term]	1	2	1	Q8X858	Q8X858 [9-16]	0	1444.78	1.095	0.468	0.474	0.551	0.753	1.03	1.255	1.43	1.411	1.532	0.0003317	31
[K].GGPGITK.[S]	1xTMT6plex [K7]; 1xTMT6plex [N-Term]	1	1	1	B5YUX6	B5YUX6 [138-144]	0	1087.69	0.982	0.63	0.556	0.627	1.057	1.197	1.242	1.43	0.927	1.351	0.0004699	39
[M].AQPAAIIR.[I]	1xTMT6plex [N-Term]	1	1	1	P0AC21	P0AC21 [2-9]	0	1068.67	0.925	0.567	0.592	0.548	1.181	1.249	1.225	1.43	1.159	1.122	0.002019	42
[K].YDANNIYLAAQYTQTYNATR.[V]	1xTMT6plex [N-Term]	1	2	25	Q8XE41	Q8XE41 [244-263]	0	2583.27	1.019	0.715	0.464	0.605	0.973	1.21	1.116	1.43	1	1.467	9.516e-11	82
[K].QQAVNQTATSDALANQLTALQK.[A]	1xTMT6plex [K22]; 1xTMT6plex [N-Term]	1	2	2	Q8XAP7	Q8XAP7 [60-81]	0	2772.53	1.017	0.633	0.649	0.652	1.031	1.116	1.061	1.43	1.224	1.188	3.029e-10	96
[R].FLDTDIQNNPQK.[T]	1xTMT6plex [K12]; 1xTMT6plex [N-Term]	1	2	2	A0A384L9J2	A0A384L9J2 [72-83]	0	1891.03	1.016	0.437	0.492	0.476	1.095	1.193	1.021	1.43	1.472	1.368	2.688e-07	55
[K].EDLQQK.[A]	1xTMT6plex [K6]; 1xTMT6plex [N-Term]	1	1	1	A0A3G4WVK0	A0A3G4WVK0 [46-51]	0	1218.71	0.997	0.406	0.397	0.404	0.91	1.483	0.941	1.43	1.844	1.19	0.02355	23
[K].DDKWSVPLTVR.[G]	1xTMT6plex [K3]; 1xTMT6plex [N-Term]	1	2	1	A0A0H3PQI2	A0A0H3PQI2 [88-98]	1	1774.03	1.046	0.509	0.374	0.397	0.626	1.533	0.855	1.43	2.316	0.914	0.02511	16
[R].YLGLPSEEAFK.[G]	1xTMT6plex [K11]; 1xTMT6plex [N-Term]	1	1	2	P0A9P5	P0A9P5 [119-129]	0	1711.97	1.056	0.907	1.007	1.149	1.071	0.825	0.834	1.43	1.008	0.712	4.296e-06	45
[R].EELDEIEQAKDEAR.[L]	1xTMT6plex [K10]; 1xTMT6plex [N-Term]	1	1	2	P0A6M1	P0A6M1 [100-113]	1	2133.11	0.86	0.498	0.438	0.479	1.008	1.409	1.312	1.429	1.192	1.374	0.0005839	26
[R].YLELAAQDK.[S]	1xTMT6plex [K9]; 1xTMT6plex [N-Term]	1	1	3	B5YVW6	B5YVW6 [174-182]	0	1508.87	0.936	0.4	0.451	0.466	1.114	1.259	1.245	1.429	1.341	1.358	4.681e-06	54
[R].HGTEWK.[F]	1xTMT6plex [K6]; 1xTMT6plex [N-Term]	1	1	3	A0A3G4WVB1	A0A3G4WVB1 [163-168]	0	1215.69	0.694	0.47	0.432	0.384	0.799	1.407	1.216	1.429	1.601	1.567	0.001008	21
[R].ANGYSELEISQK.[R]	1xTMT6plex [K12]; 1xTMT6plex [N-Term]	1	1	1	B5YR15	B5YR15 [187-198]	0	1796.98	0.882	0.696	0.614	0.647	0.842	1.477	1.059	1.429	1.169	1.186	1.614e-07	58
[K].LSFSLPADMTDQSGK.[L]	1xTMT6plex [K15]; 1xTMT6plex [N-Term]	1	2	2	Q8X6P6	Q8X6P6 [50-64]	0	2055.08	1.074	0.44	0.466	0.286	1.122	1.552	1.024	1.429	1.322	1.287	8.762e-11	81
[K].RPFYQVVVADSR.[N]	1xTMT6plex [N-Term]	1	1	2	B5Z228	B5Z228 [14-25]	0	1665.93	0.884	0.626	0.424	0.417	1.057	1.451	0.906	1.429	1.456	1.351	1.833e-06	50
[R].IGALDWTPAR.[S]	1xTMT6plex [N-Term]	1	1	1	P0AFC5	P0AFC5 [120-129]	0	1328.75	1.05	0.586	0.78	0.789	1.059	1.234	0.822	1.429	1.107	1.145	0.000473	43
[K].DASVDVGVSYMHGQSVK.[I]	1xOxidation [M11]; 2xTMT6plex [H12; K17]; 1xTMT6plex [N-Term]	1	1	1	Q8XCN6	Q8XCN6 [405-421]	0	2482.32	0.901	0.586	0.698	0.481	0.656	1.19	1.346	1.428	1.349	1.365	0.0001087	27
[K].SALNTAMK.[R]	1xOxidation [M7]; 1xTMT6plex [K8]; 1xTMT6plex [N-Term]	1	1	1	P0ACK4	P0ACK4 [86-93]	0	1309.75	0.889	0.458	0.369	0.681	0.983	1.218	1.328	1.428	1.227	1.419	0.00155	33
[K].SLEDAAK.[I]	1xTMT6plex [K7]; 1xTMT6plex [N-Term]	1	1	1	P60665	P60665 [85-91]	0	1191.7	0.9	0.659	0.708	0.726	0.97	1.155	1.289	1.428	1.023	1.142	0.001806	35
[R].KDILEVICK.[Y]	1xCarbamidomethyl [C8]; 2xTMT6plex [K1; K9]; 1xTMT6plex [N-Term]	1	1	1	P0A736	P0A736 [44-52]	1	1805.12	0.953	0.489	0.54	0.521	0.848	1.27	1.16	1.428	1.349	1.441	8.784e-05	28
[K].SHPFYTGK.[L]	1xTMT6plex [K8]; 1xTMT6plex [N-Term]	2	3	4	P0A7N3; Q8X9T8	P0A7N3 [53-60]; Q8X9T8 [53-60]	0	1394.78	0.956	0.433	0.437	0.437	1.174	1.218	1.131	1.428	1.366	1.42	0.0006597	32
[R].VGETLMIGDEVTVTVLGVK.[G]	1xTMT6plex [K19]; 1xTMT6plex [N-Term]	1	1	5	P69915	P69915 [8-26]	0	2418.39	0.954	0.576	0.375	0.428	1.204	1.405	1.115	1.428	1.128	1.387	5.789e-07	50
[K].WFGADVTK.[-]	1xTMT6plex [K8]; 1xTMT6plex [N-Term]	1	2	2	A0A0H3JKW9	A0A0H3JKW9 [259-266]	0	1381.79	1.067	0.534	0.643	0.612	1.016	1.115	1.11	1.428	1.202	1.273	0.05758	24
[R].GEGAICLQTSAK.[E]	1xCarbamidomethyl [C6]; 1xTMT6plex [K12]; 1xTMT6plex [N-Term]	1	1	1	Q8X621	Q8X621 [358-369]	0	1692.94	0.899	0.66	0.682	0.629	1.106	1.299	1.082	1.428	0.953	1.263	6.016e-08	75
[R].FVDLLK.[N]	1xTMT6plex [K6]; 1xTMT6plex [N-Term]	1	1	1	P0A882	P0A882 [22-27]	0	1192.77	1.068	0.508	0.566	0.522	1.177	1.199	1.072	1.428	1.137	1.322	0.01234	26
[R].HGETQWNAER.[R]	1xTMT6plex [N-Term]	1	1	1	B5Z4S7	B5Z4S7 [9-18]	0	1456.71	0.86	0.688	0.674	0.649	0.898	1.214	1.061	1.428	1.253	1.274	8.467e-06	39
[R].TSDTIANLLADK.[F]	1xTMT6plex [K12]; 1xTMT6plex [N-Term]	1	2	1	Q8X4W3	Q8X4W3 [156-167]	0	1719.99	0.939	0.551	0.532	0.582	0.976	1.205	1.28	1.427	1.069	1.439	1.635e-05	37
[K].KAEQWATGLK.[Y]	2xTMT6plex [K1; K10]; 1xTMT6plex [N-Term]	1	1	1	A0A0H3PX28	A0A0H3PX28 [232-241]	1	1819.1	0.933	0.527	0.417	0.399	1.186	1.138	1.264	1.427	1.21	1.498	2.088e-07	40
[K].QVAILAVAGAEK.[I]	1xTMT6plex [K12]; 1xTMT6plex [N-Term]	1	1	2	B5YXE0	B5YXE0 [123-134]	0	1628.01	0.968	0.548	0.733	0.682	1.257	1.142	1.232	1.427	1.018	0.993	4.332e-09	77
[R].VEAGVIK.[D]	1xTMT6plex [K7]; 1xTMT6plex [N-Term]	1	1	1	Q8X5Y8	Q8X5Y8 [122-128]	0	1173.76	1.085	0.816	0.676	0.817	1	1.247	1.223	1.427	0.544	1.165	0.001609	29
[K].AAAATSSITFNSGVLSK.[T]	1xTMT6plex [K17]; 1xTMT6plex [N-Term]	1	3	5	Q7DBI0	Q7DBI0 [394-410]	0	2083.18	0.907	0.585	0.341	0.436	1.086	1.627	1.172	1.427	1.087	1.332	6.644e-12	105
[R].ENNIDIVECVK.[C]	1xCarbamidomethyl [C9]; 1xTMT6plex [K11]; 1xTMT6plex [N-Term]	1	1	4	P0ADX0	P0ADX0 [27-37]	0	1790.97	0.914	0.545	0.367	0.464	1.035	1.423	1.123	1.427	1.339	1.362	4.735e-07	54
[R].TQLQALLENEESR.[E]	1xTMT6plex [N-Term]	1	1	1	A0A0H3PJ91	A0A0H3PJ91 [141-153]	0	1759.94	0.981	0.565	0.632	0.725	1.109	0.99	1.005	1.427	1.288	1.277	3.216e-06	57
[R].VTLSGTEGALDSLR.[V]	1xTMT6plex [N-Term]	1	1	2	Q8X6S6	Q8X6S6 [54-67]	0	1647.91	0.941	0.493	0.489	0.523	0.999	1.338	0.944	1.427	1.222	1.623	5.502e-11	93
[R].LTERPAAK.[G]	1xTMT6plex [K8]; 1xTMT6plex [N-Term]	1	1	1	Q8XDZ4	Q8XDZ4 [146-153]	0	1343.84	0.92	0.295	0.152	0.332	0.989	1.493	0.916	1.427	2.237	1.24	0.04266	11
[K].EPITINMNVK.[I]	1xTMT6plex [K10]; 1xTMT6plex [N-Term]	1	1	1	Q8X9R4	Q8X9R4 [28-37]	0	1616.94	0.846	0.573	0.432	0.445	0.846	1.637	0.862	1.427	1.625	1.306	7.038e-05	52
[K].NTELEQLINEK.[L]	1xTMT6plex [K11]; 1xTMT6plex [N-Term]	1	1	2	P0AFP8	P0AFP8 [3-13]	0	1789.01	1.158	0.833	1.109	1.045	0.922	0.919	0.806	1.427	0.907	0.875	5.512e-08	70
[K].NEQPQIR.[A]	1xTMT6plex [N-Term]	1	1	1	Q8X9J7	Q8X9J7 [44-50]	0	1113.62	1.053	0.379	0.64	0.547	1.304	0.844	1.174	1.426	0.945	1.687	0.008639	20
[R].DYSTHSWYAGAEAGYR.[Y]	1xTMT6plex [N-Term]	1	2	2	A0A0H3PGU3	A0A0H3PGU3 [1143-1158]	0	2062.95	0.716	0.636	0.35	0.307	1.02	1.658	1.092	1.426	1.403	1.39	2.533e-08	63
[K].GIPNDITNEEAER.[I]	1xTMT6plex [N-Term]	1	2	1	A0A0H3JDB4	A0A0H3JDB4 [149-161]	0	1686.85	0.945	0.401	0.405	0.459	1.076	1.417	1.061	1.426	1.546	1.264	2.345e-09	75
[R].YVHQLDNNASVMR.[Y]	1xOxidation [M12]; 1xTMT6plex [N-Term]	1	1	1	P0A952	P0A952 [19-31]	0	1791.9	0.911	0.761	0.866	0.885	1.144	0.917	1.061	1.426	1.083	0.947	6.577e-05	41
[K].LLADDIVPSR.[H]	1xTMT6plex [N-Term]	1	2	1	Q8XB46	Q8XB46 [146-155]	0	1327.78	0.872	0.537	0.465	0.413	1.157	1.426	0.971	1.426	1.346	1.386	4.116e-05	40
[R].LMDEQQQQVK.[D]	1xOxidation [M2]; 1xTMT6plex [K10]; 1xTMT6plex [N-Term]	1	1	1	Q8XDG2	Q8XDG2 [177-186]	0	1720.93	0.746	0.635	0.697	1.004	0.729	1.31	0.932	1.426	1.28	1.24	0.06318	13
[K].YEQEIDVR.[V]	1xTMT6plex [N-Term]	1	1	1	P0AFF8	P0AFF8 [39-46]	0	1280.67	0.986	0.393	0.529	0.47	1.204	1.233	1.384	1.425	0.869	1.506	0.0005677	37
[K].AMDEQGK.[S]	1xOxidation [M2]; 1xTMT6plex [K7]; 1xTMT6plex [N-Term]	1	1	8	P0ACG0	P0ACG0 [122-128]	0	1252.66	0.882	0.42	0.405	0.501	1.132	1.224	1.371	1.425	1.324	1.315	0.01211	21
[R].ECTLETLEEMLEK.[L]	1xCarbamidomethyl [C2]; 1xOxidation [M10]; 1xTMT6plex [K13]; 1xTMT6plex [N-Term]	1	1	14	P0ACG0	P0ACG0 [20-32]	0	2099.07	0.888	0.516	0.4	0.482	0.935	1.331	1.324	1.425	1.321	1.377	5.509e-08	75
[R].ASGLATYR.[N]	1xTMT6plex [N-Term]	1	1	1	A0A384KNH5	A0A384KNH5 [148-155]	0	1067.6	0.973	0.723	0.462	0.541	1.116	1.244	1.262	1.425	1.086	1.167	0.06367	24
[K].KPICVESCPLR.[A]	2xCarbamidomethyl [C4; C8]; 1xTMT6plex [K1]; 1xTMT6plex [N-Term]	1	1	1	Q8X4K5	Q8X4K5 [138-148]	0	1817.02	0.862	0.996	0.719	0.704	1.363	1.354	1.18	1.425	0.837	0.56	0.0002364	35
[R].QSATGTK.[T]	1xTMT6plex [K7]; 1xTMT6plex [N-Term]	1	2	2	A0A0H3PJH2	A0A0H3PJH2 [65-71]	0	1150.68	1.033	0.756	0.853	0.883	0.736	0.743	1.085	1.425	1.241	1.243	0.00356	25
[R].AKDEADEKDAIATVNK.[Q]	3xTMT6plex [K2; K8; K16]; 1xTMT6plex [N-Term]	1	1	6	P0AG69	P0AG69 [521-536]	2	2634.51	0.911	0.546	0.497	0.522	1.141	1.442	1.061	1.425	1.089	1.366	1.983e-07	30
[-].MLNETPALAPDGQPYR.[L]	1xTMT6plex [N-Term]	1	2	2	Q8X944	Q8X944 [1-16]	0	2002.03	1.268	1.074	1.031	0.581	0.77	1.082	0.989	1.425	1.107	0.672	1.864e-07	64
[K].RFGVEDGSVEGLR.[A]	1xTMT6plex [N-Term]	1	1	1	P0A851	P0A851 [255-267]	1	1649.88	1.215	0.455	0.297	0.392	0.494	1.752	0.853	1.425	2.342	0.775	3.32e-09	82
[R].DENYFTDKYELTR.[T]	1xTMT6plex [K8]; 1xTMT6plex [N-Term]	1	1	1	A0A384KB47	A0A384KB47 [5-17]	1	2152.1	1.09	0.882	0.394	0.613	0.731	1.753	0.601	1.425	1.443	1.067	0.0006253	21
[K].SADASLADMNDPSLITVR.[R]	1xTMT6plex [N-Term]	1	2	2	Q8XAP7	Q8XAP7 [164-181]	0	2105.07	0.975	0.628	0.619	0.451	1.182	1.2	1.42	1.424	1.048	1.053	1.29e-09	74
[R].EHGDLK.[E]	1xTMT6plex [K6]; 1xTMT6plex [N-Term]	1	1	4	P0A6W7	P0A6W7 [38-43]	0	1156.67	0.889	0.556	0.521	0.437	1.073	1.137	1.392	1.424	1.136	1.435	0.000938	36
[R].TEVDELTR.[A]	1xTMT6plex [N-Term]	1	1	2	P0AAU1	P0AAU1 [46-53]	0	1191.64	0.896	0.468	0.533	0.526	1.211	1.146	1.184	1.424	1.251	1.362	0.00015	43
[K].AAPVELR.[Q]	1xTMT6plex [N-Term]	1	1	1	P0A882	P0A882 [91-97]	0	984.604	0.967	0.507	0.513	0.411	1.031	1.171	1.168	1.424	1.37	1.438	0.01148	33
[R].TEVELLK.[T]	1xTMT6plex [K7]; 1xTMT6plex [N-Term]	1	1	1	P0A7Z6	P0A7Z6 [285-291]	0	1289.81	1.128	0.553	0.629	0.681	0.934	1.182	1.129	1.424	1.056	1.282	0.0003368	38
[K].RQQEIAFTDK.[L]	1xTMT6plex [K10]; 1xTMT6plex [N-Term]	1	1	1	P0AEU2	P0AEU2 [99-108]	1	1693.96	0.994	0.543	0.623	0.549	1.227	1.219	1.013	1.424	1.207	1.202	0.0007886	19
[K].LLNLEQAGKPVADAASMQR.[Y]	1xTMT6plex [K9]; 1xTMT6plex [N-Term]	1	2	1	A0A0H3PMY0	A0A0H3PMY0 [178-196]	0	2470.39	1.081	0.707	0.675	0.372	0.885	1.439	0.814	1.424	1.271	1.333	1.545e-08	49
[R].SYLNALGDALK.[I]	1xTMT6plex [K11]; 1xTMT6plex [N-Term]	1	2	2	A0A0H3PM91	A0A0H3PM91 [187-197]	0	1622.95	0.97	0.436	0.474	0.586	1.143	1.154	1.291	1.423	1.039	1.484	2.436e-08	81
[R].ILEAWR.[N]	1xTMT6plex [N-Term]	1	1	1	P0ABS3	P0ABS3 [43-48]	0	1016.61	0.941	0.459	0.499	0.403	1.251	1.232	1.245	1.423	1.083	1.463	0.0445	21
[R].LDLVSR.[E]	1xTMT6plex [N-Term]	1	2	1	Q8XBN0	Q8XBN0 [56-61]	0	931.577	0.943	0.403	0.472	0.405	1.143	1.112	1.16	1.423	1.455	1.485	0.04783	26
[K].MTDEAGEDAK.[L]	1xTMT6plex [K10]; 1xTMT6plex [N-Term]	1	1	2	P0A7B0	P0A7B0 [96-105]	0	1524.76	0.937	0.562	0.66	0.407	1.163	1.327	1.132	1.423	1.064	1.326	1.435e-05	53
[K].GALPGEEMYMSGR.[A]	2xOxidation [M8; M10]; 1xTMT6plex [N-Term]	1	1	1	Q8XD75	Q8XD75 [326-338]	0	1658.77	1.267	0.573	0.689	1.19	1.264	0.616	1.107	1.423	0.636	1.233	0.05457	7
[K].LNIDQNPGTAPK.[Y]	1xTMT6plex [K12]; 1xTMT6plex [N-Term]	1	1	4	P0AA27	P0AA27 [59-70]	0	1725.99	0.995	0.46	0.431	0.438	1.121	1.312	1.07	1.423	1.455	1.294	7.942e-08	63
[R].RIDQMEAEAESHSFGK.[Q]	1xTMT6plex [K16]; 1xTMT6plex [N-Term]	1	1	2	P0AFM7	P0AFM7 [174-189]	1	2293.16	1.014	0.492	0.329	0.35	0.877	1.902	0.91	1.423	1.611	1.092	8.248e-09	49
[M].ANPEQLEEQR.[E]	1xTMT6plex [N-Term]	1	1	3	P0AF91	P0AF91 [2-11]	0	1442.74	0.89	0.48	0.582	0.493	1.245	0.946	1.708	1.422	0.755	1.48	5.832e-06	51
[-].MHNQAPIQR.[R]	1xTMT6plex [N-Term]	1	1	2	B5Z0Y4	B5Z0Y4 [1-9]	0	1323.72	1.211	0.64	0.758	0.579	0.933	0.987	1.561	1.422	0.707	1.201	0.0005906	21
[K].GSSSMLK.[I]	1xOxidation [M5]; 1xTMT6plex [K7]; 1xTMT6plex [N-Term]	1	2	2	P0AFJ3	P0AFJ3 [68-74]	0	1183.68	0.848	0.437	0.321	0.573	1.195	1.174	1.5	1.422	1.184	1.346	0.04438	17
[K].VDLYGK.[A]	1xTMT6plex [K6]; 1xTMT6plex [N-Term]	1	1	1	A0A0H3PX28	A0A0H3PX28 [33-38]	0	1152.7	1.129	0.52	0.429	0.287	1.126	1.124	1.444	1.422	1.142	1.376	0.03486	27
[-].MDIISVALK.[R]	1xOxidation [M1]; 1xTMT6plex [K9]; 1xTMT6plex [N-Term]	1	1	1	A0A3G4WTI9	A0A3G4WTI9 [1-9]	0	1463.89	0.892	0.832	0.525	0.956	0.8	1.05	1.334	1.422	0.987	1.203	0.000597	40
[R].LGVSQPTVAK.[M]	1xTMT6plex [K10]; 1xTMT6plex [N-Term]	1	1	1	Q8X7U4	Q8X7U4 [64-73]	0	1457.91	0.98	0.537	0.639	0.57	1.071	1.089	1.264	1.422	1.185	1.244	2.041e-05	45
[R].NLLGSGDR.[S]	1xTMT6plex [N-Term]	1	1	1	B5YXM9	B5YXM9 [296-303]	0	1060.59	1.111	0.66	0.703	0.787	1.077	0.636	1.236	1.422	1.047	1.321	0.001325	38
[K].LEQEYEVQMILK.[T]	1xOxidation [M9]; 1xTMT6plex [K12]; 1xTMT6plex [N-Term]	1	1	2	B5Z2E7	B5Z2E7 [56-67]	0	1997.1	0.926	0.63	0.516	0.931	0.722	1.261	1.205	1.422	1.476	0.91	3.58e-07	74
[R].EQESNLDLR.[L]	1xTMT6plex [N-Term]	1	1	2	P0AB53	P0AB53 [30-38]	0	1332.7	0.936	0.39	0.546	0.487	1.014	1.369	1.126	1.422	1.234	1.476	6.54e-05	56
[R].YSVMTSVK.[H]	1xTMT6plex [K8]; 1xTMT6plex [N-Term]	1	2	1	A0A0H3JGF3	A0A0H3JGF3 [201-208]	0	1372.79	1.065	0.841	0.787	0.516	1.079	1.216	0.879	1.422	1.191	1.004	0.001146	28
[R].QVIQLTPQEDESTLK.[V]	1xTMT6plex [K15]; 1xTMT6plex [N-Term]	1	1	2	B5YX01	B5YX01 [43-57]	0	2187.23	1.042	0.466	0.553	0.476	1.121	1.224	1.333	1.421	1.049	1.314	6.831e-09	88
[R].DGNTIEYDGMTMER.[V]	1xTMT6plex [N-Term]	1	1	1	Q8XBB5	Q8XBB5 [102-115]	0	1860.83	0.992	0.385	0.356	0.238	1.207	1.465	1.281	1.421	1.231	1.424	2.352e-07	61
[K].YVVGVR.[N]	1xTMT6plex [N-Term]	1	1	1	P69823	P69823 [71-76]	0	921.572	1.028	0.556	0.545	0.545	1.048	1.213	1.235	1.421	1.214	1.195	0.03369	21
[R].ETLNLLK.[E]	1xTMT6plex [K7]; 1xTMT6plex [N-Term]	1	1	1	A0A3G4X150	A0A3G4X150 [18-24]	0	1288.82	0.914	0.438	0.585	0.512	1.277	1.218	1.148	1.421	1.153	1.335	0.0006999	32
[R].IEYLAFVQQR.[T]	1xTMT6plex [N-Term]	1	2	1	Q8X858	Q8X858 [30-39]	0	1495.85	1.405	0.491	0.421	0.545		1.592	1.101	1.421	1.593	1.432	0.001238	31
[K].AYVTGEVSK.[S]	1xTMT6plex [K9]; 1xTMT6plex [N-Term]	1	2	1	P0A933	P0A933 [173-181]	0	1411.82	0.859	0.483	0.564	0.406	1.12	1.209	1.054	1.421	1.305	1.578	0.05841	7
[R].VLVVDGGGSVR.[R]	1xTMT6plex [N-Term]	1	1	1	B5YZ69	B5YZ69 [60-70]	0	1286.76	0.897	0.669	0.549	0.648	1.085	1.255	1.034	1.421	1.243	1.199	1.713e-06	54
[R].GFAVTPPELTKDDER.[Y]	1xTMT6plex [K11]; 1xTMT6plex [N-Term]	1	1	2	P62709	P62709 [118-132]	1	2133.16	0.944	0.517	0.506	0.447	0.909	1.493	1.03	1.421	1.602	1.13	0.0002818	22
[K].KNEIHEK.[M]	2xTMT6plex [K1; K7]; 1xTMT6plex [N-Term]	1	1	1	Q7DB52	Q7DB52 [29-35]	1	1584.97	0.846	0.414	0.41	0.44	1.084	1.397	1.008	1.421	1.699	1.28	0.006538	12
[K].SLAICTLLDKPSR.[R]	1xCarbamidomethyl [C5]; 1xTMT6plex [K10]; 1xTMT6plex [N-Term]	1	2	1	A0A0H3JFB2	A0A0H3JFB2 [126-138]	0	1932.14	1.134	0.669	0.539	0.475	0.756	1.195	0.78	1.421	1.924	1.104	4.536e-05	40
[K].DTAIMSYSTK.[F]	1xTMT6plex [K10]; 1xTMT6plex [N-Term]	1	2	1	A0A0H3JFW2	A0A0H3JFW2 [186-195]	0	1574.85	1.036	1.056	0.425	0.538	0.785	2.052	0.489	1.421	1.222	0.976	6.468e-06	63
[-].MTDNNTALK.[K]	1xTMT6plex [K9]; 1xTMT6plex [N-Term]	1	1	1	P0A9B1	P0A9B1 [1-9]	0	1465.81	0.962	0.432	0.402	0.225	1.209	1.351	1.483	1.42	1.148	1.367	3.371e-06	54
[K].AEMSEYLFDK.[L]	1xOxidation [M3]; 1xTMT6plex [K10]; 1xTMT6plex [N-Term]	1	1	3	B5YQ00	B5YQ00 [6-15]	0	1706.87	0.864	0.484	0.389	0.568	1.01	1.057	1.358	1.42	1.556	1.294	0.0001367	29
[K].CLPQLENAGMLR.[A]	1xCarbamidomethyl [C1]; 1xTMT6plex [N-Term]	1	1	1	P0ABU3	P0ABU3 [168-179]	0	1630.86	1.167	0.75	0.711	0.502	0.665	1.144	1.253	1.42	1.142	1.246	6.441e-05	44
[K].IYQGLNPGGALVLSEK.[F]	1xTMT6plex [K16]; 1xTMT6plex [N-Term]	1	1	2	B5YR15	B5YR15 [150-165]	0	2117.24	1.039	0.629	0.82	0.776	0.833	1.157	1.111	1.42	1.029	1.187	4.257e-07	68
[K].ILSFGADK.[I]	1xTMT6plex [K8]; 1xTMT6plex [N-Term]	1	1	1	P60665	P60665 [92-99]	0	1308.79	1.096	0.579	0.635	0.645	1.091	1.205	0.98	1.42	1.073	1.277	0.0001339	38
[R].IDNYPELR.[A]	1xTMT6plex [N-Term]	1	1	1	A0A0H3PI99	A0A0H3PI99 [32-39]	0	1248.68	0.869	0.485	0.512	0.499	0.985	1.074	1.548	1.419	1.184	1.426	0.002018	36
[K].DGFETYDK.[L]	1xTMT6plex [K8]; 1xTMT6plex [N-Term]	1	1	1	Q8XAS6	Q8XAS6 [338-345]	0	1432.74	0.851	0.444	0.49	0.442	1.074	1.163	1.538	1.419	1.048	1.532	0.001057	21
[R].FDVLQDPEVNSR.[F]	1xTMT6plex [N-Term]	1	1	2	P64462	P64462 [38-49]	0	1647.85	1.027	0.388	0.484	0.472	0.89	1.157	1.499	1.419	1.103	1.561	5.077e-06	50
[R].EGTDYGEHER.[T]	1xTMT6plex [N-Term]	1	1	1	P67626	P67626 [24-33]	0	1421.65	0.807	0.617	0.512	0.541	0.758	1.147	1.438	1.419	1.786	0.973	4.295e-05	30
[K].IGENINIR.[R]	1xTMT6plex [N-Term]	1	1	3	P0A6P3	P0A6P3 [126-133]	0	1157.68	1.021	0.467	0.566	0.584	1.148	1.067	1.226	1.419	1.146	1.355	0.0005196	29
[K].ILLINPTDSDAVGNAVK.[M]	1xTMT6plex [K17]; 1xTMT6plex [N-Term]	1	2	2	A0A0H3PQR8	A0A0H3PQR8 [85-101]	0	2198.28	1.023	0.452	0.536	0.521	1.123	1.298	1.196	1.419	1.119	1.315	6.36e-10	107
[K].REPVTEEEK.[L]	1xTMT6plex [K9]; 1xTMT6plex [N-Term]	1	1	2	P0ADN4	P0ADN4 [50-58]	1	1574.88	0.952	0.433	0.471	0.501	1.055	1.272	1.109	1.419	1.316	1.472	0.0005062	44
[K].APGLTQALNTK.[D]	1xTMT6plex [K11]; 1xTMT6plex [N-Term]	1	2	1	Q8XEB6	Q8XEB6 [405-415]	0	1571.95	1.027	0.739	0.7	0.747	1.077	1.2	1.08	1.419	1.029	0.982	7.05e-06	48
[K].QAQQGGQQMPAVGVVTVK.[T]	1xOxidation [M9]; 1xTMT6plex [K18]; 1xTMT6plex [N-Term]	1	2	2	P0AE07	P0AE07 [29-46]	0	2300.28	0.829	0.563	0.914	1.151	1.116	0.764	1.077	1.419	0.701	1.465	1.323e-08	83
[R].ITVTVDSDSYQLLK.[A]	1xTMT6plex [K14]; 1xTMT6plex [N-Term]	1	1	1	P62553	P62553 [5-18]	0	2040.16	0.926	0.598	0.223	0.293	1.168	1.487	1.01	1.419	1.637	1.24	2.929e-06	60
[M].SVVPVADVLQGR.[V]	1xTMT6plex [N-Term]	1	1	1	P58694	P58694 [2-13]	0	1468.87	1	0.402	0.372	0.412	1.222	1.435	0.999	1.419	1.293	1.447	0.0008505	30
[R].LNDVEYHESIDEMK.[H]	1xOxidation [M13]; 2xTMT6plex [S9; K14]; 1xTMT6plex [N-Term]	1	1	2	Q8X890	Q8X890 [40-53]	0	2425.25	0.976	0.641	0.778	0.928	1.182	0.979	0.936	1.419	0.962	1.199	0.0009889	30
[K].LQEFQDSLK.[K]	1xTMT6plex [K9]; 1xTMT6plex [N-Term]	1	1	1	P69426	P69426 [56-64]	0	1565.89	0.923	0.48	0.632	0.448	1.202	1.286	1.442	1.418	1.057	1.113	8.242e-06	48
[R].AQGVEMVR.[E]	1xOxidation [M6]; 1xTMT6plex [N-Term]	1	1	1	Q8X8X2	Q8X8X2 [84-91]	0	1134.61	0.732	0.417	0.298	0.675	1.224	1.22	1.348	1.418	1.491	1.176	0.003701	30
[K].IAVEVAYALPK.[K]	1xTMT6plex [K11]; 1xTMT6plex [N-Term]	1	1	2	B5Z235	B5Z235 [5-15]	0	1632.01	0.958	0.425	0.446	0.434	1.183	1.401	1.343	1.418	1.104	1.289	6.252e-08	68
[K].MAGTADIEIR.[V]	1xOxidation [M1]; 1xTMT6plex [N-Term]	1	1	1	P63225	P63225 [152-161]	0	1321.7	1.018	0.662	0.538	1.171	1.014	0.912	1.302	1.418	1.021	0.945	0.001169	40
[R].IAVMWSEK.[S]	1xOxidation [M4]; 1xTMT6plex [K8]; 1xTMT6plex [N-Term]	1	2	1	A0A0H3PRX2	A0A0H3PRX2 [87-94]	0	1437.82	0.902	0.45	0.487	0.791	0.937	1.161	1.251	1.418	1.408	1.195	0.004064	33
[K].AADSGDADACALLAQIK.[I]	1xCarbamidomethyl [C10]; 1xTMT6plex [K17]; 1xTMT6plex [N-Term]	1	1	2	P0AF57	P0AF57 [61-77]	0	2148.14	1.007	0.612	0.591	0.512	1.097	1.296	1.233	1.418	1.099	1.137	1.732e-12	131
[R].RIDQMEAEAESHSFGK.[Q]	1xOxidation [M5]; 1xTMT6plex [K16]; 1xTMT6plex [N-Term]	1	1	2	P0AFM7	P0AFM7 [174-189]	1	2309.16	0.826	0.718	0.568	0.504	0.921	1.443	1.223	1.418	1.436	0.943	0.0001626	42
[R].NDCYSR.[E]	1xCarbamidomethyl [C3]; 1xTMT6plex [N-Term]	1	1	1	Q8X5J3	Q8X5J3 [68-73]	0	1043.48	1.247	0.877	0.53	0.519	1.34	0.922	1.159	1.418	0.996	0.991	0.09096	10
[R].VTTVLVPSQLQDK.[N]	1xTMT6plex [K13]; 1xTMT6plex [N-Term]	1	1	2	P0ADV3	P0ADV3 [160-172]	0	1886.14	0.91	0.413	0.553	0.464	1.255	1.103	1.154	1.418	1.243	1.487	1.493e-05	49
[R].DYGDNER.[V]	1xTMT6plex [N-Term]	1	1	1	Q8XDF2	Q8XDF2 [263-269]	0	1097.51	0.971	0.729	0.667	0.689	0.946	1.301	1.081	1.418	1.116	1.083	0.005326	26
[K].GDMGDVQHFADDVIAQR.[G]	1xOxidation [M3]; 1xTMT6plex [N-Term]	1	1	1	P0A6Z8	P0A6Z8 [103-119]	0	2119.01	0.733	0.887	0.611	0.784	0.869	1.188	1.067	1.418	1.372	1.072	4.594e-08	49
[R].LGPADILESDENGIIPEQDR.[V]	1xTMT6plex [N-Term]	1	12	1	A0A0H3PQ31	A0A0H3PQ31 [32-51]	0	2410.23	1.02	0.399	0.509	0.484	1.646	1.088	1.025	1.418	1.173	1.237	7.723e-07	83
[R].LELEGAK.[D]	1xTMT6plex [K7]; 1xTMT6plex [N-Term]	1	1	1	Q8X890	Q8X890 [93-99]	0	1217.75	1.051	0.598	0.675	0.589	1.409	1.155	0.998	1.418	1.027	1.078	0.001321	29
[R].EGSSGQSQTK.[Q]	1xTMT6plex [K10]; 1xTMT6plex [N-Term]	1	1	1	A0A0H3PID2	A0A0H3PID2 [48-57]	0	1466.79	1.031	0.367	0.416	0.366	1.423	1.291	0.902	1.418	1.333	1.452	0.03177	14
[R].ELDWEK.[T]	1xTMT6plex [K6]; 1xTMT6plex [N-Term]	1	1	1	Q9S5G3	Q9S5G3 [9-14]	0	1277.71	0.998	0.533	0.587	0.507	1.044	1.285	1.306	1.417	1.011	1.311	0.0198	26
[K].ANNNDVK.[S]	1xTMT6plex [K7]; 1xTMT6plex [N-Term]	1	1	2	P0AEQ5	P0AEQ5 [118-124]	0	1232.7	0.929	0.451	0.48	0.475	1.101	1.301	1.257	1.417	1.149	1.442	0.002031	24
[K].VTVGGVDYTYNAK.[S]	1xTMT6plex [K13]; 1xTMT6plex [N-Term]	1	2	4	Q7DBI0	Q7DBI0 [229-241]	0	1845.02	1.052	0.536	0.443	0.534	1.041	1.306	1.215	1.417	1.048	1.407	2.566e-09	77
[R].EQYLAELAQHEQEGK.[R]	1xTMT6plex [K15]; 1xTMT6plex [N-Term]	1	2	3	A0A0H3JKD4	A0A0H3JKD4 [73-87]	0	2231.17	0.889	0.441	0.531	0.426	1.139	1.272	1.208	1.417	1.17	1.507	5.257e-11	56
[R].GIEANIK.[N]	1xTMT6plex [K7]; 1xTMT6plex [N-Term]	1	1	1	Q8X9J6	Q8X9J6 [71-77]	0	1202.75	0.932	0.837	0.791	0.802	1.01	1.172	1.108	1.417	1.085	0.847	0.001237	33
[R].HAQEEMTHMQR.[L]	1xTMT6plex [T7]; 1xTMT6plex [N-Term]	1	1	3	P0A9A0	P0A9A0 [46-56]	0	1855.93	1.419	0.564	0.661	0.365	1.518	1.082	0.942	1.417	0.831	1.201	7.335e-05	22
[K].VTAEEVNNALK.[Q]	1xTMT6plex [K11]; 1xTMT6plex [N-Term]	1	1	1	P58072	P58072 [251-261]	0	1645.95	0.905	0.951	1.127	1.131	0.962	0.864	0.941	1.417	0.871	0.831	3.479e-08	74
[R].YEEDNSPLGVIGSFTYTEK.[S]	2xTMT6plex [T15; K19]; 1xTMT6plex [N-Term]	1	1	1	P0A919	P0A919 [53-71]	0	2836.49	1.127	0.573	0.623	0.932	1.308	0.948	0.927	1.417	1.044	1.102	0.0185	17
[R].YPTTEQGLR.[A]	1xTMT6plex [N-Term]	1	1	1	A0A0H3PHQ8	A0A0H3PHQ8 [65-73]	0	1293.7	0.869	0.468	0.529	0.436	1.142	1.344	0.923	1.417	1.39	1.48	0.01075	30
[R].AAFSDFSK.[L]	1xTMT6plex [K8]; 1xTMT6plex [N-Term]	1	1	1	P0AC04	P0AC04 [142-149]	0	1330.74	0.812	0.51	0.457	0.448	1.166	1.204	1.503	1.416	1.119	1.365	0.0001808	40
[-].MEIYENENDQVEAIK.[R]	1xOxidation [M1]; 1xTMT6plex [K15]; 1xTMT6plex [N-Term]	1	2	2	A0A0H3PMA2	A0A0H3PMA2 [1-15]	0	2299.15	0.785	0.423	0.621	0.7	1.06	1.148	1.42	1.416	0.974	1.453	1.496e-07	77
[K].AEQALK.[Q]	1xTMT6plex [K6]; 1xTMT6plex [N-Term]	1	1	1	P64583	P64583 [43-48]	0	1117.7	0.967	0.47	0.54	0.443	1.406	1.083	1.331	1.416	1.022	1.321	0.0108	26
[K].WIMSEAGQGIIK.[A]	1xTMT6plex [K12]; 1xTMT6plex [N-Term]	1	2	1	A0A0H3JPU8	A0A0H3JPU8 [51-62]	0	1791.02	1.033	0.441	0.458	0.337	1.14	1.399	1.279	1.416	1.106	1.392	4.274e-09	73
[M].AESFTTTNR.[Y]	1xTMT6plex [N-Term]	1	1	1	P0ADN4	P0ADN4 [2-10]	0	1255.65	0.826	0.467	0.508	0.362	1.128	1.369	1.212	1.416	1.369	1.344	0.01474	25
[R].ASGLLELR.[T]	1xTMT6plex [N-Term]	1	1	1	B5Z235	B5Z235 [36-43]	0	1087.67	0.924	0.458	0.437	0.407	1.22	1.363	1.203	1.416	1.253	1.321	0.0002249	39
[K].QAQQGGQQMPAVGVVTVK.[T]	1xTMT6plex [K18]; 1xTMT6plex [N-Term]	1	2	2	P0AE07	P0AE07 [29-46]	0	2284.28	1.005	0.685	0.619	0.572	1.227	1.214	1.136	1.416	0.619	1.508	1.309e-09	86
[K].NYTITQR.[D]	1xTMT6plex [N-Term]	1	2	1	A0A0H3PMY0	A0A0H3PMY0 [128-134]	0	1124.63	1.175	0.638	0.737	0.804	0.787	0.918	1.086	1.416	1.144	1.296	0.001424	29
[-].MNIIEANVATPDAR.[V]	1xOxidation [M1]; 1xTMT6plex [N-Term]	1	1	3	P61717	P61717 [1-14]	0	1759.92	0.99	0.661	0.591	0.762	0.848	1.121	1.071	1.416	1.307	1.233	6.039e-08	50
[R].QQEIAFSDK.[L]	1xTMT6plex [K9]; 1xTMT6plex [N-Term]	1	1	1	A0A384L4M3	A0A384L4M3 [100-108]	0	1523.85	0.889	0.553	0.639	0.571	1.159	1.077	1.056	1.416	1.293	1.348	1.086e-05	57
[M].SNQFGDTR.[I]	1xTMT6plex [N-Term]	1	1	1	P0AEH7	P0AEH7 [2-9]	0	1153.58	0.884	0.431	0.645	0.546	1.222	1.104	1.044	1.416	1.392	1.317	0.004081	25
[K].STLTPVVISNMDEIK.[E]	1xOxidation [M11]; 1xTMT6plex [K15]; 1xTMT6plex [N-Term]	1	2	10	A0A0H3PRI4	A0A0H3PRI4 [134-148]	0	2121.19	0.92	0.519	0.552	0.608	1.112	1.058	1.321	1.415	1.257	1.237	1.635e-08	61
[R].INNNIVLK.[K]	1xTMT6plex [K8]; 1xTMT6plex [N-Term]	1	1	1	A0A3G4WZL5	A0A3G4WZL5 [84-91]	0	1385.89	1.023	0.443	0.59	0.454	0.924	1.043	1.292	1.415	1.146	1.671	7.684e-05	42
[K].EYDHIK.[D]	1xTMT6plex [K6]; 1xTMT6plex [N-Term]	1	1	3	P0A7B0	P0A7B0 [117-122]	0	1262.71	0.973	0.623	0.642	0.677	1.264	1.047	1.253	1.415	0.796	1.31	0.03151	16
[K].GQYNWNTGYGGAELGLSYPITK.[H]	1xTMT6plex [K22]; 1xTMT6plex [N-Term]	1	1	2	P0A922	P0A922 [232-253]	0	2847.47	0.948	0.725	0.345	0.401	1.249	1.291	1.228	1.415	1.052	1.345	5.071e-06	57
[K].VMNIQAK.[A]	1xOxidation [M2]; 1xTMT6plex [K7]; 1xTMT6plex [N-Term]	1	1	4	B5YWX8	B5YWX8 [47-53]	0	1277.77	0.867	0.51	0.456	0.623	1.03	1.132	1.201	1.415	1.288	1.478	0.02237	27
[K].FTDVNGETK.[T]	1xTMT6plex [K9]; 1xTMT6plex [N-Term]	1	1	1	P0ACG2	P0ACG2 [99-107]	0	1468.8	1.031	0.405	0.535	0.518	1.204	1.172	1.174	1.415	1.149	1.395	3.617e-05	45
[R].STVGHDLNLDVCSK.[C]	1xCarbamidomethyl [C12]; 2xTMT6plex [K14; S/H/T]; 1xTMT6plex [N-Term]	1	1	7	B5YZ77	B5YZ77 [26-39]	0	2232.23	1.137	0.42	0.445	0.4	1.048	0.87	1.112	1.415	1.671	1.48	5.849e-06	44
[K].KEDFLVK.[D]	2xTMT6plex [K1; K7]; 1xTMT6plex [N-Term]	1	2	1	A0A0H3PTX4	A0A0H3PTX4 [105-111]	1	1565.99	0.935	0.637	0.591	0.569	1.304	1.337	0.993	1.415	1.087	1.132	0.0499	15
[K].TMGKPPVDDDIPAEEQVR.[I]	1xTMT6plex [K4]; 1xTMT6plex [N-Term]	1	1	1	P58422	P58422 [75-92]	0	2455.29	1.192	0.68	0.601	0.482	1.179	1.01	0.972	1.415	1.025	1.444	1.096e-06	47
[R].NSEEEVSSR.[R]	1xTMT6plex [N-Term]	1	1	1	Q8X9Y5	Q8X9Y5 [10-18]	0	1265.62	1.099	0.687	0.759	0.856	0.975	1.142	0.942	1.415	0.967	1.158	6.38e-05	37
[R].DTVGNNIGVYDNPNDLSAK.[S]	1xTMT6plex [K19]; 1xTMT6plex [N-Term]	1	2	2	A0A0H3JI61	A0A0H3JI61 [57-75]	0	2464.27	0.849	1.182	0.904	0.769	1.14	1.196	0.859	1.415	0.848	0.838	4.275e-09	79
[R].GVIVPIVDLR.[I]	1xTMT6plex [N-Term]	1	1	1	P0A966	P0A966 [63-72]	0	1309.84	0.964	0.526	0.492	0.569	1.256	1.395	1.236	1.414	1.076	1.071	2.756e-05	56
[R].GSNSLK.[A]	1xTMT6plex [K6]; 1xTMT6plex [N-Term]	1	1	1	P0A882	P0A882 [85-90]	0	1063.65	0.856	0.487	0.54	0.335	1.015	1.373	1.224	1.414	1.498	1.257	0.002908	35
[R].DLSGIGIPVAK.[K]	1xTMT6plex [K11]; 1xTMT6plex [N-Term]	1	3	2	Q8X949	Q8X949 [75-85]	0	1527.95	0.982	0.479	0.545	0.532	1.031	1.261	1.217	1.414	1.185	1.353	1.058e-07	71
[K].VDAGFAITK.[I]	1xTMT6plex [K9]; 1xTMT6plex [N-Term]	1	1	1	A0A0H3PM84	A0A0H3PM84 [89-97]	0	1379.83	1.004	0.548	0.593	0.556	1.221	1.214	1.132	1.414	1.133	1.185	1.254e-05	45
[K].QEISVMR.[Y]	1xOxidation [M6]; 1xTMT6plex [N-Term]	1	1	1	P0ACZ6	P0ACZ6 [147-153]	0	1107.6	1.049	0.614	0.534	0.815	0.908	1.176	1.104	1.414	1.254	1.133	0.01112	24
[R].DILISLR.[T]	1xTMT6plex [N-Term]	1	1	1	A0A3G4X6J3	A0A3G4X6J3 [94-100]	0	1058.68	0.966	0.542	0.609	0.637	1.214	1.212	0.873	1.414	1.073	1.459	0.003438	31
[K].ALLKEEK.[F]	2xTMT6plex [K4; K7]; 1xTMT6plex [N-Term]	1	1	1	B5YSW3	B5YSW3 [16-22]	1	1517.99	0.863	0.439	0.296	0.411	0.898	1.95	0.599	1.414	2.22	0.91	0.003132	23
[K].ALGEDSYR.[D]	1xTMT6plex [N-Term]	1	3	1	Q8X949	Q8X949 [67-74]	0	1139.59	0.928	0.442	0.353	0.36	1.23	1.145	1.265	1.413	1.354	1.51	0.0004273	37
[K].DWQPEVK.[L]	1xTMT6plex [K7]; 1xTMT6plex [N-Term]	1	1	3	P0AG88	P0AG88 [35-41]	0	1359.77	0.978	0.503	0.548	0.514	1.147	1.223	1.26	1.413	1.153	1.262	0.003834	22
[R].VDPYTQK.[R]	1xTMT6plex [K7]; 1xTMT6plex [N-Term]	1	2	1	Q8X8X3	Q8X8X3 [105-111]	0	1308.76	0.951	0.686	0.779	0.699	1.042	0.982	1.167	1.413	0.959	1.322	0.02911	21
[R].LSLENVK.[A]	1xTMT6plex [K7]; 1xTMT6plex [N-Term]	1	2	1	A0A0H3PVT3	A0A0H3PVT3 [52-58]	0	1260.79	0.824	0.622	0.639	0.536	1.031	1.286	1.092	1.413	1.294	1.265	0.0008584	31
[R].TLTISDNGVGMTR.[D]	1xTMT6plex [N-Term]	1	1	1	P0A6Z5	P0A6Z5 [75-87]	0	1593.85	1.175	0.726	0.671	0.491	1.193	1.237	0.987	1.413	1.115	0.992	1.512e-07	62
[K].EGTYPGTR.[A]	1xTMT6plex [N-Term]	1	3	1	Q8XC00	Q8XC00 [8-15]	0	1109.58	0.794	0.464	0.479	0.584	0.999	1.119	1.199	1.412	1.531	1.42	0.002417	28
[K].GEEATVYK.[R]	1xTMT6plex [K8]; 1xTMT6plex [N-Term]	1	3	1	Q8X646	Q8X646 [84-91]	0	1354.76	0.985	0.469	0.468	0.482	1.092	1.341	1.186	1.412	1.311	1.254	3.295e-05	49
[K].ELLIACDAAIR.[T]	1xCarbamidomethyl [C6]; 1xTMT6plex [N-Term]	1	1	1	Q7DB52	Q7DB52 [50-60]	0	1473.83	0.954	0.498	0.498	0.511	1.055	1.371	1.174	1.412	1.281	1.244	1.881e-07	64
[K].GQGIGK.[Q]	1xTMT6plex [K6]; 1xTMT6plex [N-Term]	1	1	2	A0A0H3PVX7	A0A0H3PVX7 [46-51]	0	1017.65	0.928	0.455	0.512	0.44	1.196	1.26	1.17	1.412	1.328	1.298	0.0182	24
[K].MQAFSDK.[G]	1xOxidation [M1]; 1xTMT6plex [K7]; 1xTMT6plex [N-Term]	1	1	2	P0ADV3	P0ADV3 [150-156]	0	1300.7	0.947	0.503	0.531	0.541	1.066	1.302	1.155	1.412	1.165	1.378	0.02371	28
[R].AALIDCLAPDR.[R]	1xCarbamidomethyl [C6]; 1xTMT6plex [N-Term]	1	1	18	P0A911	P0A911 [318-328]	0	1443.78	0.946	0.655	0.497	0.525	1.21	1.359	1.147	1.412	1.085	1.165	1.768e-07	72
[K].GLVEVR.[R]	1xTMT6plex [N-Term]	1	3	1	A0A0H3JKJ3	A0A0H3JKJ3 [45-50]	0	901.567	1.017	0.663	0.78	0.615	1.308	1.177	1.05	1.412	0.986	0.993	0.0622	20
[K].VGSYTVVDALVR.[Y]	1xTMT6plex [N-Term]	1	2	2	A0A0H3PJH2	A0A0H3PJH2 [685-696]	0	1507.87	0.958	0.821	0.757	0.806	0.982	0.904	0.972	1.412	1.246	1.143	4.647e-08	63
[K].TVSEFITR.[H]	1xTMT6plex [N-Term]	1	1	1	P0A8D8	P0A8D8 [140-147]	0	1181.67	1.083	1.023	0.951	1.054		1.097	0.963	1.412	1.05	1.367	0.006041	32
[R].ALVDAELAR.[L]	1xTMT6plex [N-Term]	1	1	1	B5YZ69	B5YZ69 [72-80]	0	1186.7	1.074	0.457	0.459	0.384	1.054	1.38	0.95	1.412	1.5	1.329	0.000158	54
[K].ASATDQLKK.[A]	2xTMT6plex [K8; K9]; 1xTMT6plex [N-Term]	1	1	2	B5YXE0	B5YXE0 [59-67]	1	1649.02	0.949	0.654	0.351	0.312	0.56	1.975	0.834	1.412	2.236	0.716	3.436e-05	52
[K].DVMAQR.[Q]	1xTMT6plex [N-Term]	1	1	1	P0AEU9	P0AEU9 [86-91]	0	948.513	1.033	0.404	0.488	0.313	1.071	1.228	1.436	1.411	1.213	1.403	0.07144	19
[K].SGETGIEEGCLSIPEQR.[A]	1xCarbamidomethyl [C10]; 1xTMT6plex [N-Term]	1	1	2	B5YT06	B5YT06 [82-98]	0	2091.02	0.95	0.551	0.659	0.488	1.102	1.141	1.259	1.411	0.935	1.504	1.499e-10	85
[K].FESGGHR.[V]	1xTMT6plex [N-Term]	1	1	1	B5YXM9	B5YXM9 [177-183]	0	1018.53	0.967	0.596	0.574	0.534	1.057	1.186	1.241	1.411	0.981	1.453	0.001213	24
[R].NDQVATDLK.[L]	1xTMT6plex [K9]; 1xTMT6plex [N-Term]	1	2	1	B5Z062	B5Z062 [110-118]	0	1461.83	1.21	0.69	0.791	0.937	0.899	0.633	1.148	1.411	1.016	1.265	4.644e-06	61
[K].IQGQVVALK.[K]	1xTMT6plex [K9]; 1xTMT6plex [N-Term]	1	1	1	P64532	P64532 [18-26]	0	1413.92	1.111	0.344	0.655	0.481	1.268	1.219	1.123	1.411	1.147	1.242	1.186e-05	59
[K].KDQPGQNH.[-]	1xTMT6plex [K1]; 1xTMT6plex [N-Term]	1	1	2	P0AAX1	P0AAX1 [42-49]	1	1381.76	1.008	0.512	0.707	0.633	0.929	1.21	1.074	1.411	1.379	1.137	0.001903	22
[R].EAVDTTSQPVATEK.[K]	1xTMT6plex [K14]; 1xTMT6plex [N-Term]	1	2	1	Q8XAP7	Q8XAP7 [16-29]	0	1934.05	0.914	0.708	0.672	0.69	1.11	1.35	1.045	1.411	1.016	1.085	1.9e-09	73
[-].MLIFEGK.[E]	1xTMT6plex [K7]; 1xTMT6plex [N-Term]	1	1	1	Q8XD82	Q8XD82 [1-7]	0	1295.78	1.031	0.701	0.787	0.665	0.982	1.211	1.017	1.411	0.84	1.354	0.005894	29
[M].ADTHHAQGPGK.[S]	1xAcetyl [N-Term]; 1xTMT6plex [K11]; 1xTMT6plex [N-Term]	1	1	1	P64586	P64586 [2-12]	0	1618.87	0.974	0.614	0.717	0.63	1.427	1.169	0.914	1.411	1.155	0.989	0.004256	29
[K].LGTQANNMHVWSDATGQK.[A]	1xTMT6plex [K18]; 1xTMT6plex [N-Term]	1	2	2	Q8X6P6	Q8X6P6 [65-82]	0	2416.24	0.841	0.528	0.464	0.44	0.888	1.64	0.818	1.411	1.775	1.195	7.382e-09	79
[K].EAWAQWQHK.[Q]	1xTMT6plex [K9]; 1xTMT6plex [N-Term]	1	1	1	B5YQG1	B5YQG1 [37-45]	0	1641.89	0.917	0.633	0.378	0.49	1.141	1.139	1.835	1.41	0.738	1.318	0.0001551	33
[K].VWTESEK.[N]	1xTMT6plex [K7]; 1xTMT6plex [N-Term]	1	1	1	Q8X620	Q8X620 [40-46]	0	1336.75	1.066	0.397	0.457	0.428	1.03	1.122	1.295	1.41	1.444	1.351	0.004874	21
[R].TETGVHR.[L]	1xTMT6plex [N-Term]	1	1	2	P66024	P66024 [194-200]	0	1028.57	1.026	0.36	0.586	0.447	0.952	1.177	1.284	1.41	1.376	1.382	0.001336	33
[R].AAMVTVAK.[VA]	1xTMT6plex [K8]; 1xTMT6plex [N-Term]	1	2	2	B5Z231	B5Z231 [187-194]	0	1248.78	0.976	0.492	0.484	0.293	1.383	1.401	1.271	1.41	1.221	1.07	2.962e-05	52
[K].AFGNCQK.[A]	1xCarbamidomethyl [C5]; 1xTMT6plex [K7]; 1xTMT6plex [N-Term]	1	1	1	Q8XBI8	Q8XBI8 [133-139]	0	1282.7	1.062	0.449	0.386	0.337	1.303	1.418	1.227	1.41	1.264	1.143	0.00218	20
[K].VDGLHYFSDDK.[S]	1xTMT6plex [K11]; 1xTMT6plex [N-Term]	1	1	19	Q8XE41	Q8XE41 [38-48]	0	1753.92	0.867	0.501	0.394	0.419	1.172	1.299	1.212	1.41	1.317	1.409	1.22e-06	61
[R].QIISAIDNMTHSEQEK.[V]	1xOxidation [M9]; 1xTMT6plex [K16]; 1xTMT6plex [N-Term]	1	2	1	Q8XBN4	Q8XBN4 [85-100]	0	2318.21	0.951	0.55	0.51	0.672	0.638	1.065	1.207	1.41	1.457	1.54	1.154e-07	63
[K].SLQKPTILNVETVAR.[S]	1xTMT6plex [K4]; 1xTMT6plex [N-Term]	1	1	1	A0A384LNN4	A0A384LNN4 [4-18]	0	2127.29	0.92	0.46	0.497	0.71	0.998	1.298	1.133	1.41	1.115	1.458	1.428e-05	30
[R].VLTNSETNSIK.[K]	1xTMT6plex [K11]; 1xTMT6plex [N-Term]	1	1	1	Q8X5Y2	Q8X5Y2 [33-43]	0	1663.96	1.108	0.394	0.558	0.509	1.177	1.216	1.127	1.41	1.224	1.277	8.788e-09	85
[K].MTDEAGEDAK.[L]	1xOxidation [M1]; 1xTMT6plex [K10]; 1xTMT6plex [N-Term]	1	1	5	P0A7B0	P0A7B0 [96-105]	0	1540.76	0.943	0.598	0.749	0.739	1.077	1.02	1.122	1.41	1.124	1.218	0.000331	47
[K].DLSDVTLGQFAGK.[R]	1xTMT6plex [K13]; 1xTMT6plex [N-Term]	1	1	4	P0A864	P0A864 [34-46]	0	1809.02	0.894	0.723	0.611	0.612	0.962	1.251	1.118	1.41	1.149	1.27	1.145e-08	82
[K].AIALIELK.[F]	1xTMT6plex [K8]; 1xTMT6plex [N-Term]	1	1	1	A0A2Z6FMA9	A0A2Z6FMA9 [68-75]	0	1328.89	0.958	0.493	0.491	0.398	1.187	1.244	1.089	1.41	1.436	1.293	1.553e-05	52
[R].IGSDAYNQGLSER.[R]	1xTMT6plex [N-Term]	1	1	9	P0A911	P0A911 [264-276]	0	1638.83	0.846	0.506	0.46	0.545	0.963	1.087	1.074	1.41	1.859	1.249	1.833e-08	67
[R].LGVAQADFTGLPAK.[W]	1xTMT6plex [K14]; 1xTMT6plex [N-Term]	1	1	1	Q8XDG2	Q8XDG2 [408-421]	0	1846.08	1.14	0.735	0.755	0.795	1.411	0.973	1.002	1.41	0.992	0.787	2.404e-08	63
[K].VIGVGGGGGNAVEHMVR.[E]	1xTMT6plex [N-Term]	1	1	2	P0A9A8	P0A9A8 [15-31]	0	1837.99	1.068	0.709	0.433	0.434	1.669	1.413	0.912	1.41	0.939	1.013	1.644e-08	88
[R].VGSLGWANK.[A]	1xTMT6plex [K9]; 1xTMT6plex [N-Term]	1	2	3	Q8XE41	Q8XE41 [264-272]	0	1389.83	0.978	0.491	0.385	0.434	1.225	0.95	1.339	1.409	1.068	1.722	1.09e-05	40
[K].SFADEGLLNK.[V]	1xTMT6plex [K10]; 1xTMT6plex [N-Term]	1	2	1	A0A0H3JKW9	A0A0H3JKW9 [27-36]	0	1551.88	0.981	0.552	0.423	0.463	1.212	1.171	1.306	1.409	1.276	1.208	4.083e-07	70
[R].DLLVEK.[F]	1xTMT6plex [K6]; 1xTMT6plex [N-Term]	1	1	1	A0A0H3Q391	A0A0H3Q391 [108-113]	0	1174.74	0.97	0.453	0.621	0.488	1.031	1.367	1.271	1.409	1.147	1.243	0.02237	26
[K].AAQAGSK.[E]	1xTMT6plex [K7]; 1xTMT6plex [N-Term]	1	1	1	P0AF57	P0AF57 [96-102]	0	1090.66	0.961	0.456	0.52	0.492	1.282	1.18	1.2	1.409	1.125	1.376	0.0006038	32
[K].VGVIMQDK.[G]	1xTMT6plex [K8]; 1xTMT6plex [N-Term]	1	1	2	Q8X964	Q8X964 [223-230]	0	1347.81	1.073	0.458	0.576	0.373	1.098	1.334	1.198	1.409	1.183	1.297	0.000518	23
[K].DISFEAPNAPHVFQK.[D]	1xTMT6plex [K15]; 1xTMT6plex [N-Term]	1	1	1	P0AG88	P0AG88 [20-34]	0	2158.17	0.898	0.58	0.451	0.416	0.941	1.491	1.16	1.409	1.407	1.246	6.064e-09	65
[K].NLYTFK.[N]	1xTMT6plex [K6]; 1xTMT6plex [N-Term]	1	1	1	A0A384KBL6	A0A384KBL6 [98-103]	0	1243.75	1.251	0.747	0.719	0.841	0.769	1	1.157	1.409	1.165	0.94	0.09474	19
[K].DFQQFGK.[D]	1xTMT6plex [K7]; 1xTMT6plex [N-Term]	1	1	1	P0ADT1	P0ADT1 [212-218]	0	1327.74	1.006	0.58	0.571	0.665	1.158	1.107	1.124	1.409	1.022	1.359	0.01415	20
[R].DGQVVK.[G]	1xTMT6plex [K6]; 1xTMT6plex [N-Term]	1	1	2	P60665	P60665 [14-19]	0	1103.68	0.97	0.607	0.705	0.717	0.991	1.079	1.061	1.408	1.117	1.345	0.02375	26
[K].QALELLVK.[A]	1xTMT6plex [K8]; 1xTMT6plex [N-Term]	1	1	1	P68648	P68648 [34-41]	0	1371.9	1.003	0.389	0.38	0.38	0.84	1.331	1.055	1.408	1.833	1.381	1.803e-05	45
[R].EFVYSNLR.[E]	1xTMT6plex [N-Term]	1	1	1	P0AAQ4	P0AAQ4 [33-40]	0	1256.68	0.941	0.532	0.427	0.441	1.147	1.232	1.026	1.408	1.433	1.414	0.0007845	33
[R].QNAQGIIELQGDSDAAIVK.[G]	1xTMT6plex [K19]; 1xTMT6plex [N-Term]	1	1	1	Q7ADI5	Q7ADI5 [61-79]	0	2428.34	0.907	0.777	0.714	0.74	0.799	1.124	1.017	1.408	1.335	1.18	6.673e-10	79
[M].AGWFELSK.[S]	1xTMT6plex [K8]; 1xTMT6plex [N-Term]	1	1	1	Q8X7I0	Q8X7I0 [2-9]	0	1395.8	1.002	0.493	0.439	0.426	1.156	1.387	1.248	1.407	1.142	1.298	8.282e-05	44
[R].SQILDEAK.[A]	1xTMT6plex [K8]; 1xTMT6plex [N-Term]	1	1	2	B5YXE0	B5YXE0 [84-91]	0	1361.8	1.043	0.569	0.757	0.67	1.166	1.025	1.231	1.407	1.037	1.093	3.384e-05	51
[R].LESGYR.[E]	1xTMT6plex [N-Term]	1	1	1	P0AAQ4	P0AAQ4 [11-16]	0	953.525	0.954	0.39	0.601	0.568	1.15	1.047	1.227	1.407	1.28	1.375	0.07529	13
[R].EAGVYMR.[V]	1xOxidation [M6]; 1xTMT6plex [N-Term]	1	1	2	P0A7J5	P0A7J5 [47-53]	0	1070.55	0.946	0.707	0.437	0.93	0.63	1.176	1.226	1.407	1.348	1.191	0.03861	24
[K].INALETVTIASK.[A]	1xTMT6plex [K12]; 1xTMT6plex [N-Term]	1	1	6	B5Z2K8	B5Z2K8 [72-83]	0	1718.05	0.881	0.529	0.51	0.509	1.003	1.29	1.197	1.407	1.208	1.466	3.692e-09	93
[K].LYIVQVDVGEK.[T]	1xTMT6plex [K11]; 1xTMT6plex [N-Term]	1	1	2	A0A384KYZ7	A0A384KYZ7 [31-41]	0	1721.02	0.997	0.444	0.413	0.363	1.277	1.146	1.177	1.407	1.35	1.425	1.489e-06	66
[K].EILSEMGYTHVENAGGLK.[D]	1xOxidation [M6]; 1xTMT6plex [K18]; 1xTMT6plex [N-Term]	1	1	2	A0A0H3PQ89	A0A0H3PQ89 [78-95]	0	2422.27	0.591	0.562	0.373	0.578	0.666	1.42	1.052	1.407	2.281	1.069	1.337e-09	87
[K].IYHNPR.[C]	1xTMT6plex [N-Term]	1	1	1	A0A3G4X150	A0A3G4X150 [7-12]	0	1028.58	0.981	0.594	0.581	0.552	1.249	1.376	1.05	1.407	0.911	1.299	0.0494	21
[R].LIMGLADGEVLVDGR.[L]	1xOxidation [M3]; 1xTMT6plex [N-Term]	1	1	3	B5YT84	B5YT84 [139-153]	0	1802.99	0.97	0.946	0.919	1.558	0.73	0.661	0.946	1.407	1.046	0.817	7.145e-08	62
[K].IVTEGDK.[S]	1xTMT6plex [K7]; 1xTMT6plex [N-Term]	1	1	3	P68193	P68193 [23-29]	0	1219.73	0.925	0.559	0.554	0.563	1.259	1.262	1.23	1.406	0.964	1.278	0.003129	35
[R].WKPEILDGFTK.[Q]	2xTMT6plex [K2; K11]; 1xTMT6plex [N-Term]	1	1	2	Q8XDP0	Q8XDP0 [144-154]	0	2021.2	0.89	0.499	0.577	0.502	1.21	1.427	1.227	1.406	1.102	1.158	0.0001896	26
[K].INLLDDNQFTR.[D]	1xTMT6plex [N-Term]	1	1	21	Q8XE41	Q8XE41 [339-349]	0	1577.85	0.929	0.469	0.366	0.374	1.065	1.214	1.179	1.406	1.596	1.402	4.343e-07	51
[K].DANGNK.[Q]	1xTMT6plex [K6]; 1xTMT6plex [N-Term]	1	2	1	Q8X6P9	Q8X6P9 [55-60]	0	1076.61	0.96	0.389	0.499	0.477	0.878	1.266	1.144	1.406	1.549	1.433	0.06027	15
[K].DAVIPGLQK.[D]	1xTMT6plex [K9]; 1xTMT6plex [N-Term]	1	1	4	P0ADQ1	P0ADQ1 [62-70]	0	1398.87	1.001	0.458	0.477	0.458	1.296	1.23	1.129	1.406	1.266	1.281	0.000115	39
[-].MSEALK.[I]	1xTMT6plex [K6]; 1xTMT6plex [N-Term]	1	1	1	P0ACG0	P0ACG0 [1-6]	0	1136.67	0.985	0.236	0.337	0.168	1.346	1.548	1.068	1.406	1.4	1.507	0.01269	29
[R].QNPQMK.[R]	1xTMT6plex [K6]; 1xTMT6plex [N-Term]	1	1	1	Q8XAN2	Q8XAN2 [160-165]	0	1203.69	1.114	0.675	0.749	0.423	1.283	1.277	0.746	1.406	1.131	1.195	0.0449	19
[K].ATTALLMSDSLNSSR.[-]	1xOxidation [M7]; 1xTMT6plex [N-Term]	1	2	1	A0A0H3PRI2	A0A0H3PRI2 [87-101]	0	1811.94	0.752	0.395	0.617	0.745	0.962	1.214	1.453	1.405	1.148	1.31	1.37e-07	82
[R].VFIMDDAEQFMPNYLR.[F]	2xOxidation [M4; M11]; 1xTMT6plex [N-Term]	1	1	2	P0A6Z5	P0A6Z5 [304-319]	0	2250.08	0.743	0.864	0.675	1.177	0.647	1.089	1.396	1.405	1.075	0.928	7.581e-07	36
[K].YLEENAK.[K]	1xTMT6plex [K7]; 1xTMT6plex [N-Term]	1	2	2	A0A0H3PUN2	A0A0H3PUN2 [87-93]	0	1324.75	0.97	0.54	0.688	0.609	1.056	1.124	1.291	1.405	1.062	1.255	0.0003724	36
[K].AVNDAIAEMQK.[D]	1xTMT6plex [K11]; 1xTMT6plex [N-Term]	1	2	2	A0A0H3JKW9	A0A0H3JKW9 [238-248]	0	1647.91	1.022	0.469	0.476	0.263	1.181	1.396	1.198	1.405	1.325	1.265	3.205e-08	69
[K].TIDTIWFR.[K]	1xTMT6plex [N-Term]	1	1	2	A0A0H3JDH7	A0A0H3JDH7 [62-69]	0	1280.72	0.939	0.6	0.741	0.651	1.117	1.161	1.105	1.405	0.972	1.308	0.000515	29
[K].IDQLSSDVQTLNAK.[V]	1xTMT6plex [K14]; 1xTMT6plex [N-Term]	1	1	28	P69778	P69778 [27-40]	0	1990.12	0.973	0.57	0.5	0.488	1.176	1.11	0.995	1.405	1.356	1.426	1.441e-10	81
[R].QDVLGDLMSR.[N]	1xTMT6plex [N-Term]	1	1	3	P0A851	P0A851 [64-73]	0	1362.72	1.022	0.601	0.574	0.37	1.263	1.266	1.364	1.404	0.975	1.161	1.011e-06	55
[K].EVSVHR.[E]	1xTMT6plex [N-Term]	1	1	1	P69915	P69915 [39-44]	0	955.552	0.81	0.597	0.531	0.473	1.071	1.375	1.312	1.404	1.101	1.327	0.08513	17
[R].FFEVMK.[G]	1xTMT6plex [K6]; 1xTMT6plex [N-Term]	1	1	1	Q8XBI8	Q8XBI8 [84-89]	0	1258.73	0.997	0.438	0.366	0.292	1.389	1.077	1.25	1.404	1.253	1.535	0.01616	27
[K].EAEAGNTK.[Y]	1xTMT6plex [K8]; 1xTMT6plex [N-Term]	1	2	2	A0A0H3PZX1	A0A0H3PZX1 [205-212]	0	1277.71	0.949	0.532	0.529	0.562	1.167	1.27	1.217	1.404	1.14	1.23	0.0001407	38
[K].LGENVPLLIDK.[A]	1xTMT6plex [K11]; 1xTMT6plex [N-Term]	1	1	1	P0C265	P0C265 [4-14]	0	1669.03	0.953	0.423	0.334	0.371	1.235	1.278	1.199	1.404	1.492	1.311	2.266e-07	58
[K].ELAAAASSADEGASVAYK.[I]	1xTMT6plex [K18]; 1xTMT6plex [N-Term]	1	1	9	Q8X7A3	Q8X7A3 [49-66]	0	2169.14	0.901	0.511	0.523	0.497	1.198	1.269	1.157	1.404	1.355	1.184	1.964e-13	98
[R].ASNQGEPVILDINADAGK.[A]	1xTMT6plex [K18]; 1xTMT6plex [N-Term]	1	1	7	P0AEZ5	P0AEZ5 [220-237]	0	2270.24	0.899	0.553	0.678	0.565	1.068	1.285	1.142	1.404	1.096	1.311	8.184e-12	88
[R].DEEVPALFTNK.[I]	1xTMT6plex [K11]; 1xTMT6plex [N-Term]	1	1	2	A0A3G4X2J1	A0A3G4X2J1 [79-89]	0	1720.95	0.941	0.585	0.501	0.559	1.044	1.481	0.943	1.404	1.305	1.237	2.902e-07	57
[K].DVDVLYFR.[E]	1xTMT6plex [N-Term]	1	1	1	B5Z3S0	B5Z3S0 [42-49]	0	1255.69	0.824	0.478	0.476	0.435	1.281	1.174	1.401	1.403	1.109	1.419	0.0003549	36
[K].LTLMSDDLTNVTVK.[R]	1xTMT6plex [K14]; 1xTMT6plex [N-Term]	1	1	2	Q8XBB5	Q8XBB5 [80-93]	0	2008.14	0.983	0.473	0.468	0.331	1.22	1.419	1.247	1.403	1.271	1.184	5.886e-11	89
[K].VTSEFK.[T]	1xTMT6plex [K6]; 1xTMT6plex [N-Term]	1	2	1	Q8X881	Q8X881 [298-303]	0	1168.7	0.909	0.623	0.727	0.836	1.085	1.02	1.186	1.403	1.086	1.126	0.02097	26
[K].HPEITTVPYDSYQNAK.[L]	2xTMT6plex [K16; S/T]; 1xTMT6plex [N-Term]	1	1	2	Q8X6N9	Q8X6N9 [145-160]	0	2550.38	1.42	0.599	0.559	0.58	0.955	0.947	1.009	1.403	1.27	1.26	0.005722	7
[K].KPDNWDIVGKPQSQEAYGCMLR.[K]	1xCarbamidomethyl [C19]; 2xTMT6plex [K1; K10]; 1xTMT6plex [N-Term]	1	1	1	Q8XBL6	Q8XBL6 [218-239]	0	3279.72	1.083	0.965	0.448	0.485	0.677	2.135	0.67	1.403	1.363	0.772	3.623e-09	23
[R].QEQQEQEAAELQAVTAIAEGR.[R]	1xTMT6plex [N-Term]	1	1	3	B5YWE9	B5YWE9 [70-90]	0	2528.28	0.837	0.38	0.477	0.425	1.279	0.955	1.446	1.402	1.017	1.782	7.243e-14	108
[R].MIPGFEDGIK.[G]	1xOxidation [M1]; 1xTMT6plex [K10]; 1xTMT6plex [N-Term]	1	1	7	P0A851	P0A851 [194-203]	0	1580.88	0.935	0.613	0.532	0.824	1.058	1.074	1.333	1.402	1.075	1.156	0.003643	28
[R].ISLGVK.[Q]	1xTMT6plex [K6]; 1xTMT6plex [N-Term]	1	1	2	P0AG69	P0AG69 [429-434]	0	1074.73	0.974	0.541	0.624	0.594	1.016	1.168	1.272	1.402	1.027	1.382	0.01323	26
[R].DDVIVSPQTVQVK.[G]	1xTMT6plex [K13]; 1xTMT6plex [N-Term]	1	1	2	P0ADT1	P0ADT1 [30-42]	0	1886.1	0.956	0.513	0.623	0.468	1.106	1.285	1.235	1.402	1.147	1.266	1.865e-06	61
[K].TATPATASQFYTVK.[S]	1xTMT6plex [K14]; 1xTMT6plex [N-Term]	1	2	2	A0A0H3PHU6	A0A0H3PHU6 [89-102]	0	1944.08	0.987	0.607	0.547	0.652	1.023	0.974	1.219	1.402	0.992	1.598	1.652e-07	68
[R].DVTGPIR.[N]	1xTMT6plex [N-Term]	1	1	1	P0AEC7	P0AEC7 [201-207]	0	986.583	0.83	0.845	0.948	0.828	1.274	0.947	1.02	1.402	1.165	0.74	0.01091	24
[R].YGFTTK.[-]	1xTMT6plex [K6]; 1xTMT6plex [N-Term]	1	1	1	Q8X931	Q8X931 [252-257]	0	1174.69	0.965	0.576	0.657	0.707	0.989	1.184	1.019	1.402	1.251	1.251	0.04361	17
[R].SQGQMLIAR.[D]	1xTMT6plex [N-Term]	1	1	1	Q8X6L5	Q8X6L5 [52-60]	0	1232.7	1.142	0.623	0.756	0.542	1.036	1.18	0.952	1.402	1.098	1.269	0.0002632	35
[K].NGTAVVR.[S]	1xTMT6plex [N-Term]	1	1	1	A0A0H3PT54	A0A0H3PT54 [285-291]	0	945.568	1.206	0.78	0.843	0.942	0.919	0.846	0.949	1.402	0.918	1.194	0.01018	27
[R].DQLLENLQEGMEVK.[G]	1xOxidation [M11]; 1xTMT6plex [K14]; 1xTMT6plex [N-Term]	1	1	7	P0AG69	P0AG69 [183-196]	0	2120.13	0.863	0.528	0.702	0.809	1.106	0.965	1.445	1.401	0.878	1.303	4.965e-08	70
[K].EAQLLER.[H]	1xTMT6plex [N-Term]	1	1	1	P0ADN4	P0ADN4 [31-37]	0	1087.63	0.893	0.459	0.539	0.421	1.003	1.186	1.29	1.401	1.517	1.291	0.002612	22
[R].DALNQAADDLNQR.[L]	1xTMT6plex [N-Term]	1	1	2	B5YQA4	B5YQA4 [25-37]	0	1672.85	0.93	0.51	0.481	0.474	0.913	1.257	1.188	1.401	1.276	1.57	2.034e-08	79
[R].EYLEDCK.[A]	1xCarbamidomethyl [C6]; 1xTMT6plex [K7]; 1xTMT6plex [N-Term]	1	1	2	A0A0H3PUE5	A0A0H3PUE5 [59-65]	0	1414.73	0.964	0.501	0.429	0.374	1.177	1.397	1.14	1.401	1.336	1.28	0.0009818	28
[K].YSLTLK.[L]	1xTMT6plex [K6]; 1xTMT6plex [N-Term]	1	1	1	Q8XCN4	Q8XCN4 [70-75]	0	1182.75	1.098	0.552	0.633	0.64	1.116	1.153	1.108	1.401	1.064	1.234	0.02152	21
[K].SGDANTDYNAAIALVQDK.[S]	1xTMT6plex [K18]; 1xTMT6plex [N-Term]	1	1	3	Q8X964	Q8X964 [139-156]	0	2324.21	0.927	0.602	0.677	0.642	0.855	1.059	1.059	1.401	1.25	1.527	1.768e-09	63
[R].ALNSVEASQPHQDQMEK.[S]	1xTMT6plex [K17]; 1xTMT6plex [N-Term]	1	1	1	C6UY58	C6UY58 [69-85]	0	2370.21	0.828	0.45	0.515	0.254	1.076	1.696	1.288	1.4	1.099	1.395	2.564e-08	77
[-].MNIIEANVATPDAR.[V]	1xTMT6plex [N-Term]	1	1	2	P61717	P61717 [1-14]	0	1743.93	1.133	0.517	0.467	0.46	0.983	1.28	1.195	1.4	1.288	1.277	1.318e-09	87
[K].FLVVDDFSTMR.[R]	1xOxidation [M10]; 1xTMT6plex [N-Term]	1	1	2	P0AE68	P0AE68 [8-18]	0	1574.81	1.107	0.514	0.49	0.551	1.05	1.078	1.172	1.4	1.21	1.429	0.000101	38
[K].DDIAQLLNK.[D]	1xTMT6plex [K9]; 1xTMT6plex [N-Term]	1	1	1	Q8XDG2	Q8XDG2 [187-195]	0	1487.88	0.916	0.759	0.709	0.772	1.279	1.136	1.129	1.4	1.018	0.883	1.064e-05	46
[R].STGYLVGGISPLGQK.[K]	1xTMT6plex [K15]; 1xTMT6plex [N-Term]	1	1	2	A0A384KC46	A0A384KC46 [95-109]	0	1935.13	0.929	0.525	0.873	0.588	1.076	1.133	1.086	1.4	0.972	1.417	1.804e-08	72
[K].LLANQEEGTQIR.[V]	1xTMT6plex [N-Term]	1	1	2	B5YTW5	B5YTW5 [15-26]	0	1600.89	0.938	0.469	0.589	0.521	1.018	1.289	1.3	1.399	1.245	1.232	1.987e-07	54
[R].EMAHQQIGMEVLNR.[V]	1xTMT6plex [N-Term]	1	2	2	P0A709	P0A709 [134-147]	0	1884.96	0.825	0.472	0.488	0.248	1.107	1.638	1.297	1.399	1.235	1.291	2.979e-08	62
[R].IGVLVAAK.[G]	1xTMT6plex [K8]; 1xTMT6plex [N-Term]	1	1	9	P0A6P3	P0A6P3 [152-159]	0	1228.84	0.97	0.524	0.571	0.591	1.027	1.182	1.278	1.399	1.063	1.395	8.951e-05	39
[R].DQSYEDELR.[S]	1xTMT6plex [N-Term]	1	1	1	Q8XAB6	Q8XAB6 [98-106]	0	1383.66	0.937	0.382	0.451	0.327	0.918	1.36	1.273	1.399	1.79	1.163	5.246e-05	42
[R].LVEGDHNIDCK.[I]	1xCarbamidomethyl [C10]; 1xTMT6plex [K11]; 1xTMT6plex [N-Term]	1	2	3	P0AFJ3	P0AFJ3 [84-94]	0	1757.93	1.011	0.468	0.446	0.4	1.095	1.324	1.251	1.399	1.267	1.34	7.933e-06	57
[R].AATSVK.[D]	1xTMT6plex [K6]; 1xTMT6plex [N-Term]	1	1	2	P0AD51	P0AD51 [97-102]	0	1034.66	0.933	0.494	0.597	0.477	1.311	1.174	1.2	1.399	1.193	1.222	0.01	30
[K].KGVISFEK.[G]	2xTMT6plex [K1; K8]; 1xTMT6plex [N-Term]	1	1	2	P67176	P67176 [137-144]	1	1595.01	0.929	0.462	0.494	0.46	1.006	1.509	1.127	1.399	1.448	1.167	0.0004557	24
[K].SDVMVVGFDGTPDGEK.[A]	1xTMT6plex [K16]; 1xTMT6plex [N-Term]	1	2	2	A0A0H3PQR8	A0A0H3PQR8 [229-244]	0	2111.07	1.121	0.442	0.559	0.386	1.095	1.297	1.108	1.399	1.177	1.416	6.084e-10	75
[K].EEEINNR.[Q]	1xTMT6plex [N-Term]	1	1	1	P0AC21	P0AC21 [23-29]	0	1132.58	0.866	0.399	0.495	0.487	1.496	1.29	1.103	1.399	1.173	1.293	0.002897	27
[R].DIMIPR.[S]	1xTMT6plex [N-Term]	1	1	1	P0AE80	P0AE80 [71-76]	0	973.57	1.115	0.489	0.554	0.379	1.33	1.325	0.945	1.399	1.233	1.23	0.07993	19
[K].LMNLPAPNPEAPR.[E]	1xTMT6plex [N-Term]	1	2	2	A0A0H3PTG1	A0A0H3PTG1 [305-317]	0	1648.9	1.175	0.716	0.671	0.55	1.179	1.614	0.722	1.399	0.967	1.007	0.0003364	46
[K].IYNILTPEQK.[K]	1xTMT6plex [K10]; 1xTMT6plex [N-Term]	1	1	2	Q8XDZ4	Q8XDZ4 [126-135]	0	1677	0.94	0.301	0.487	0.379	1.112	1.153	1.386	1.398	1.194	1.649	4.538e-06	50
[K].VNVDLAAAGVAFK.[E]	1xTMT6plex [K13]; 1xTMT6plex [N-Term]	1	1	2	P0ABT0	P0ABT0 [16-28]	0	1733.04	0.927	0.444	0.417	0.508	1.242	1.055	1.286	1.398	1.156	1.567	7.83e-10	92
[R].MNPETNSIANR.[Q]	1xOxidation [M1]; 1xTMT6plex [N-Term]	1	1	1	P0AFC5	P0AFC5 [135-145]	0	1491.74	0.838	0.727	0.772	1.296	0.687	0.989	1.222	1.398	1.158	0.912	0.001273	36
[K].QTMEIHHTK.[H]	1xTMT6plex [K9]; 1xTMT6plex [N-Term]	1	1	2	P66828	P66828 [22-30]	0	1582.88	0.861	0.616	0.598	0.517	0.791	1.395	1.177	1.398	1.036	1.61	0.0005727	21
[R].DAANQK.[M]	1xTMT6plex [K6]; 1xTMT6plex [N-Term]	1	1	1	P0AAQ8	P0AAQ8 [80-85]	0	1104.64	0.933	0.364	0.505	0.524	1.06	1.288	1.153	1.398	1.427	1.349	0.02678	21
[R].EPVTEEEK.[L]	1xTMT6plex [K8]; 1xTMT6plex [N-Term]	1	1	2	P0ADN4	P0ADN4 [51-58]	0	1418.78	0.914	0.414	0.601	0.438	1.271	1.252	1.144	1.398	1.249	1.318	0.0001221	43
[K].LNLGTR.[E]	1xTMT6plex [N-Term]	1	1	1	P0AA18	P0AA18 [145-150]	0	902.562	0.937	0.628	0.607	0.705	0.897	1.327	1.142	1.398	1.113	1.247	0.0745	22
[K].EVENRPAVSLK.[T]	1xTMT6plex [K11]; 1xTMT6plex [N-Term]	1	1	2	P0AF51	P0AF51 [41-51]	0	1700.01	1.028	0.398	0.477	0.473	1.209	1.36	1.123	1.398	1.421	1.114	0.000457	24
[K].ALLSSK.[G]	1xTMT6plex [K6]; 1xTMT6plex [N-Term]	1	1	2	P0AC64	P0AC64 [20-25]	0	1076.71	0.922	0.504	0.565	0.538	1.037	1.315	1.12	1.398	1.338	1.262	0.04911	25
[R].NQNQAGK.[I]	1xTMT6plex [K7]; 1xTMT6plex [N-Term]	1	2	1	Q8XA60	Q8XA60 [241-247]	0	1217.7	1.214	0.631	0.832	0.692	0.981	0.942	1.043	1.398	0.857	1.41	0.00145	27
[K].YAGALVLGQYYK.[S]	1xTMT6plex [K12]; 1xTMT6plex [N-Term]	1	1	3	Q8X9J7	Q8X9J7 [72-83]	0	1804.04	1.042	0.519	0.635	0.618	1.062	1.127	1.037	1.398	1.096	1.467	6.224e-08	59
[K].EGLNEGFK.[F]	1xTMT6plex [K8]; 1xTMT6plex [N-Term]	1	2	1	P0AAD0	P0AAD0 [82-89]	0	1351.76	1.025	0.447	0.426	0.473	1.153	1.232	1.02	1.398	1.477	1.348	0.0002137	34
[R].VCYNGEWYNTR.[F]	1xCarbamidomethyl [C2]; 1xTMT6plex [N-Term]	1	1	1	P0AAS1	P0AAS1 [97-107]	0	1690.78	0.933	0.967	0.728	0.82	0.797	1.34	1.008	1.398	1.08	0.929	1.049e-05	46
[K].EFCEGVGLK.[A]	1xCarbamidomethyl [C3]; 1xTMT6plex [K9]; 1xTMT6plex [N-Term]	1	2	1	A0A384LMA8	A0A384LMA8 [44-52]	0	1496.82	0.875	0.521	0.375	0.283	1.412	1.435	0.949	1.398	1.42	1.332	9.109e-06	46
[R].DYKGDDPTPAVG.[-]	1xTMT6plex [K3]; 1xTMT6plex [N-Term]	1	1	1	A0A3G4WTU6	A0A3G4WTU6 [1109-1120]	1	1692.88	0.856	1	0.645	0.77	1.134	1.258	0.874	1.398	1.233	0.831	0.03046	22
[K].EISNPENLMLSEELR.[Q]	1xOxidation [M9]; 1xTMT6plex [N-Term]	1	1	1	P0AGB8	P0AGB8 [114-128]	0	2019.03	0.836	0.478	0.407	0.545	1.332	1.099	1.468	1.397	1.352	1.085	0.001217	27
[K].DGVVQLR.[G]	1xTMT6plex [N-Term]	1	1	1	P0A9I9	P0A9I9 [101-107]	0	1015.61	0.854	0.469	0.549	0.463	1.121	1.202	1.293	1.397	1.144	1.507	0.01823	29
[K].GTVLNSDISSVISR.[L]	1xTMT6plex [N-Term]	1	2	1	B5YY06	B5YY06 [4-17]	0	1676.94	0.806	0.686	0.838	0.641	1.175	1.23	1.264	1.397	1.023	0.94	6.663e-07	67
[K].GGNVSLTK.[E]	1xTMT6plex [K8]; 1xTMT6plex [N-Term]	1	1	4	A0A3G4WVB1	A0A3G4WVB1 [8-15]	0	1233.76	0.964	0.462	0.513	0.454	1.198	1.263	1.214	1.397	1.281	1.253	5.193e-05	45
[K].ELAESEGAIER.[K]	1xTMT6plex [N-Term]	1	2	2	P0A871	P0A871 [251-261]	0	1432.75	0.905	0.558	0.619	0.569	1.115	1.289	1.171	1.397	1.112	1.267	1.81e-08	71
[-].MFEINPVNNR.[I]	1xOxidation [M1]; 1xTMT6plex [N-Term]	1	1	1	P66024	P66024 [1-10]	0	1478.76	0.855	0.662	0.611	0.776	1.048	1.209	1.14	1.397	1.15	1.151	0.002251	40
[R].EDVLGEALK.[L]	1xTMT6plex [K9]; 1xTMT6plex [N-Term]	1	2	1	A0A0H3PUU0	A0A0H3PUU0 [4-12]	0	1431.85	0.921	0.584	0.677	0.553	1.049	1.34	1.107	1.397	1.152	1.22	2.384e-06	57
[K].EEGFIEDFKVEGDTKPELELTLK.[Y]	3xTMT6plex [K9; K15; K23]; 1xTMT6plex [N-Term]	1	1	2	P0A7W9	P0A7W9 [42-64]	1	3583	1.024	0.752	0.418	0.512	0.74	1.462	0.833	1.397	1.32	1.543	7.768e-06	36
[K].IISLTADTLTVER.[E]	1xTMT6plex [N-Term]	1	2	2	A0A0H3Q3H5	A0A0H3Q3H5 [170-182]	0	1660.97	0.859	0.712	0.665	0.697	1.019	1.249	0.82	1.397	1.266	1.315	8.615e-07	64
[R].VMGFIGGTSDRPAPISDKEVDAIMNR.[L]	1xTMT6plex [K18]; 1xTMT6plex [N-Term]	1	1	1	P0AFG1	P0AFG1 [89-114]	1	3234.7	1.358	0.886	0.245	0.207		2.486	0.322	1.397	2.229	0.87	0.0001882	27
[R].AMVVDQFR.[E]	1xOxidation [M2]; 1xTMT6plex [N-Term]	1	1	2	P0AFF8	P0AFF8 [124-131]	0	1210.65	0.811	0.566	0.534	0.798	0.935	1.249	1.393	1.396	1.051	1.268	0.008977	19
[K].DGSVVVLGYTDR.[I]	1xTMT6plex [S3]; 1xTMT6plex [N-Term]	1	1	1	P0A911	P0A911 [252-263]	0	1738.97	1.43	0.571	0.654	0.797	1.03	0.883	1.285	1.396	0.903	1.051	0.0001606	27
[K].CAAAPK.[G]	1xCarbamidomethyl [C1]; 1xTMT6plex [K6]; 1xTMT6plex [N-Term]	1	1	1	P0AEW0	P0AEW0 [26-31]	0	1075.63	1.032	0.646	0.68	0.7	0.945	1.11	1.139	1.396	1.25	1.103	0.01106	24
[R].GVGEDISDGGNAISGAATK.[A]	1xTMT6plex [K19]; 1xTMT6plex [N-Term]	1	1	4	P0ADB9	P0ADB9 [27-45]	0	2177.15	0.888	0.486	0.525	0.423	1.034	1.368	1.131	1.396	1.389	1.359	7.384e-15	121
[K].EMPVER.[N]	1xTMT6plex [N-Term]	1	1	1	Q8X4V0	Q8X4V0 [6-11]	0	989.529	0.921	0.553	0.717	0.585	1.06	1.215	1.117	1.396	1.194	1.242	0.05372	21
[K].ETLEEEK.[A]	1xTMT6plex [K7]; 1xTMT6plex [N-Term]	1	4	1	Q7DBI4	Q7DBI4 [138-144]	0	1335.74	0.984	0.446	0.48	0.555	1.023	1.098	1.073	1.396	1.424	1.521	0.001498	36
[R].GQIQENQYQLNQVVER.[Q]	1xTMT6plex [N-Term]	1	1	2	Q8X964	Q8X964 [75-90]	0	2175.14	0.863	0.396	0.376	0.531	0.971	1.447	1.046	1.396	1.449	1.525	3.897e-10	90
[M].ANADLDKQPDSVSSVLK.[V]	1xAcetyl [N-Term]; 2xTMT6plex [K7; K17]; 1xTMT6plex [N-Term]	1	1	1	Q8XCN4	Q8XCN4 [2-18]	1	2516.42	0.975	0.613	0.313	0.574	0.782	1.706	1.032	1.396	1.409	1.199	0.003144	47
[R].SDEEQTSTTTDTPATPAR.[V]	1xTMT6plex [N-Term]	1	1	2	Q8XBN9	Q8XBN9 [169-186]	0	2137.01	0.89	0.582	0.667	0.581	1.211	1.277	1.011	1.396	1.086	1.299	1.959e-07	73
[R].AMEIAPSTASR.[L]	1xOxidation [M2]; 1xTMT6plex [N-Term]	1	2	1	A0A0H3PKM5	A0A0H3PKM5 [30-40]	0	1378.72	0.749	0.502	0.442	0.648	1.047	1.045	1.673	1.395	1.324	1.175	0.006618	25
[K].AEEAGVDLVEISPNAEPPVCR.[I]	1xCarbamidomethyl [C20]; 1xTMT6plex [N-Term]	1	2	3	P0A709	P0A709 [46-66]	0	2481.25	0.833	0.676	0.506	0.417	0.982	1.361	1.309	1.395	1.331	1.19	5.476e-12	101
[R].VAALIK.[E]	1xTMT6plex [K6]; 1xTMT6plex [N-Term]	1	1	5	B5Z228	B5Z228 [71-76]	0	1072.75	0.928	0.448	0.511	0.462	1.089	1.189	1.267	1.395	1.189	1.521	0.003179	28
[K].EWVAVYYDNPDETPAEK.[L]	1xTMT6plex [K17]; 1xTMT6plex [N-Term]	1	1	3	A0A384KXP2	A0A384KXP2 [46-62]	0	2484.23	0.864	0.496	0.475	0.453	0.989	1.448	1.262	1.395	1.334	1.284	5.246e-09	69
[R].IEDLRPFK.[A]	1xTMT6plex [K8]; 1xTMT6plex [N-Term]	1	1	1	A0A0H3PU69	A0A0H3PU69 [478-485]	0	1475.9	0.987	0.723	0.706	0.743	0.983	1.305	1.107	1.395	1.009	1.043	0.0204	9
[K].LFAAAGQK.[V]	1xTMT6plex [K8]; 1xTMT6plex [N-Term]	1	1	2	P0A6Z5	P0A6Z5 [553-560]	0	1263.78	1.013	0.697	0.826	0.848	1.042	1.119	1.099	1.395	0.912	1.049	0.001406	33
[R].ASLGVVMAAGGYPGDYR.[T]	1xTMT6plex [N-Term]	1	1	1	Q8X612	Q8X612 [330-346]	0	1912.98	0.95	0.744	0.622	0.612	0.904	1.329	1.05	1.395	1.103	1.291	0.01063	11
[R].DYAASMEQR.[I]	1xTMT6plex [N-Term]	1	1	2	B5YQA4	B5YQA4 [74-82]	0	1299.62	1.051	0.422	0.431	0.224	1.277	1.34	1.043	1.395	1.344	1.473	0.0005581	36
[K].ETDGLPYR.[Y]	1xTMT6plex [N-Term]	1	1	1	B5YUM9	B5YUM9 [67-74]	0	1179.62	0.983	0.397	0.428	0.462	1.034	1.569	0.987	1.395	1.648	1.097	0.005689	28
[R].HNVPAGSESHFK.[V]	1xTMT6plex [K12]; 1xTMT6plex [N-Term]	1	3	1	A0A0H3PRE3	A0A0H3PRE3 [29-40]	0	1767.95	0.661	0.681	0.764	0.807	1.072	1.114	0.956	1.395	1.174	1.375	1.446e-05	40
[K].NYDQVPANKPIVDAIK.[A]	2xTMT6plex [K9; K16]; 1xTMT6plex [N-Term]	1	1	1	P0AD98	P0AD98 [274-289]	0	2472.44	1.031	0.71	0.906	1.352	0.995	0.968	0.848	1.395	0.895	0.901	0.0001413	21
[K].TALGNDYHALFSFDDALAGR.[L]	1xTMT6plex [S/H]; 1xTMT6plex [N-Term]	1	1	2	B5Z0Z6	B5Z0Z6 [311-330]	0	2612.35	1.272	0.926	1.163	1.25	0.982	0.768	0.535	1.395	0.975	0.735	1.404e-05	32
[R].GLIAEHQGELWVASPLK.[K]	1xTMT6plex [K17]; 1xTMT6plex [N-Term]	1	1	2	P0A9I9	P0A9I9 [57-73]	0	2306.33	1.029	0.496	0.415	0.43	0.89	1.54	1.21	1.394	1.396	1.201	8.194e-11	88
[R].IEVPEIGEEVIEIK.[A]	1xTMT6plex [K14]; 1xTMT6plex [N-Term]	1	1	12	P0AFF8	P0AFF8 [211-224]	0	2055.2	0.845	0.573	0.549	0.55	1.113	1.318	1.209	1.394	1.141	1.309	8.479e-10	80
[R].TVDVLIR.[R]	1xTMT6plex [N-Term]	1	1	1	P58357	P58357 [198-204]	0	1044.66	1.08	0.751	0.853	0.803	0.663	1.224	1.184	1.394	0.975	1.073	0.03124	24
[K].SPDSPEMK.[D]	1xOxidation [M7]; 1xTMT6plex [K8]; 1xTMT6plex [N-Term]	1	1	2	P0ABE8	P0ABE8 [74-81]	0	1364.71	0.947	0.438	0.619	0.695	1.225	1.006	1.183	1.394	1.211	1.281	0.05552	22
[R].LDSAVTNLNNTTTNLSEAQSR.[I]	1xTMT6plex [N-Term]	1	2	10	Q7DBI0	Q7DBI0 [522-542]	0	2478.26	1.048	0.41	0.395	0.405	1.104	1.233	1.151	1.394	1.205	1.655	1.401e-11	116
[K].LTDLIK.[S]	1xTMT6plex [K6]; 1xTMT6plex [N-Term]	1	1	1	P0AFM7	P0AFM7 [97-102]	0	1160.77	1.066	0.462	0.538	0.742	1.142	1.164	1.142	1.394	1.111	1.239	0.02156	27
[R].GVQLNVDDK.[G]	1xTMT6plex [K9]; 1xTMT6plex [N-Term]	1	1	1	B5YPW5	B5YPW5 [60-68]	0	1445.84	0.969	0.477	0.503	0.435	1.266	1.261	1.093	1.394	1.31	1.29	4.755e-06	59
[-].MYAVFQSGGK.[Q]	1xTMT6plex [K10]; 1xTMT6plex [N-Term]	1	1	2	B5YS75	B5YS75 [1-10]	0	1545.85	1.133	0.636	0.422	0.342	0.704	1.646	1.06	1.394	1.488	1.176	1.361e-06	52
[K].GLEFSPDLK.[A]	1xTMT6plex [K9]; 1xTMT6plex [N-Term]	1	1	1	P0AGD2	P0AGD2 [49-57]	0	1463.85	1.078	0.596	0.515	0.544	0.954	1.395	1.019	1.394	1.422	1.083	0.0001404	42
[R].EQEVQSVIESIQK.[Q]	1xTMT6plex [K13]; 1xTMT6plex [N-Term]	1	2	2	A0A0H3PTX4	A0A0H3PTX4 [32-44]	0	1975.11	0.904	0.522	0.712	0.598	1.057	1.438	0.959	1.394	1.097	1.319	7.226e-10	81
[K].VYEEIDEVMYEAR.[Q]	1xOxidation [M9]; 1xTMT6plex [N-Term]	1	1	1	P0AEY4	P0AEY4 [169-181]	0	1890.9	0.895	0.749	0.467	0.732	0.883	1.163	1.478	1.393	1.076	1.164	1.29e-05	44
[R].HQQADLSLVEAADK.[Y]	1xTMT6plex [K14]; 1xTMT6plex [N-Term]	1	1	2	P0ADL0	P0ADL0 [21-34]	0	1983.09	0.877	0.468	0.462	0.556	0.977	1.343	1.393	1.393	1.086	1.445	3.777e-11	101
[R].QAAESMK.[R]	1xTMT6plex [K7]; 1xTMT6plex [N-Term]	1	1	1	P69426	P69426 [87-93]	0	1222.69	0.99	0.389	0.465	0.394	1.369	1.241	1.294	1.393	1.231	1.235	0.007796	29
[R].VADITLDPK.[T]	1xTMT6plex [K9]; 1xTMT6plex [N-Term]	1	1	2	P64605	P64605 [68-76]	0	1429.87	1	0.411	0.501	0.435	1.095	1.14	1.282	1.393	1.228	1.515	3.128e-05	48
[K].LMDEAAQK.[T]	1xTMT6plex [K8]; 1xTMT6plex [N-Term]	1	1	1	Q8X9J7	Q8X9J7 [30-37]	0	1363.77	0.97	0.528	0.528	0.299	1.246	1.411	1.255	1.393	1.181	1.188	3.255e-05	48
[K].LAQLEFR.[R]	1xTMT6plex [N-Term]	1	1	1	P66024	P66024 [110-116]	0	1105.66	1.075	0.493	0.603	0.584	0.924	1.222	1.249	1.393	1.123	1.334	0.009586	22
[R].YEASFKPQSGGMEQTFR.[L]	1xOxidation [M12]; 1xTMT6plex [K6]; 1xTMT6plex [N-Term]	1	1	1	Q8X6Q6	Q8X6Q6 [72-88]	0	2437.22	0.871	0.526	0.513	0.643	0.935	1.121	1.206	1.393	1.532	1.259	0.001015	22
[R].QDGTYDK.[M]	1xTMT6plex [K7]; 1xTMT6plex [N-Term]	1	1	1	A0A384L4M3	A0A384L4M3 [241-247]	0	1284.68	0.997	0.43	0.6	0.649	0.981	1.06	1.144	1.393	1.247	1.498	0.001632	31
[K].FADIAR.[R]	1xTMT6plex [N-Term]	1	1	1	A0A384KC46	A0A384KC46 [152-157]	0	921.536	0.953	0.558	0.569	0.654	1.192	1.217	1.143	1.393	0.99	1.331	0.03445	30
[R].SISIPDQDR.[F]	1xTMT6plex [N-Term]	1	1	2	Q8XCN6	Q8XCN6 [383-391]	0	1259.68	0.905	0.686	0.583	0.705	0.798	1.113	1.139	1.393	1.328	1.35	0.002379	39
[R].IGTDPTYAPFESK.[N]	1xTMT6plex [K13]; 1xTMT6plex [N-Term]	1	1	2	P0AEU2	P0AEU2 [30-42]	0	1884.02	1.017	0.562	0.516	0.526	1.011	1.204	1.11	1.393	1.295	1.365	1.373e-09	71
[R].METDLQAK.[M]	1xTMT6plex [K8]; 1xTMT6plex [N-Term]	1	1	2	P0AEU9	P0AEU9 [60-67]	0	1393.78	1.003	0.418	0.52	0.301	1.271	1.366	1.08	1.393	1.236	1.412	0.0002221	43
[K].LHDYYKDEVVK.[K]	2xTMT6plex [K6; K11]; 1xTMT6plex [N-Term]	1	1	15	B5YTM9	B5YTM9 [4-14]	1	2096.2	0.95	0.679	0.49	0.558	0.811	1.503	0.999	1.393	1.331	1.286	3.152e-05	20
[K].DPNHIK.[V]	1xTMT6plex [K6]; 1xTMT6plex [N-Term]	1	1	1	Q8X8V9	Q8X8V9 [29-34]	0	1181.7	0.83	0.618	0.726	0.608	1.4	0.995	1.451	1.392	0.511	1.471	0.05992	11
[-].MTETQIYENIK.[Q]	1xOxidation [M1]; 1xTMT6plex [K11]; 1xTMT6plex [N-Term]	1	1	3	A0A384LMA8	A0A384LMA8 [1-11]	0	1843.99	0.902	0.571	0.523	0.718	0.799	1.042	1.375	1.392	1.438	1.24	0.0001387	48
[K].LNPGDLLVFNNTR.[V]	1xTMT6plex [N-Term]	1	1	1	P0A7G0	P0A7G0 [50-62]	0	1701.95	0.922	0.844	0.59	0.835	0.955	1.092	1.255	1.392	0.925	1.188	0.01334	13
[K].DLDLAK.[A]	1xTMT6plex [K6]; 1xTMT6plex [N-Term]	1	1	1	B5YXE0	B5YXE0 [53-58]	0	1132.7	1.042	0.668	0.739	0.667	1.176	1.239	1.182	1.392	0.969	0.926	0.03298	29
[K].FRPGTDEGDYQVK.[L]	1xTMT6plex [K13]; 1xTMT6plex [N-Term]	1	2	4	P0A709	P0A709 [98-110]	0	1970.04	0.961	0.476	0.56	0.584	1.055	1.183	1.132	1.392	1.189	1.468	0.001576	27
[K].LNKPDLQVK.[L]	2xTMT6plex [K3; K9]; 1xTMT6plex [N-Term]	1	1	1	Q8XBL6	Q8XBL6 [81-89]	0	1742.11	1.1	0.764	0.721	0.764	0.946	1.147	1.121	1.392	0.878	1.168	0.01433	14
[K].SLTPQQQK.[M]	1xTMT6plex [K8]; 1xTMT6plex [N-Term]	1	2	1	A0A0H3JFW7	A0A0H3JFW7 [75-82]	0	1387.83	0.989	0.451	0.49	0.546	0.936	1.216	1.116	1.392	1.542	1.321	0.0005662	44
[K].KQDDGSVR.[F]	1xTMT6plex [K1]; 1xTMT6plex [N-Term]	1	1	1	P68648	P68648 [50-57]	1	1362.77	0.956	0.342	0.383	0.269	0.928	1.504	1.111	1.392	1.771	1.344	0.04811	23
[K].DTTQGEGK.[G]	1xTMT6plex [K8]; 1xTMT6plex [N-Term]	1	1	1	A0A0H3JI75	A0A0H3JI75 [65-72]	0	1293.71	0.868	0.375	0.437	0.441	1.287	1.2	1.562	1.391	1.009	1.428	0.0001336	43
[R].SMSPAVEK.[A]	1xOxidation [M2]; 1xTMT6plex [K8]; 1xTMT6plex [N-Term]	1	1	3	B5Z0F1	B5Z0F1 [73-80]	0	1322.74	0.963	0.407	0.409	0.56	1.048	1.014	1.308	1.391	1.333	1.566	0.002845	32
[K].GVEGVTSVSDK.[L]	1xTMT6plex [K11]; 1xTMT6plex [N-Term]	1	2	1	Q8XB46	Q8XB46 [108-118]	0	1535.87	0.877	0.379	0.396	0.426	1.186	1.474	1.243	1.391	1.327	1.299	3.938e-07	69
[R].VYLAEEGGR.[K]	1xTMT6plex [N-Term]	1	1	1	P58603	P58603 [49-57]	0	1222.66	0.927	0.515	0.508	0.503	1.123	1.305	1.191	1.391	1.2	1.337	5.11e-05	42
[R].FLEEGDK.[A]	1xTMT6plex [K7]; 1xTMT6plex [N-Term]	1	2	3	P0A709	P0A709 [117-123]	0	1295.72	1.03	0.467	0.593	0.469	1.219	1.164	1.18	1.391	0.971	1.517	0.002272	28
[K].TGEDIPITAR.[R]	1xTMT6plex [N-Term]	1	1	2	B5YQ00	B5YQ00 [67-76]	0	1301.73	0.979	0.491	0.594	0.493	1.16	1.03	1.158	1.391	1.249	1.454	9.398e-05	41
[K].AMGEMK.[N]	1xTMT6plex [K6]; 1xTMT6plex [N-Term]	1	1	2	P0A8M8	P0A8M8 [99-104]	0	1124.62	1.041	0.535	0.488	0.239	1.365	1.624	1.134	1.391	1.013	1.171	0.01811	23
[K].VASEPIGQR.[Y]	1xTMT6plex [N-Term]	1	1	1	Q8XCC1	Q8XCC1 [99-107]	0	1185.68	1.112	0.531	0.639	0.597	0.96	1.204	1.123	1.391	0.957	1.487	0.0002169	38
[R].MMDVIQEIER.[Q]	1xTMT6plex [N-Term]	1	1	1	C6UY58	C6UY58 [152-161]	0	1492.77	1.045	0.411	0.347	0.195	1.362	1.591	0.99	1.391	1.079	1.59	1.286e-06	55
[R].VVDTAESHSLNLTYR.[G]	1xTMT6plex [T/H]; 1xTMT6plex [N-Term]	1	1	4	Q8XBK1	Q8XBK1 [45-59]	0	2163.18	1.161	0.574	0.562	0.638	1.031	1.162	0.933	1.391	1.212	1.335	2.467e-06	39
[K].LVPDDGKK.[L]	2xTMT6plex [K7; K8]; 1xTMT6plex [N-Term]	1	1	1	A0A0H3PFK2	A0A0H3PFK2 [50-57]	1	1558.98	1.103	0.386	0.327	0.304	0.404	1.949	0.606	1.391	2.771	0.76	0.03558	5
[R].TIVSDGKPQTDNDTGMISYK.[D]	1xOxidation [M16]; 2xTMT6plex [K7; K20]; 1xTMT6plex [N-Term]	1	2	1	Q8X6P9	Q8X6P9 [35-54]	0	2873.52	0.767	0.36	0.52	0.822	0.77	1.003	1.448	1.39	1.45	1.47	4.921e-06	39
[R].IDELMQK.[L]	1xOxidation [M5]; 1xTMT6plex [K7]; 1xTMT6plex [N-Term]	1	1	1	Q8X8G9	Q8X8G9 [135-141]	0	1350.77	1.011	0.626	0.382	0.871	0.975	0.935	1.369	1.39	1.146	1.296	0.02655	22
[K].VIVSGEWLLNHQGQLIK.[R]	1xTMT6plex [K17]; 1xTMT6plex [N-Term]	1	2	1	Q8XDA6	Q8XDA6 [131-147]	0	2392.41	0.873	0.652	0.383	0.459	1.117	1.55	1.3	1.39	0.947	1.328	1.044e-08	64
[K].IEIEAIAVR.[R]	1xTMT6plex [N-Term]	1	2	2	Q8XCD0	Q8XCD0 [132-140]	0	1242.76	0.957	0.489	0.541	0.49	1.027	1.291	1.298	1.39	1.274	1.244	1.242e-05	51
[R].AQALGK.[E]	1xTMT6plex [K6]; 1xTMT6plex [N-Term]	1	1	1	P66024	P66024 [53-58]	0	1045.68	0.998	0.477	0.586	0.481	1.187	1.329	1.172	1.39	1.069	1.31	0.02083	26
[K].FTNISGFANK.[T]	1xTMT6plex [K10]; 1xTMT6plex [N-Term]	1	1	2	A0A0H3PX28	A0A0H3PX28 [266-275]	0	1556.88	1.113	0.582	0.447	0.537	1.132	0.911	1.126	1.39	0.889	1.872	2.035e-06	55
[R].DADGIYR.[V]	1xTMT6plex [N-Term]	1	1	2	A0A0H3PK24	A0A0H3PK24 [59-65]	0	1038.54	0.912	0.598	0.563	0.523	1.1	1.314	1.11	1.39	1.157	1.333	0.008856	24
[R].VISHVEAEAK.[I]	2xTMT6plex [S3; K10]; 1xTMT6plex [N-Term]	1	1	3	P0A4P7	P0A4P7 [20-29]	0	1770.07	1.266	0.674	0.741	0.94	1.058	0.884	1.016	1.39	0.865	1.165	6.244e-05	27
[K].SGDTLSAISK.[Q]	1xTMT6plex [K10]; 1xTMT6plex [N-Term]	1	2	1	A0A0H3PHU6	A0A0H3PHU6 [103-112]	0	1436.84	0.99	0.387	0.543	0.58	1.266	1.176	0.897	1.39	1.266	1.505	2.672e-05	56
[R].DGNTIEYDGMTMER.[V]	1xOxidation [M]; 1xTMT6plex [N-Term]	1	1	3	Q8XBB5	Q8XBB5 [102-115]	0	1876.83	0.938	0.365	0.556	0.456	1.071	1.089	1.512	1.389	1.278	1.346	1.858e-06	48
[R].HGSGIVCLCITEDR.[R]	2xCarbamidomethyl [C7; C9]; 1xTMT6plex [N-Term]	1	1	1	B5YR87	B5YR87 [61-74]	0	1845.91	0.732	0.235	0.244	0.357	1.516	1.072	1.447	1.389	1.317	1.691	2.436e-05	31
[K].ALDDVK.[K]	1xTMT6plex [K6]; 1xTMT6plex [N-Term]	1	1	1	P0AEH7	P0AEH7 [46-51]	0	1118.68	0.992	0.448	0.532	0.432	1.312	1.2	1.289	1.389	1.206	1.199	0.0406	25
[R].EFGEDVEK.[K]	1xTMT6plex [K8]; 1xTMT6plex [N-Term]	1	2	1	Q8XBN0	Q8XBN0 [36-43]	0	1410.75	0.93	0.451	0.449	0.467	1.304	1.08	1.272	1.389	1.213	1.446	0.0001853	32
[R].QIPLIK.[T]	1xTMT6plex [K6]; 1xTMT6plex [N-Term]	1	1	1	Q9S5G4	Q9S5G4 [61-66]	0	1169.8	1.128	0.623	0.531	0.656	0.821	1.304	0.98	1.389	1.268	1.3	0.05181	21
[R].VVVVDVEDAR.[L]	1xTMT6plex [N-Term]	1	2	1	A0A0H3JG60	A0A0H3JG60 [48-57]	0	1329.76	0.865	0.504	0.709	0.614	1.274	1.371	0.848	1.389	1.186	1.239	9.3e-07	58
[K].RLPESISPADEEGKNDYIK.[E]	2xTMT6plex [K14; K19]; 1xTMT6plex [N-Term]	1	3	1	A0A0H3JD81	A0A0H3JD81 [52-70]	2	2848.57	1.317	0.474	0.271	0.528	0.559	1.249	0.796	1.389	2.279	1.137	0.0006444	23
[R].VAQEMQK.[E]	1xOxidation [M5]; 1xTMT6plex [K7]; 1xTMT6plex [N-Term]	1	1	2	P0A7G4	P0A7G4 [11-17]	0	1307.74	1.023	0.443	0.393	0.529	0.912	1.058	1.597	1.388	1.241	1.416	0.02673	23
[K].GMVNNK.[F]	1xTMT6plex [K6]; 1xTMT6plex [N-Term]	1	1	1	B5Z013	B5Z013 [47-52]	0	1120.65	1.052	0.516	0.638	0.267	1.038	1.393	1.393	1.388	1.054	1.262	0.03975	24
[-].MLSNDILR.[S]	1xTMT6plex [N-Term]	1	1	1	A0A3G4WZL5	A0A3G4WZL5 [1-8]	0	1190.68	0.798	0.433	1.011	0.367	1.114	1.169	1.309	1.388	1.035	1.376	0.004013	32
[K].AVDGEMITVTVEGK.[D]	1xOxidation [M6]; 1xTMT6plex [K14]; 1xTMT6plex [N-Term]	1	2	4	A0A0H3PSV1	A0A0H3PSV1 [123-136]	0	1923.05	0.918	0.61	0.615	0.517	1.05	1.275	1.296	1.388	0.982	1.349	4.662e-08	70
[K].RHEAWITLEK.[A]	1xTMT6plex [K10]; 1xTMT6plex [N-Term]	1	1	6	P0AG69	P0AG69 [91-100]	1	1741.02	0.963	0.591	0.595	0.535	1.252	1.194	1.254	1.388	0.901	1.327	0.0007194	23
[K].DDAAGQAIANR.[F]	1xTMT6plex [N-Term]	1	2	3	Q7DBI0	Q7DBI0 [43-53]	0	1330.69	0.825	0.477	0.278	0.454	1.053	1.519	1.23	1.388	1.14	1.636	3.866e-06	66
[R].GTPEYNISLGER.[R]	1xTMT6plex [N-Term]	1	1	4	P0A913	P0A913 [113-124]	0	1564.82	0.97	0.475	0.505	0.517	1.174	1.211	1.23	1.388	1.216	1.313	1.811e-05	46
[R].YQLDTQALSLR.[F]	1xTMT6plex [N-Term]	1	1	1	P0A6M1	P0A6M1 [13-23]	0	1536.86	0.991	0.668	0.706	0.651	1.128	1.05	1.216	1.388	0.74	1.461	4.144e-07	65
[R].SQADVDTAHR.[L]	1xTMT6plex [N-Term]	1	2	2	A0A0H3PUU0	A0A0H3PUU0 [164-173]	0	1328.68	0.847	0.539	0.511	0.613	1.137	1.356	1.149	1.388	1.237	1.223	1.25e-06	62
[K].FAIDQEK.[L]	1xTMT6plex [K7]; 1xTMT6plex [N-Term]	1	2	2	P0A871	P0A871 [302-308]	0	1308.76	0.989	0.622	0.583	0.667	1.124	1.121	1.134	1.388	1.127	1.245	0.001351	36
[R].TASSGDYNK.[N]	1xTMT6plex [K9]; 1xTMT6plex [N-Term]	1	1	7	P0A919	P0A919 [74-82]	0	1400.74	0.859	0.386	0.341	0.397	0.88	0.914	1.103	1.388	2.198	1.533	1.221e-05	41
[R].LKNEQPQIR.[A]	1xTMT6plex [K2]; 1xTMT6plex [N-Term]	1	1	1	Q8X9J7	Q8X9J7 [42-50]	1	1583.96	1.074	0.43	0.502	0.503	0.873	1.363	1.063	1.388	1.623	1.182	0.01786	14
[R].DSAQEAGHHVVDK.[A]	1xTMT6plex [K13]; 1xTMT6plex [N-Term]	1	1	5	P0AF00	P0AF00 [35-47]	0	1850.98	0.805	0.673	0.6	0.546	1.056	1.352	1.033	1.388	1.112	1.434	3.775e-09	81
[K].HPEITTVPYDSYQNAK.[L]	1xTMT6plex [K16]; 1xTMT6plex [N-Term]	1	1	2	Q8X6N9	Q8X6N9 [145-160]	0	2321.22	0.959	0.443	0.363	0.415	0.817	1.073	1.417	1.387	1.455	1.672	6.963e-06	44
[R].QVIFNPNLFPYENMEGK.[I]	1xOxidation [M14]; 1xTMT6plex [K17]; 1xTMT6plex [N-Term]	1	1	2	B5YVX7	B5YVX7 [85-101]	0	2514.31	0.973	0.834	0.743	1.143	0.66	0.977	1.25	1.387	0.937	1.096	1.611e-07	65
[R].SVDVGTWIAGVGYR.[F]	1xTMT6plex [N-Term]	1	1	3	P0A919	P0A919 [157-170]	0	1708.92	0.969	0.508	0.43	0.542	1.211	1.219	1.238	1.387	0.99	1.505	2.291e-08	65
[R].MTIQTVGDEK.[V]	1xTMT6plex [K10]; 1xTMT6plex [N-Term]	1	2	1	A0A0H3PHN7	A0A0H3PHN7 [56-65]	0	1579.88	0.973	0.398	0.476	0.34	1.252	1.268	1.232	1.387	1.281	1.393	7.013e-07	54
[K].LPIVVYTPDNVDVK.[Y]	1xTMT6plex [K14]; 1xTMT6plex [N-Term]	1	1	2	B5YX01	B5YX01 [133-146]	0	2030.19	0.885	0.449	0.508	0.404	1.074	1.564	1.173	1.387	1.204	1.353	9.715e-07	51
[R].LSEITYSQNGK.[N]	1xTMT6plex [K11]; 1xTMT6plex [N-Term]	1	1	1	B5YXM7	B5YXM7 [157-167]	0	1697.95	0.899	0.671	0.613	0.678	0.854	1.159	1.118	1.387	1.232	1.39	4.022e-06	54
[K].AGVPCVPGSDGPLGDDMDK.[N]	1xCarbamidomethyl [C5]; 1xOxidation [M17]; 1xTMT6plex [K19]; 1xTMT6plex [N-Term]	1	1	1	Q8X9B6	Q8X9B6 [126-144]	0	2361.15	0.874	0.735	0.506	0.807	1.001	1.548	1.113	1.387	0.854	1.174	0.0004327	32
[R].TASISPDVNDPAFR.[N]	1xTMT6plex [N-Term]	1	1	1	Q8X5Z8	Q8X5Z8 [139-152]	0	1718.89	1.043	0.673	0.918	0.979	0.955	0.94	0.783	1.387	1.2	1.122	1.132e-05	53
[R].TGDTVNDEDISNTIR.[A]	1xTMT6plex [N-Term]	1	1	2	P0A942	P0A942 [50-64]	0	1878.92	1.288	1.014	0.898	0.846	0.775	0.782	0.613	1.387	1.1	1.298	1.633e-09	80
[K].LIGQGDDPWGGK.[R]	1xTMT6plex [K12]; 1xTMT6plex [N-Term]	1	1	2	P0A8X3	P0A8X3 [140-151]	0	1700.94	0.903	0.396	0.374	0.468	1.15	1.296	1.533	1.386	1.127	1.367	9.124e-06	50
[M].ANKPSAEELK.[K]	2xTMT6plex [K3; K10]; 1xTMT6plex [N-Term]	1	1	1	P0A748	P0A748 [2-11]	0	1774.07	0.893	0.526	0.463	0.641	1.179	1.28	1.446	1.386	0.96	1.227	0.0001685	26
[K].EITLEAAR.[Y]	1xTMT6plex [N-Term]	1	1	2	P0AFF8	P0AFF8 [74-81]	0	1131.66	0.87	0.451	0.497	0.554	1.201	1.351	1.33	1.386	1.09	1.269	0.0003293	43
[K].IGVMFGNPETTTGGNALK.[F]	1xTMT6plex [K18]; 1xTMT6plex [N-Term]	1	2	2	P0A7G8	P0A7G8 [200-217]	0	2265.23	1.055	0.573	0.562	0.474	1.023	1.401	1.236	1.386	1.058	1.234	6.947e-09	84
[K].VTVEGHADER.[G]	1xTMT6plex [T/H]; 1xTMT6plex [N-Term]	1	1	5	P0A913	P0A913 [103-112]	0	1570.86	1.254	0.409	0.462	0.513	1.311	1.005	1.102	1.386	1.216	1.341	2.698e-05	33
[R].LMDEQQQQVK.[D]	1xTMT6plex [K10]; 1xTMT6plex [N-Term]	1	1	1	Q8XDG2	Q8XDG2 [177-186]	0	1704.94	0.913	0.761	0.619	0.477	1.228	1.512	1.084	1.386	0.979	1.042	1.761e-07	67
[R].VIVSEALR.[G]	1xTMT6plex [N-Term]	1	1	1	Q8XCZ1	Q8XCZ1 [80-87]	0	1115.7	0.885	0.595	0.582	0.605	1.253	1.341	1.056	1.386	1.038	1.26	0.0007452	48
[K].GAIDMIVR.[R]	1xTMT6plex [N-Term]	1	2	1	A0A0H3PTG1	A0A0H3PTG1 [283-290]	0	1103.64	0.973	0.782	0.819	0.489	1.579	1.348	0.839	1.386	0.895	0.89	0.0001233	41
[K].VLISAPAGEMK.[T]	1xOxidation [M10]; 1xTMT6plex [K11]; 1xTMT6plex [N-Term]	1	1	1	P58072	P58072 [117-127]	0	1589.93	0.974	0.763	0.836	1.293	1.039	0.939	0.834	1.386	1.122	0.814	7.651e-05	37
[K].KLDMVPVECVVR.[N]	1xCarbamidomethyl [C9]; 1xOxidation [M4]; 1xTMT6plex [K1]; 1xTMT6plex [N-Term]	1	1	1	B5Z013	B5Z013 [83-94]	1	1919.09	0.78	0.595	0.573	0.769	0.94	1.132	1.335	1.385	1.16	1.332	0.0009659	35
[K].SVGDEIITDK.[A]	1xTMT6plex [K10]; 1xTMT6plex [N-Term]	1	1	10	B5YVW6	B5YVW6 [59-68]	0	1534.87	0.902	0.447	0.458	0.476	1.251	1.234	1.272	1.385	1.148	1.426	4.526e-07	56
[R].IDEQGNK.[Q]	1xTMT6plex [K7]; 1xTMT6plex [N-Term]	1	1	1	Q9S5G4	Q9S5G4 [132-138]	0	1261.72	0.955	0.596	0.665	0.586	0.94	1.117	1.253	1.385	1.162	1.342	0.02316	22
[K].HVDSLITIPNDK.[L]	1xTMT6plex [K12]; 1xTMT6plex [N-Term]	1	1	1	P0A9A8	P0A9A8 [156-167]	0	1810.05	0.838	0.645	0.783	0.574	0.925	1.419	1.215	1.385	1.014	1.201	3.389e-06	46
[K].AQIIQQAGNSVLAK.[A]	1xTMT6plex [K14]; 1xTMT6plex [N-Term]	1	2	4	Q7DBI0	Q7DBI0 [558-571]	0	1899.14	1.026	0.52	0.389	0.424	1.097	1.471	1.209	1.385	1.124	1.354	5.114e-11	87
[R].VAGAPAQAAGNNDLDNELD.[-]	1xTMT6plex [N-Term]	1	1	2	P69803	P69803 [248-266]	0	2084.01	0.993	0.41	0.648	0.656	0.91	0.801	1.169	1.385	1.271	1.757	2.248e-08	87
[R].KFAIDQEK.[L]	2xTMT6plex [K1; K8]; 1xTMT6plex [N-Term]	1	2	3	P0A871	P0A871 [301-308]	1	1666.01	1.08	0.557	0.521	0.506	0.998	1.369	1.168	1.385	1.214	1.202	6.048e-05	35
[K].LAEAGIPTQMER.[L]	1xTMT6plex [N-Term]	1	1	2	B5Z013	B5Z013 [61-72]	0	1544.83	0.967	0.759	0.404	0.306	1.076	1.424	1.111	1.385	1.129	1.437	4.568e-06	56
[R].VENALAALR.[E]	1xTMT6plex [N-Term]	1	1	2	B5YR87	B5YR87 [16-24]	0	1185.72	0.96	0.524	0.655	0.641	1.119	1.185	1.017	1.385	1.177	1.335	1.506e-05	50
[K].LGYNLVVLDSQNNPAK.[E]	1xTMT6plex [K16]; 1xTMT6plex [N-Term]	1	2	2	A0A0H3PQR8	A0A0H3PQR8 [55-70]	0	2203.25	1.065	0.588	0.531	0.489	1.291	1.211	0.853	1.385	1.129	1.457	6.101e-10	79
[K].VNNIGEIAAAGADMFVAGSAIFDQPDYK.[K]	1xTMT6plex [K28]; 1xTMT6plex [N-Term]	1	1	2	P0AG09	P0AG09 [182-209]	0	3342.71	1.105	0.429	0.419	0.6	1.241	1.062	0.823	1.385	1.579	1.357	0.001374	8
[K].TVNMMELIR.[N]	1xTMT6plex [N-Term]	1	1	1	P0ABB6	P0ABB6 [157-165]	0	1335.73	1.293	1.22	0.957	0.393	0.673	1.174	0.784	1.385	1.076	1.047	9.169e-06	43
[K].TNNAVSDLSQPDWETGTFR.[F]	1xTMT6plex [N-Term]	1	3	1	A0A0H3PGU3	A0A0H3PGU3 [617-635]	0	2367.14	1.121	0.763	1.055	0.916	0.774	1.095	0.712	1.385	1.089	1.089	2.035e-06	55
[-].MVTFHTNHGDIVIK.[T]	1xTMT6plex [K14]; 1xTMT6plex [N-Term]	1	1	3	A0A0H3Q022	A0A0H3Q022 [1-14]	0	2070.16	0.812	0.826	0.48	0.374	0.848	1.966	0.684	1.385	1.492	1.133	8.908e-06	60
[K].VSSPVSTMMACPDGK.[K]	1xCarbamidomethyl [C11]; 1xTMT6plex [K15]; 1xTMT6plex [N-Term]	1	1	2	B5YX01	B5YX01 [97-111]	0	2025.02	1.28	0.434	0.411	0.275	0.684	1.999	0.571	1.385	2.228	0.733	3.565e-08	76
[R].ELDREFGELK.[E]	1xTMT6plex [K10]; 1xTMT6plex [N-Term]	1	1	2	B5YXT4	B5YXT4 [46-55]	1	1693.95	1.063	1.489	0.302	0.329	0.212	2.1	0.439	1.385	2.092	0.588	0.004765	23
[R].YDSSATLDEMK.[Q]	1xOxidation [M10]; 1xTMT6plex [K11]; 1xTMT6plex [N-Term]	1	1	1	Q8X714	Q8X714 [304-314]	0	1733.87	0.799	0.672	0.499	0.891	0.75	1.059	1.317	1.384	1.305	1.324	0.001653	18
[R].DEDGAVVTFTGK.[V]	1xTMT6plex [K12]; 1xTMT6plex [N-Term]	1	2	2	A0A384KFV5	A0A384KFV5 [26-37]	0	1696.92	0.909	0.507	0.6	0.552	1.391	1.066	1.28	1.384	0.887	1.423	7.422e-09	72
[R].RDANDK.[V]	1xTMT6plex [K6]; 1xTMT6plex [N-Term]	1	1	1	B5Z0F1	B5Z0F1 [133-138]	1	1176.67	0.908	0.473	0.468	0.391	1.195	1.299	1.267	1.384	1.166	1.448	0.05901	23
[K].ATVTGDGLSQEAK.[E]	1xTMT6plex [K13]; 1xTMT6plex [N-Term]	1	2	2	A0A0H3PHU6	A0A0H3PHU6 [55-67]	0	1734.96	0.82	0.514	0.559	0.449	1.188	1.257	1.16	1.384	1.256	1.413	1.007e-09	90
[K].SQAIEGLVK.[A]	1xTMT6plex [K9]; 1xTMT6plex [N-Term]	1	1	3	P0A851	P0A851 [288-296]	0	1402.87	0.994	0.528	0.578	0.619	1.241	1.171	1.154	1.384	1.097	1.233	1.548e-05	45
[K].VATGGIAK.[C]	1xTMT6plex [K8]; 1xTMT6plex [N-Term]	1	1	1	Q8X621	Q8X621 [54-61]	0	1174.76	1.045	0.654	0.718	0.682	1.068	0.993	1.128	1.384	1.086	1.24	0.0002038	41
[K].VDGTKPVAEVR.[A]	1xTMT6plex [K5]; 1xTMT6plex [N-Term]	1	2	4	A0A0H3PZX1	A0A0H3PZX1 [216-226]	0	1628.97	0.995	0.562	0.57	0.613	0.901	1.251	1.109	1.384	1.301	1.312	0.003217	38
[K].LTETDQR.[I]	1xTMT6plex [N-Term]	1	1	1	P0A7F5	P0A7F5 [35-41]	0	1091.59	1.018	0.624	0.524	0.536	1.002	1.374	1.055	1.384	1.168	1.316	0.06768	27
[K].VYVTFLNDKDEDAVK.[A]	2xTMT6plex [K9; K15]; 1xTMT6plex [N-Term]	1	1	3	P0A7G4	P0A7G4 [52-66]	1	2443.37	1.047	0.513	0.444	0.391	1.048	1.366	1.039	1.384	1.315	1.454	2.945e-05	40
[R].VPEELMK.[G]	1xOxidation [M6]; 1xTMT6plex [K7]; 1xTMT6plex [N-Term]	1	2	1	P0AB45	P0AB45 [38-44]	0	1319.76	0.847	0.734	0.674	0.798	1.002	1.069	1.032	1.384	1.097	1.363	0.06027	32
[R].QNVQGVDVR.[T]	1xTMT6plex [N-Term]	1	2	1	A0A0H3JKW9	A0A0H3JKW9 [166-174]	0	1243.7	0.957	0.496	0.528	0.503	1.091	1.275	1.025	1.384	1.243	1.497	0.001713	34
[K].EMCPYQTLNQR.[S]	1xCarbamidomethyl [C3]; 1xTMT6plex [N-Term]	1	1	1	P0AFW3	P0AFW3 [27-37]	0	1668.8	0.99	0.968	0.259	0.371	0.972	1.803	0.784	1.384	1.69	0.777	0.0001124	36
[K].KPDTEQLNLLK.[K]	2xTMT6plex [K1; K11]; 1xTMT6plex [N-Term]	1	1	1	A0A0H3PM67	A0A0H3PM67 [85-95]	0	1986.22	0.814	0.626	0.409	0.418	0.979	1.503	1.426	1.383	1.17	1.273	0.000242	30
[R].LSQVENEQK.[A]	1xTMT6plex [K9]; 1xTMT6plex [N-Term]	1	1	1	P0ABZ3	P0ABZ3 [298-306]	0	1532.87	0.981	0.638	0.715	0.58	1.053	1.2	1.368	1.383	1.055	1.026	3.455e-06	50
[R].TSYEIQNK.[Q]	1xTMT6plex [K8]; 1xTMT6plex [N-Term]	1	2	1	A0A0H3PTF3	A0A0H3PTF3 [180-187]	0	1440.81	1.055	0.479	0.67	0.542	1.095	1.015	1.33	1.383	1.095	1.335	6.907e-05	37
[R].KEDNELR.[E]	1xTMT6plex [K1]; 1xTMT6plex [N-Term]	1	1	1	P0AEU2	P0AEU2 [223-229]	1	1361.78	0.895	0.524	0.668	0.659	1.136	1.165	1.236	1.383	1.016	1.318	0.01288	21
[R].QAVVDQAK.[L]	1xTMT6plex [K8]; 1xTMT6plex [N-Term]	1	1	1	P0AEY4	P0AEY4 [182-189]	0	1316.79	0.881	0.465	0.679	0.592	1.199	1.307	1.218	1.383	1.089	1.187	7.572e-05	49
[truncated: 13,377 more rows]
