# Supplementary material for: Use of Acetic Acid to Partially Replace Lactic Acid for Decontamination against Escherichia coli O157:H7 in Fresh Produce and Mechanism of Action
Source: Foods. 2021 Oct 11;10(10):2406. doi: 10.3390/foods10102406 (PMC8535275; doi:10.3390/foods10102406)
Supplement: Supplementary file 1 [file foods-10-02406-s001.zip › Table S2. Information on the identified proteins..xlsx]

## Sheet: Proteins
Accession	Description	Coverage [%]	Peptides	PSMs	Unique Peptides	AAs	MW [kDa]	calc. pI	Score Mascot: Mascot	Peptides (by Search Engine): Mascot	Abundances (Scaled):126, IS	Abundances (Scaled):127N, CK1	Abundances (Scaled):127C, CK2	Abundances (Scaled):128N, CK3	Abundances (Scaled):128C, LA1	Abundances (Scaled):129N, LA2	Abundances (Scaled):129C, LA3	Abundances (Scaled):130N, AM1	Abundances (Scaled):130C, AM2	Abundances (Scaled):131, AM3	Abundance:126, IS	Abundance:127N, CK1	Abundance:127C, CK2	Abundance:128N, CK3	Abundance:128C,LA1	Abundance:129N,LA2	Abundance:129C,LA3	Abundance:130N, AM1	Abundance:130C, AM2	Abundance:131, AM3
A0A0H3PXL9	Rhs family protein OS=Escherichia coli O157:H7 (strain EC869) OX=478008 GN=ECH7EC869_1602 PE=4 SV=1	1	1	1	1	1409	159.1	6.73	0	1	1.109	0.065	0.189	0.085	0.362	0.189	0.628		6.461	0.912	62	4.3	9.7	5.6	6.9	9.6	15.7		435.7	42.7
P0AB42	Multiple stress resistance protein BhsA OS=Escherichia coli O157:H7 OX=83334 GN=bhsA PE=3 SV=1	8	1	1	1	85	8.8	8.54	29	1	0.999	0.14	0.214	0.136	0.698	1.746	1.02	1.695	2.562	0.791	49.9	8.3	9.8	8	11.9	79.2	22.8	95.4	154.4	33.1
A0A0H3JFX1	Murein DD-endopeptidase OS=Escherichia coli O157:H7 OX=83334 GN=mepM PE=4 SV=2	3	1	1	1	440	49	9.54	24	1	1.142	0.195	0.305	0.214	1.333	0.814	1.259	2.19	1.021	1.527	24.1	4.9	5.9	5.3	9.6	15.6	11.9	52.1	26	27
A0A0H3PQM4	Uncharacterized protein OS=Escherichia coli O157:H7 (strain EC869) OX=478008 GN=ECH7EC869_4731 PE=4 SV=1	3	1	1	1	236	25.2	6.09	24	1	0.92	0.215	0.249	0.202	1.195	1.524	1.238	1.582	1.478	1.396	56.4	15.7	14	14.6	25	84.9	34	109.3	109.4	71.7
Q8XAH3	Uncharacterized protein OS=Escherichia coli O157:H7 OX=83334 GN=ECs_3979 PE=4 SV=2	28	7	11	7	122	13.9	8.7	122	7	0.938	0.285	0.361	0.306	1.021	1.282	1.368	1.537	1.442	1.461	481	173.8	169.7	184.4	178.6	597.1	314	888.1	892.6	627.9
A0A0H3PJ04	Uncharacterized protein OS=Escherichia coli O157:H7 (strain EC869) OX=478008 GN=ECH7EC869_2331 PE=4 SV=1	22	2	3	2	104	11.6	5.39	73	2	0.961	0.3	0.264	0.267	0.654	1.828	0.998	1.785	2.114	0.828	260.3	96.5	65.5	84.9	60.4	449.6	120.9	544.7	690.8	187.9
Q8XDM9	Uncharacterized protein OS=Escherichia coli O157:H7 OX=83334 GN=ycgJ PE=4 SV=1	11	2	2	2	122	13.5	6.06	35	2	1.001	0.302	0.364	0.361	0.904	1.346	1.086	1.651	1.641	1.344	119.8	43	39.9	50.8	36.9	146.3	58.2	222.7	236.9	134.7
Q8X7W7	Catecholate siderophore receptor Fiu OS=Escherichia coli O157:H7 OX=83334 GN=fiu PE=3 SV=1	2	1	1	1	760	81.9	5.91	0	1	1.069	0.309	0.363	0.33	1.302	1.008	1.147	1.829	1.449	1.193	15.4	5.3	4.8	5.6	6.4	13.2	7.4	29.7	25.2	14.4
Q8XE01	Outer membrane protein OS=Escherichia coli O157:H7 OX=83334 GN=yfaZ PE=4 SV=2	28	3	3	3	180	18.6	5.03	150	3	0.812	0.31	0.369	0.426	1.21	1.296	1.206	1.528	1.412	1.431	18.5	8.4	7.7	11.4	9.4	26.8	12.3	39.2	38.8	27.3
P0ACE5	Hemolysin expression-modulating protein Hha OS=Escherichia coli O157:H7 OX=83334 GN=hha PE=3 SV=1	69	6	7	6	72	8.6	8.72	142	6	1.027	0.316	0.374	0.315	1.026	1.093	1.196	1.731	1.324	1.596	518.6	189.4	173.2	186.9	176.7	501.3	270.2	984.8	806.6	674.9
A0A384KN66	Uncharacterized protein OS=Escherichia coli O157:H7 OX=83334 GN=Z1199 PE=4 SV=1	20	2	2	1	108	12.6	9.55	96	2	0.939	0.317	0.485	0.434	1.247	1.304	1.243	1.472	1.315	1.242	28.7	11.5	13.6	15.6	13	36.2	17	50.7	48.5	31.8
A0A0H3PNP7	Uncharacterized protein OS=Escherichia coli O157:H7 (strain EC869) OX=478008 GN=ECH7EC869_2334 PE=4 SV=1	15	2	4	2	112	12.5	7.49	101	2	1.128	0.321	0.339	0.419	0.735	1.29	1.015	1.828	1.715	1.211	71.5	24.2	19.7	31.2	15.9	74.3	28.8	130.6	131.2	64.3
A0A0H3PQI2	Protein YebF OS=Escherichia coli O157:H7 (strain EC869) OX=478008 GN=yebF PE=3 SV=1	20	3	3	3	122	13.4	8.88	23	3	0.89	0.323	0.361	0.352	0.879	1.617	1.098	1.567	1.773	1.14	79.9	34.4	29.7	37.1	26.9	131.8	44.1	158.5	192	85.7
Q8XCG1	Flagellar biosynthetic protein FlhB OS=Escherichia coli O157:H7 OX=83334 GN=flhB PE=3 SV=2	2	1	1	1	382	42.3	9.73	20	1	0.699	0.324	0.348	0.365	1.195	1.583	1.279	1.329	1.739	1.137	12.7	7	5.8	7.8	7.4	26.1	10.4	27.2	38.1	17.3
P0A906	Outer membrane lipoprotein SlyB OS=Escherichia coli O157:H7 OX=83334 GN=slyB PE=3 SV=1	39	5	26	5	155	15.6	9.31	930	5	0.925	0.327	0.744	0.588	1.485	0.767	1.618	0.728	1.01	1.81	449.4	188.7	331.4	335.7	246	338.3	351.8	398.6	591.8	736.4
B5Z418	UPF0482 protein YnfB OS=Escherichia coli O157:H7 (strain EC4115 / EHEC) OX=444450 GN=ynfB PE=3 SV=1	50	6	16	6	113	12.9	8.31	419	6	0.994	0.331	0.37	0.352	0.926	1.292	1.168	1.701	1.616	1.249	382.4	151.1	130.5	159.3	121.5	451.4	201.1	737.1	750.2	402.5
P0AE65	Putative cation transport regulator ChaB OS=Escherichia coli O157:H7 OX=83334 GN=chaB PE=1 SV=1	43	4	4	4	76	8.9	7.06	50	4	0.963	0.334	0.327	0.337	0.794	1.381	1.037	1.7	2.04	1.086	133.3	55	41.5	54.9	37.5	173.7	64.3	265.2	340.8	126
P0AEM2	FKBP-type 16 kDa peptidyl-prolyl cis-trans isomerase OS=Escherichia coli O157:H7 OX=83334 GN=fkpB PE=3 SV=2	19	2	2	2	149	16.1	4.44	63	2	0.972	0.336	0.357	0.333	1.271	1.222	1.311	1.591	1.308	1.299	57.6	23.7	19.4	23.2	25.7	65.8	34.8	106.3	93.6	64.5
A0A0H3PL30	YebG protein OS=Escherichia coli O157:H7 (strain EC869) OX=478008 GN=ECH7EC869_4828 PE=4 SV=1	47	5	8	5	96	10.7	4.45	134	5	0.931	0.341	0.269	0.283	0.932	1.148	1.515	1.594	1.545	1.444	256.3	111.5	67.9	91.5	87.5	287.1	186.8	494.5	513.3	333
Q8XCK8	Uncharacterized protein OS=Escherichia coli O157:H7 OX=83334 GN=yobA PE=4 SV=1	6	2	2	2	124	13.4	9.64	23	2	0.961	0.348	0.34	0.34	0.996	1.082	1.183	1.585	1.406	1.759	351.2	151.1	114	146.3	124.1	359	193.6	652.5	620.1	538.5
A0A0H3PRG7	4Fe-4S binding domain protein OS=Escherichia coli O157:H7 (strain EC869) OX=478008 GN=ECH7EC869_5795 PE=4 SV=1	31	2	2	2	94	10.8	4.87	81	2	0.962	0.353	0.395	0.3	0.743	1.147	1.375	1.9	1.753	1.072	30	13.1	11.3	11	7.9	32.5	19.2	66.8	66	28
Q8X7F8	Uncharacterized protein OS=Escherichia coli O157:H7 OX=83334 GN=ECs_2909 PE=4 SV=1	34	3	8	3	115	12.5	5.86	323	3	1.005	0.356	0.322	0.387	0.888	1.25	1.024	1.835	1.56	1.371	174.9	73.6	51.4	79.2	52.7	197.6	79.8	359.9	327.6	199.9
B5YTN3	50S ribosomal protein L29 OS=Escherichia coli O157:H7 (strain EC4115 / EHEC) OX=444450 GN=rpmC PE=3 SV=1	65	4	26	4	63	7.3	9.99	363	4	0.908	0.357	0.395	0.37	0.941	1.004	1.154	1.554	1.602	1.716	1253.9	585.2	500.1	600.1	443.4	1258.7	713.2	2418	2669.3	1985.2
P0A8H1	Exodeoxyribonuclease 7 small subunit OS=Escherichia coli O157:H7 OX=83334 GN=xseB PE=3 SV=2	20	2	2	2	80	8.9	4.41	50	2	1.016	0.359	0.456	0.565	0.731	1.179	1.034	1.552	1.599	1.51	76.6	32.2	31.5	50.1	18.8	80.8	34.9	131.9	145.5	95.4
P69224	Translation initiation factor IF-1 OS=Escherichia coli O157:H7 OX=83334 GN=infA PE=3 SV=2	78	6	15	6	72	8.2	9.25	289	6	1.014	0.361	0.425	0.39	0.92	1.335	1.187	1.46	1.567	1.342	201.7	85.2	77.4	91.3	62.4	241.1	105.7	327.1	375.9	223.5
Q8XDX0	Uncharacterized protein OS=Escherichia coli O157:H7 OX=83334 GN=ynjH PE=4 SV=1	21	2	2	2	90	9.8	7.05	73	2	0.973	0.364	0.319	0.365	0.709	1.485	0.996	1.781	1.963	1.044	137.7	61.2	41.4	60.8	34.2	190.9	63.1	284	335.2	123.7
P0AAQ8	Uncharacterized protein YbaA OS=Escherichia coli O157:H7 OX=83334 GN=ybaA PE=4 SV=1	5	1	1	1	117	13.3	4.86	21	1	0.933	0.364	0.505	0.524	1.06	1.288	1.153	1.398	1.427	1.349	47	21.8	23.3	31	18.2	58.9	26	79.3	86.7	56.9
A0A384KLR9	Putative fimbrial-like protein OS=Escherichia coli O157:H7 OX=83334 GN=Z2205 PE=4 SV=1	7	1	1	1	167	18.1	6.54	58	1	0.762	0.365	0.411	0.328	1.307	1.317	1.413	1.255	1.424	1.418	18.8	10.7	9.3	9.5	11	29.5	15.6	34.9	42.4	29.3
A0A0H3PID2	Curli assembly protein OS=Escherichia coli O157:H7 (strain EC869) OX=478008 GN=csgC PE=3 SV=1	9	1	1	1	110	12	7.12	0	1	1.031	0.367	0.416	0.366	1.423	1.291	0.902	1.418	1.333	1.452	18.9	8	7	7.9	8.9	21.5	7.4	29.3	29.5	22.3
P69430	Sec-independent protein translocase protein TatA OS=Escherichia coli O157:H7 OX=83334 GN=tatA PE=3 SV=1	51	6	12	6	89	9.7	6.09	235	6	0.995	0.37	0.494	0.442	0.996	1.24	1.167	1.348	1.548	1.398	1103.1	488	501.8	576.5	376.9	1249.4	579.3	1684.9	2071.9	1299
Q8X6N3	Acyl carrier protein OS=Escherichia coli O157:H7 OX=83334 GN=acpP PE=3 SV=1	22	2	2	2	83	9.6	4.7	80	2	0.942	0.371	0.355	0.387	1.076	1.165	1.185	1.509	1.393	1.617	112.9	52.9	39	54.5	44	126.8	63.6	203.8	201.5	162.4
A0A3G4WVK0	Glutaredoxin1 redox coenzyme for glutathione-dependent ribonucleotide reductase OS=Escherichia coli O157:H7 OX=83334 GN=grxA PE=4 SV=1	26	2	2	2	85	9.7	4.97	39	2	1.006	0.372	0.355	0.377	0.752	1.494	0.861	1.431	2.219	1.134	74.9	32.9	24.2	33	19.1	101	28.7	120	199.3	70.7
Q8X9X8	Tautomerase PptA OS=Escherichia coli O157:H7 OX=83334 GN=pptA PE=3 SV=3	17	2	2	2	75	8.5	5.05	34	2	1.076	0.372	0.242	0.244	0.87	1.406	1.057	1.797	1.729	1.206	66.4	27.3	13.7	17.7	18.3	78.8	29.2	124.9	128.7	62.3
P0AFW6	Regulator of nucleoside diphosphate kinase OS=Escherichia coli O157:H7 OX=83334 GN=rnk PE=3 SV=1	21	3	4	3	136	14.9	4.61	79	3	1.065	0.372	0.389	0.486	0.925	1.16	1.017	1.608	1.395	1.584	49.6	20.6	16.6	26.6	14.7	49.1	21.2	84.4	78.4	61.8
A0A0H3PVM8	Uncharacterized protein OS=Escherichia coli O157:H7 (strain EC869) OX=478008 GN=ECH7EC869_4684 PE=4 SV=1	11	1	1	1	252	27.6	5.15	100	1	1.083	0.373	0.223	0.472		1.813	1.182	1.741	1.86	1.253	12.7	5.2	2.4	6.5		19.3	6.2	23	26.3	12.3
A0A384LN11	Uncharacterized protein OS=Escherichia coli O157:H7 OX=83334 GN=Z2887 PE=4 SV=1	29	3	4	3	113	12.4	8.46	162	3	0.997	0.373	0.343	0.334	1.059	1.283	1.203	1.6	1.494	1.313	162.1	72.1	51.1	63.9	58.7	189.4	87.5	293.1	293	178.7
A0A0H3PQ26	Uncharacterized protein OS=Escherichia coli O157:H7 (strain EC869) OX=478008 GN=ECH7EC869_4652 PE=4 SV=1	13	1	1	1	56	6.3	9.83	24	1	0.961	0.375	0.514	0.467	1.07	1.311	1.197	1.437	1.272	1.396	49	22.7	24	28	18.6	60.7	27.3	82.5	78.2	59.6
P0AAZ9	UPF0434 protein YcaR OS=Escherichia coli O157:H7 OX=83334 GN=ycaR PE=3 SV=1	62	5	8	5	60	6.9	5.01	221	5	1.017	0.376	0.277	0.308	0.593	1.747	0.926	1.737	2.158	0.861	252.9	111.1	63.2	89.9	50.3	394.5	103.1	486.5	647.2	179.3
A0A384LL43	Uncharacterized protein OS=Escherichia coli O157:H7 OX=83334 GN=Z2393 PE=4 SV=1	24	3	3	3	70	8.1	4.54	55	3	0.934	0.376	0.263	0.293	0.796	1.503	1.08	1.828	1.881	1.047	93.5	44.8	24.1	34.5	27.2	136.7	48.4	206.3	227.3	87.8
Q8XD52	Uncharacterized protein OS=Escherichia coli O157:H7 OX=83334 GN=ybaM PE=4 SV=1	50	4	4	4	54	6.1	4.56	103	4	0.963	0.376	0.27	0.235	0.965	1.504	1.185	1.61	1.78	1.113	118.2	54.8	30.4	33.9	40.4	167.7	65.1	222.7	263.6	114.5
P0C039	Pyrimidine/purine nucleoside phosphorylase OS=Escherichia coli O157:H7 OX=83334 GN=ppnP PE=3 SV=1	23	2	3	2	94	10.2	4.5	116	2	1.032	0.376	0.322	0.251	0.917	1.308	1.105	1.657	1.819	1.214	318.2	137.6	91	90.9	96.4	366.4	152.5	575.6	676.8	313.6
Q8X6P9	Uncharacterized protein OS=Escherichia coli O157:H7 OX=83334 GN=Z4126 PE=4 SV=2	34	2	2	2	76	8.3	5.97	39	2	0.896	0.379	0.506	0.591	0.842	1.179	1.245	1.401	1.516	1.446	116.1	58.4	60.1	90.1	37.2	138.7	72.2	204.5	237	156.9
Q8XDZ4	Periplasmic chaperone Spy OS=Escherichia coli O157:H7 OX=83334 GN=spy PE=1 SV=1	56	10	16	10	161	18.2	9.66	195	10	0.905	0.379	0.383	0.442	1.249	1.163	1.441	1.335	1.218	1.485	363.7	181	141	208.8	171.2	424.3	259.1	604.3	590.3	499.8
A0A0H3PUY2	Putative translation initation factor SUI1 OS=Escherichia coli O157:H7 (strain EC869) OX=478008 GN=ECH7EC869_1243 PE=4 SV=1	31	5	5	5	109	11.5	9.29	113	5	0.929	0.38	0.519	0.444	1.22	1.127	1.305	1.432	1.209	1.435	195.7	95.1	100.3	109.9	87.7	215.8	123.1	340	307.5	253.4
P64457	Uncharacterized protein YdcY OS=Escherichia coli O157:H7 OX=83334 GN=ydcY PE=4 SV=1	40	5	14	5	77	8.8	5.97	143	5	1.013	0.382	0.423	0.439	0.969	1.109	1.276	1.595	1.543	1.251	481.9	215.6	184.3	245.4	157.2	479	271.7	854.6	885	498.2
B5YZ66	Cell division protein ZapB OS=Escherichia coli O157:H7 (strain EC4115 / EHEC) OX=444450 GN=zapB PE=3 SV=1	82	7	28	1	79	9.4	4.67	695	7	1.042	0.383	0.345	0.371	1.055	1.262	1.112	1.7	1.47	1.26	568	248.1	172.3	237.9	196.2	625.2	271.4	1044.4	967.4	575.5
A0A2Z6FAZ4	Uncharacterized protein OS=Escherichia coli O157:H7 str. Sakai OX=386585 GN=ECs_p76 PE=4 SV=1	30	3	4	3	92	10.2	5.87	83	3	1	0.383	0.412	0.446	1.062	1.058	1.163	1.564	1.371	1.54	99.1	45.1	37.4	52	35.9	95.2	51.6	174.6	163.9	127.8
Q8XCN8	Uncharacterized protein YebO OS=Escherichia coli O157:H7 OX=83334 GN=yebO PE=4 SV=1	25	3	6	3	95	10.8	5.01	97	3	0.905	0.384	0.409	0.4	1.217	0.953	1.533	1.467	1.045	1.687	202.2	102	83.7	105	92.7	193.2	153.2	369.2	281.5	315.6
P0ADU6	Protein YgiW OS=Escherichia coli O157:H7 OX=83334 GN=ygiW PE=3 SV=1	40	7	14	7	130	14	5.26	339	7	0.947	0.385	0.526	0.477	1.044	1.2	1.298	1.544	1.563	1.015	359.5	173.9	183.2	212.9	135.2	413.9	220.7	660.7	716.3	322.7
P0A9Y1	Cold shock protein CspA OS=Escherichia coli O157:H7 OX=83334 GN=cspA PE=3 SV=2	94	7	92	5	70	7.4	5.95	1494	7	0.935	0.385	0.295	0.304	0.979	1.152	1.128	1.688	1.627	1.507	3231.4	1579.7	933.1	1234	1153.4	3615.5	1745.1	6572.4	6783.1	4360.4
P0ABV4	Biopolymer transport protein ExbD OS=Escherichia coli O157:H7 OX=83334 GN=exbD PE=3 SV=1	13	2	2	2	141	15.5	4.88	86	2	0.991	0.385	0.474	0.342	1.135	1.372	1.11	1.387	1.229	1.574	123.6	57.1	54.2	50.2	48.3	155.4	62	194.9	184.9	164.5
A0A0H3PFK2	Uncharacterized protein OS=Escherichia coli O157:H7 (strain EC869) OX=478008 GN=ECH7EC869_5531 PE=4 SV=1	13	1	1	1	61	6.8	6.52	0	1	1.103	0.386	0.327	0.304	0.404	1.949	0.606	1.391	2.771	0.76	114.6	47.7	31.1	37.1	14.3	183.9	28.2	162.8	347.3	66.1
B5Z235	Protein RnfH OS=Escherichia coli O157:H7 (strain EC4115 / EHEC) OX=444450 GN=rnfH PE=3 SV=1	44	4	7	4	96	10.8	9	205	4	0.993	0.387	0.496	0.436	1.091	1.189	1.167	1.522	1.338	1.38	370.4	171.6	169.4	191	138.8	402.7	194.8	639.6	601.8	431
P0AEH7	Protein ElaB OS=Escherichia coli O157:H7 OX=83334 GN=elaB PE=3 SV=1	34	4	5	4	101	11.3	5.57	84	4	0.919	0.388	0.496	0.421	1.118	1.106	1.12	1.511	1.36	1.561	749.4	375.9	371.2	403.6	311	819.7	409.1	1389	1338.4	1066.3
P68207	UPF0337 protein YjbJ OS=Escherichia coli O157:H7 OX=83334 GN=yjbJ PE=3 SV=1	51	5	6	5	69	8.3	5.55	103	5	0.991	0.39	0.28	0.257	0.897	1.537	1.127	1.831	1.659	1.032	327.8	153.2	85	99.9	101.2	461.9	166.9	682.6	662.4	286.1
P64465	Putative selenoprotein YdfZ OS=Escherichia coli O157:H7 OX=83334 GN=ydfZ PE=3 SV=1	78	5	43	5	67	7.3	8.21	805	5	0.965	0.391	0.409	0.411	0.894	1.369	1.043	1.568	1.694	1.257	1925.4	927.7	747.3	963	608.1	2480.7	931.5	3525.7	4078	2100.3
A0A0H3JDV2	Uncharacterized protein OS=Escherichia coli O157:H7 OX=83334 GN=ydbL PE=4 SV=2	7	1	1	1	107	11.7	9.99	28	1	1.033	0.391	0.415	0.389	1.144	0.882	0.861	1.698	1.657	1.53	44.5	20	16.4	19.7	16.8	34.5	16.6	82.4	86.1	55.2
A0A0H3PLN5	Transcriptional regulator PuuR OS=Escherichia coli O157:H7 (strain EC869) OX=478008 GN=puuR PE=4 SV=1	25	4	4	4	185	20.1	5.5	54	4	1.02	0.395	0.498	0.503	0.967	1.157	1.064	1.519	1.315	1.562	218.3	100.5	97.7	126.7	70.6	224.9	101.9	366.4	339.7	280
A0A0H3PVQ8	Eae protein OS=Escherichia coli O157:H7 (strain EC869) OX=478008 GN=ECH7EC869_5016 PE=4 SV=1	10	1	1	1	109	12.3	5.57	62	1	0.901	0.396	0.507	0.42	0.964	1.288	1.031	1.538	1.297	1.657	28.5	14.9	14.7	15.6	10.4	37	14.6	54.8	49.5	43.9
A0A0H3PVK8	Toxin OS=Escherichia coli O157:H7 (strain EC869) OX=478008 GN=ECH7EC869_4269 PE=3 SV=1	9	1	1	1	93	11	5.83	24	1	1.176	0.397	0.565	0.638	0.771	1.244	1.089	1.497	1.237	1.385	15.2	6.1	6.7	9.7	3.4	14.6	6.3	21.8	19.3	15
P0AB66	Acylphosphatase OS=Escherichia coli O157:H7 OX=83334 GN=yccX PE=3 SV=1	48	3	5	3	92	10.3	8.5	193	3	1.116	0.397	0.397	0.446	1.103	1.181	1.054	1.436	1.306	1.564	36.2	15.3	11.8	17	12.2	34.8	15.3	52.5	51.1	42.5
A0A384KBL6	Acid stress chaperone HdeB OS=Escherichia coli O157:H7 OX=83334 GN=hdeB PE=3 SV=1	40	4	9	4	112	12.5	7.12	286	4	0.937	0.398	0.456	0.41	0.747	1.477	1.037	1.674	1.837	1.028	177.6	89.6	79.2	91.4	48.3	254.3	88	357.6	420.2	163.3
Q8X7I0	UPF0339 protein YegP OS=Escherichia coli O157:H7 OX=83334 GN=yegP PE=3 SV=2	47	7	7	7	110	12	9.44	112	7	0.995	0.398	0.469	0.442	1.016	1.187	1.16	1.595	1.346	1.392	300.2	142.5	129.7	156.8	104.5	325.2	156.6	542	489.9	351.7
A0A0H3PNN4	Uncharacterized protein OS=Escherichia coli O157:H7 (strain EC869) OX=478008 GN=ECH7EC869_2312 PE=4 SV=1	29	4	5	4	110	11.9	8.29	190	4	0.939	0.4	0.522	0.403	1.194	1.252	1.152	1.488	1.222	1.427	243.8	123.5	124.2	123.1	105.7	295.2	133.8	435.1	382.5	310.2
P0A974	Cold shock-like protein CspE OS=Escherichia coli O157:H7 OX=83334 GN=cspE PE=3 SV=2	87	6	31	5	69	7.5	8.54	492	6	0.913	0.401	0.369	0.35	1.035	1.213	1.387	1.471	1.425	1.435	846.9	441.6	313.6	382.1	327.5	1022.2	575.9	1537.2	1594.8	1114.7
B5YWY1	UPF0352 protein YejL OS=Escherichia coli O157:H7 (strain EC4115 / EHEC) OX=444450 GN=yejL PE=3 SV=1	28	3	6	3	75	8.3	5.78	177	3	0.942	0.402	0.422	0.355	1.156	1.337	1.208	1.36	1.38	1.437	158.2	80.2	64.9	70	66.2	203.9	90.8	257.3	279.5	202.1
A0A0H3PTV2	Putative lipoprotein OS=Escherichia coli O157:H7 (strain EC869) OX=478008 GN=ECH7EC869_3711 PE=4 SV=1	57	6	9	6	171	18.8	6.38	210	6	0.97	0.403	0.483	0.474	0.856	1.307	1.033	1.453	1.802	1.219	101.4	50.1	46.3	58.2	30.5	124	48.3	171.1	227.2	106.7
P0ACF6	DNA-binding protein HU-beta OS=Escherichia coli O157:H7 OX=83334 GN=hupB PE=3 SV=1	66	6	30	5	90	9.2	9.7	331	6	0.978	0.404	0.476	0.45	0.987	1.055	1.125	1.435	1.651	1.44	1053.1	517.3	470.1	570	362.5	1032.4	542.3	1741.1	2145.5	1299
P64491	Uncharacterized protein YoaC OS=Escherichia coli O157:H7 OX=83334 GN=yoaC PE=4 SV=2	27	2	2	2	99	10.8	4.97	112	2	0.929	0.405	0.337	0.326	1.021	1.376	1.192	1.583	1.47	1.361	93.3	48.4	31	38.5	35	125.6	53.6	179.2	178.2	114.5
P0A8R6	Protein SlyX OS=Escherichia coli O157:H7 OX=83334 GN=slyX PE=3 SV=1	49	3	7	3	72	8.2	4.92	207	3	0.933	0.406	0.298	0.303	1.041	1.331	1.169	1.641	1.528	1.35	227.7	117.7	66.6	87	86.6	294.9	127.6	451	449.6	275.9
A0A0H3PLJ3	Uncharacterized protein OS=Escherichia coli O157:H7 (strain EC869) OX=478008 GN=ECH7EC869_4814 PE=4 SV=1	47	3	4	3	78	8.7	4.67	133	3	0.961	0.408	0.469	0.495	0.796	1.214	0.944	1.665	1.984	1.064	49.6	25	22.2	30	14	56.9	21.8	96.8	123.5	46
A0A0H3PKE2	Uncharacterized protein OS=Escherichia coli O157:H7 (strain EC869) OX=478008 GN=ECH7EC869_3773 PE=4 SV=1	25	3	5	3	118	13.2	5.22	146	3	1.024	0.409	0.474	0.427	0.959	1.364	1.172	1.495	1.407	1.269	128.4	60.9	54.5	63	41	155.3	65.8	211.2	212.8	133.3
P64436	Uncharacterized protein YbcW OS=Escherichia coli O157:H7 OX=83334 GN=ybcW PE=3 SV=1	28	2	3	2	68	7.6	5.05	66	2	0.974	0.41	0.375	0.406	0.941	1.453	0.963	1.647	1.691	1.139	59.2	29.6	20.9	29	19.5	80.2	26.2	112.8	124	58
A0A0H3JCG6	Mhp operon transcriptional activator OS=Escherichia coli O157:H7 OX=83334 GN=mhpR PE=4 SV=1	2	1	1	1	315	35.6	8.44	33	1	0.937	0.411	0.467	0.468	0.99	1.102	1.236	1.562	1.434	1.392	63	32.8	28.8	37	22.7	67.3	37.2	118.3	116.3	78.4
A0A384K9H5	Processing of HyaA and HyaB proteins OS=Escherichia coli O157:H7 OX=83334 GN=hyaD PE=4 SV=1	3	1	1	1	195	21.4	4.89	27	1	1.127	0.413	0.564	0.502	0.952	1.138	1.375	1.448	1.299	1.183	39.9	17.4	18.3	20.9	11.5	36.6	21.8	57.8	55.5	35.1
Q8X9T8	50S ribosomal protein L31 type B 2 OS=Escherichia coli O157:H7 OX=83334 GN=rpmE2-2 PE=3 SV=1	77	6	28	2	87	9.9	9.35	322	6	1.034	0.413	0.509	0.463	1.076	1.125	1.035	1.556	1.338	1.451	847.6	402.7	382.4	445.9	300.9	837.1	379.7	1437.1	1322.7	996.1
B5Z2K6	30S ribosomal protein S6 OS=Escherichia coli O157:H7 (strain EC4115 / EHEC) OX=444450 GN=rpsF PE=3 SV=1	82	9	36	9	131	15.2	5.39	727	9	0.992	0.414	0.48	0.438	1.05	1.119	1.279	1.431	1.389	1.408	800.1	397.1	355.4	415.9	288.9	820.2	462	1300.9	1352.3	951.5
P0AFN4	Phage shock protein C OS=Escherichia coli O157:H7 OX=83334 GN=pspC PE=3 SV=1	13	2	2	2	119	13.5	6.7	27	2	0.949	0.415	0.695	0.813	0.89	1.295	1.339	1.185	1.34	1.078	12.5	6.5	8.4	12.6	4	15.5	7.9	17.6	21.3	11.9
P0A6B0	Acyl carrier protein OS=Escherichia coli O157:H7 OX=83334 GN=acpP PE=3 SV=2	41	4	16	4	78	8.6	4.06	392	4	1.027	0.415	0.43	0.435	0.999	1.177	1.162	1.512	1.516	1.326	920	442.1	353.4	458.4	305.5	958	466.1	1527.2	1639.3	995.6
A0A384KSU1	Uncharacterized protein OS=Escherichia coli O157:H7 OX=83334 GN=yafN PE=4 SV=1	14	2	2	2	97	11.2	6.13	51	2	1.078	0.415	0.688	0.517	1.008	1.083	1.187	1.393	1.3	1.331	47.7	21.8	27.9	26.9	15.2	43.5	23.5	69.4	69.4	49.3
B5Z082	50S ribosomal protein L7/L12 OS=Escherichia coli O157:H7 (strain EC4115 / EHEC) OX=444450 GN=rplL PE=3 SV=1	87	13	193	13	121	12.3	4.65	5384	13	0.924	0.415	0.462	0.422	1.113	1.121	1.255	1.425	1.313	1.55	2991.5	1596.1	1370.8	1604.7	1229.1	3297.1	1818.8	5199	5130.6	4202.7
P0A9I9	Nitrite reductase (NADH) small subunit OS=Escherichia coli O157:H7 OX=83334 GN=nirD PE=3 SV=1	38	4	9	4	108	12.3	5.24	295	4	0.98	0.416	0.44	0.392	0.919	1.354	1.078	1.502	1.697	1.224	155.4	78.3	63.9	73	49.7	195	76.5	268.4	324.7	162.6
P0A966	Chemotaxis protein CheW OS=Escherichia coli O157:H7 OX=83334 GN=cheW PE=3 SV=1	25	5	6	5	167	18.1	4.45	133	5	1.075	0.416	0.561	0.482	1.041	1.121	1.173	1.521	1.255	1.353	389	179	186.1	205.1	128.5	368.4	189.9	620.2	547.9	410
P0A736	Cell division topological specificity factor OS=Escherichia coli O157:H7 OX=83334 GN=minE PE=3 SV=1	83	7	13	7	88	10.2	5.24	186	7	1.043	0.416	0.5	0.515	0.829	1.113	1.15	1.595	1.451	1.387	226.1	107.1	99.4	131.1	61.3	219	111.6	389.5	379.4	251.8
Q8X5Y2	Uncharacterized protein OS=Escherichia coli O157:H7 OX=83334 GN=yjbD PE=4 SV=1	34	2	2	2	90	10.5	10.18	115	2	1.042	0.417	0.487	0.484	1.061	1.258	1.038	1.56	1.368	1.286	89	42.3	38.1	48.6	30.9	97.6	39.7	150.1	141	92
P0ADN4	UPF0438 protein YifE OS=Escherichia coli O157:H7 OX=83334 GN=yifE PE=3 SV=2	69	9	14	9	112	13.1	6.55	206	9	0.894	0.417	0.575	0.481	1.244	1.185	1.26	1.353	1.209	1.382	379.4	210.3	223.9	239.8	180.1	456.9	239.3	647.1	619.1	491.4
Q8XB75	5-hydroxyisourate hydrolase OS=Escherichia coli O157:H7 OX=83334 GN=hiuH PE=3 SV=1	10	1	1	1	137	15.5	9.09	54	1	0.929	0.418	0.611	0.498	1.25	1.422	1.265	1.231	1.239	1.139	14.6	7.8	8.8	9.2	6.7	20.3	8.9	21.8	23.5	15
P58603	Protease 7 OS=Escherichia coli O157:H7 OX=83334 GN=ompT PE=3 SV=1	51	17	31	17	317	35.6	5.78	822	17	0.928	0.419	0.566	0.556	1.406	0.992	1.408	1.104	0.946	1.675	807.6	433	451.4	569.1	417.4	784.5	548.8	1083.3	993.1	1221.7
P0A9B1	Ferric uptake regulation protein OS=Escherichia coli O157:H7 OX=83334 GN=fur PE=3 SV=1	57	8	18	8	148	16.8	6.11	413	8	0.957	0.42	0.472	0.441	1.157	1.115	1.31	1.389	1.244	1.494	503	262.2	227.6	272.7	207.5	532.1	308.3	822.7	789	658
P0AAR2	Hha toxicity modulator TomB OS=Escherichia coli O157:H7 OX=83334 GN=tomB PE=3 SV=1	5	1	1	1	124	14.5	5.11	0	1	0.765	0.42	0.358	0.508	1.122	1.162	1.533	1.329	1.297	1.506	39.6	25.8	17	30.9	19.8	54.6	35.5	77.5	81	65.3
C4TIF3	Uncharacterized protein OS=Escherichia coli O157:H7 OX=83334 PE=4 SV=1	32	3	5	3	74	8.6	4.84	110	3	0.898	0.421	0.414	0.425	0.858	1.625	1.065	1.544	1.731	1.019	120.4	67.1	50.9	66.9	39.2	197.8	63.9	233.1	279.9	114.4
B5Z3T2	UPF0234 protein YajQ OS=Escherichia coli O157:H7 (strain EC4115 / EHEC) OX=444450 GN=yajQ PE=3 SV=1	75	11	33	11	163	18.3	6.24	851	11	1.029	0.421	0.512	0.454	1.096	1.119	1.104	1.506	1.357	1.402	1038.1	505.4	473.4	538.6	377.2	1025.5	498.6	1712.9	1652.8	1185.4
A0A0H3JFW7	Induced by phosphate starvation OS=Escherichia coli O157:H7 OX=83334 GN=psiF PE=4 SV=1	45	5	6	5	112	12.3	9.82	198	5	1.024	0.423	0.482	0.473	1.051	1.161	1.103	1.532	1.325	1.426	213.1	104.6	91.9	115.8	74.6	219.5	102.8	359.2	332.7	248.6
Q8XAB6	Nalidixic acid resistance protein OS=Escherichia coli O157:H7 OX=83334 GN=yfgI PE=4 SV=1	8	2	2	2	179	20.2	6.62	48	2	0.97	0.424	0.484	0.389	1.012	1.316	1.233	1.382	1.636	1.156	68	35.3	31.1	32.1	24.2	83.8	38.7	109.2	138.4	67.9
P68648	Ferredoxin-like protein FixX OS=Escherichia coli O157:H7 OX=83334 GN=fixX PE=3 SV=1	61	7	7	7	95	10.5	5.45	121	7	0.981	0.424	0.4	0.372	0.906	1.474	1.063	1.451	1.725	1.203	208.5	107.2	78	92.9	65.7	284.6	101.1	347.4	442.5	214.2
B5Z2T4	Anti-adapter protein IraP OS=Escherichia coli O157:H7 (strain EC4115 / EHEC) OX=444450 GN=iraP PE=3 SV=1	21	2	8	2	86	9.9	4.92	101	2	1.16	0.424	0.371	0.374	0.699	1.312	0.926	1.633	1.744	1.358	179.1	77.8	52.6	67.9	36.8	184.1	64	284.2	325	175.7
P0A9Z3	Nitrogen regulatory protein P-II 1 OS=Escherichia coli O157:H7 OX=83334 GN=glnB PE=3 SV=1	63	6	19	6	112	12.4	5.34	259	6	0.884	0.424	0.418	0.404	1.208	1.218	1.308	1.436	1.248	1.453	195	111.1	84.5	104.7	90.9	244	129.2	357	332.3	268.5
P60625	50S ribosomal protein L24 OS=Escherichia coli O157:H7 OX=83334 GN=rplX PE=3 SV=2	68	8	67	8	104	11.3	10.21	2075	8	1.07	0.424	0.538	0.523	1.105	1.121	1.153	1.351	1.253	1.462	1364	642.4	629	783.7	480.1	1297	657.7	1939.5	1927.4	1560.5
P0AC64	Glutaredoxin 3 OS=Escherichia coli O157:H7 OX=83334 GN=grxC PE=3 SV=2	63	7	12	7	83	9.1	7.24	216	7	0.97	0.425	0.422	0.435	0.953	1.406	1.107	1.689	1.483	1.108	406.3	211.5	162.2	214.4	136.2	535.1	207.6	797.5	749.9	389
A0A0H3JJA2	Uncharacterized protein OS=Escherichia coli O157:H7 OX=83334 GN=ydcH PE=4 SV=1	71	5	12	5	55	6.5	8.47	117	5	0.978	0.425	0.481	0.397	1.067	1.371	1.155	1.46	1.423	1.242	957.2	494.6	431.6	457.3	356.1	1219	506	1609.5	1680.3	1017.8
P0ACD6	Iron-sulfur cluster assembly scaffold protein IscU OS=Escherichia coli O157:H7 OX=83334 GN=iscU PE=1 SV=1	84	8	28	8	128	13.8	4.93	983	8	0.938	0.425	0.464	0.422	1.011	1.32	1.162	1.51	1.476	1.274	468.7	252.6	212.6	248	172.4	599.2	260	850.5	890.1	533.3
P0ABR3	DNA damage-inducible protein I OS=Escherichia coli O157:H7 OX=83334 GN=dinI PE=3 SV=1	36	2	2	2	81	8.9	4.75	71	2	0.822	0.425	0.345	0.418	1.099	1.155	1.428	1.444	1.382	1.481	28.3	17.4	10.9	16.9	12.9	36.1	22	56	57.4	42.7
A0A384K830	Uncharacterized protein OS=Escherichia coli O157:H7 OX=83334 GN=ybaV PE=4 SV=1	56	8	9	8	123	12.7	8.69	207	8	0.969	0.426	0.441	0.44	1.029	1.352	1.146	1.509	1.429	1.261	313.8	164	130.8	167.5	113.6	397.5	166.1	550.4	558.3	341.9
A0A0H3PMN5	Lipoprotein bor OS=Escherichia coli O157:H7 (strain EC869) OX=478008 GN=ECH7EC869_0105 PE=4 SV=1	33	4	10	2	97	10.4	8.97	89	4	0.89	0.427	0.445	0.362	1.115	1.389	1.171	1.396	1.549	1.256	282.7	161	129.6	135.2	120.8	400.7	166.4	499.4	593.7	334.1
P0A6G1	10 kDa chaperonin OS=Escherichia coli O157:H7 OX=83334 GN=groS PE=3 SV=1	89	7	46	7	97	10.4	5.24	429	7	0.988	0.427	0.501	0.439	1.064	1.212	1.123	1.518	1.386	1.343	993.4	510.2	461.8	519.4	364.7	1106.5	505.2	1719.4	1680.9	1130.6
P0AEQ5	Glutamine-binding periplasmic protein OS=Escherichia coli O157:H7 OX=83334 GN=glnH PE=3 SV=1	40	10	32	10	248	27.2	8.51	695	10	0.97	0.427	0.486	0.467	1.018	1.177	1.201	1.469	1.286	1.498	2445.4	1278.5	1122.2	1383.1	875.1	2694.1	1355.1	4170.9	3911.3	3161.5
Q8XBN0	Uncharacterized protein OS=Escherichia coli O157:H7 OX=83334 GN=Z4400 PE=4 SV=2	75	11	23	11	111	12.9	5.6	345	11	0.986	0.428	0.383	0.389	1.012	1.277	1.132	1.494	1.488	1.411	783.9	404.8	279.5	363.8	274.4	922.2	403.1	1338.5	1427.3	939.9
A0A0H3JDB4	Uncharacterized protein OS=Escherichia coli O157:H7 OX=83334 GN=ECs_1184 PE=4 SV=1	61	9	9	9	173	19.2	4.89	159	9	0.929	0.429	0.494	0.48	1.113	1.3	1.144	1.426	1.388	1.297	337.2	185.1	164.2	204.7	137.8	428.7	185.9	583.2	608	394.2
P0AAQ4	Putative HNH nuclease YajD OS=Escherichia coli O157:H7 OX=83334 GN=yajD PE=3 SV=1	36	4	4	4	115	13.4	6.62	52	4	0.908	0.429	0.513	0.469	1.377	1.074	1.257	1.301	1.353	1.32	153.6	86.2	79.6	93.3	79.5	165	95.2	248.1	276.2	187.1
P0AET0	Acid stress chaperone HdeA OS=Escherichia coli O157:H7 OX=83334 GN=hdeA PE=3 SV=1	61	3	13	3	110	11.9	5.25	188	3	1.052	0.431	0.26	0.264	0.498	1.709	0.799	1.937	2.194	0.855	133.8	65.1	30.3	39.5	21.6	197.4	45.5	277.5	336.7	91.1
Q8X632	Uncharacterized protein OS=Escherichia coli O157:H7 OX=83334 GN=ydhL PE=4 SV=2	10	1	1	1	79	9.4	8.4	40	1	0.774	0.432	0.572	0.39	1.453	1.34	1.274	1.479	1.129	1.157	35.3	23.4	23.9	20.9	22.6	55.5	26	76	62.1	44.2
Q8XEG6	Putative tail component of prophage CP-933O OS=Escherichia coli O157:H7 OX=83334 GN=Z2145 PE=4 SV=2	1	1	7	1	1158	126.5	5.81	0	1	0.808	0.433	0.196	0.192	0.581	2.027	0.779	1.327	2.722	0.935	204.9	130.5	45.5	57.3	50.3	467	88.4	379.4	833.1	198.6
Q8XCV0	Putative pre-16S rRNA nuclease OS=Escherichia coli O157:H7 OX=83334 GN=yqgF PE=3 SV=1	21	3	3	3	138	15.2	7.42	29	3	1.004	0.433	0.568	0.497	0.968	1.147	1.341	1.363	1.288	1.391	79.1	40.5	41	46	26	82.1	47.3	121	122.4	91.8
Q8X646	Inhibitor of c-type lysozyme OS=Escherichia coli O157:H7 OX=83334 GN=mliC PE=4 SV=2	45	4	5	4	107	12.3	8.28	138	4	1.029	0.434	0.458	0.412	1.076	1.372	1.133	1.444	1.364	1.277	195.3	98	79.8	92	69.7	236.6	96.3	309	312.4	203.1
B5YQA4	Cell division protein ZapA OS=Escherichia coli O157:H7 (strain EC4115 / EHEC) OX=444450 GN=zapA PE=3 SV=1	58	6	12	6	109	12.6	5.25	316	6	0.95	0.434	0.458	0.414	1.08	1.25	1.195	1.483	1.34	1.397	258.4	140.2	114.1	132.3	100.2	308.8	145.5	454.3	439.6	318.2
P0A7N5	50S ribosomal protein L32 OS=Escherichia coli O157:H7 OX=83334 GN=rpmF PE=3 SV=2	61	4	33	4	57	6.4	11.03	372	4	0.976	0.434	0.482	0.469	0.971	1.052	1.192	1.356	1.614	1.454	484.1	255.6	219.4	273.5	164.3	473.9	264.8	757.8	966.2	604.3
B5YYF3	UPF0263 protein YciU OS=Escherichia coli O157:H7 (strain EC4115 / EHEC) OX=444450 GN=yciU PE=3 SV=1	7	1	1	1	109	12.7	4.12	29	1	1.053	0.435	0.486	0.311	1.272	1.352	1.256	1.326	1.193	1.317	55.8	27.4	23.6	19.4	23	65.1	29.8	79.2	76.3	58.5
P0ADQ1	Protein YihD OS=Escherichia coli O157:H7 OX=83334 GN=yihD PE=4 SV=1	18	2	7	2	89	10.3	5.26	97	2	0.959	0.435	0.487	0.432	1.143	1.178	1.156	1.461	1.343	1.407	736.2	396.9	342.4	390	299.3	821.5	397.1	1263.7	1244.1	904.6
B5YVW6	Thymidylate kinase OS=Escherichia coli O157:H7 (strain EC4115 / EHEC) OX=444450 GN=tmk PE=3 SV=1	40	8	22	8	213	23.8	5.53	529	8	0.919	0.435	0.475	0.473	1.227	1.226	1.238	1.392	1.203	1.411	727	409.1	344.6	439.7	331.1	880.4	438.4	1240.8	1147.9	934.8
A0A3G4WXS3	Uncharacterized protein OS=Escherichia coli O157:H7 OX=83334 GN=Z2099 PE=4 SV=1	55	6	41	6	114	12.4	5.01	616	6	0.928	0.436	0.608	0.494	1.167	1.003	1.423	1.39	1.458	1.093	896.2	500.2	538.9	561.7	384.4	879.8	615.2	1513.4	1700	884.8
Q7DB53	T3SS component OS=Escherichia coli O157:H7 OX=83334 GN=ECs_4586 PE=4 SV=2	50	7	10	7	104	12	9.45	197	7	0.968	0.436	0.525	0.508	1.194	1.147	1.117	1.501	1.263	1.341	394	210.7	195.7	242.9	165.7	424.1	203.5	688.5	620.2	457.1
B5YQ00	Integration host factor subunit alpha OS=Escherichia coli O157:H7 (strain EC4115 / EHEC) OX=444450 GN=ihfA PE=3 SV=1	71	10	25	10	99	11.3	9.35	371	10	0.997	0.437	0.413	0.403	0.911	1.306	1.064	1.477	1.702	1.29	1242.9	646.9	471.8	590.2	387.6	1479.6	594.2	2075.6	2561.4	1347.7
P0ACF2	DNA-binding protein HU-alpha OS=Escherichia coli O157:H7 OX=83334 GN=hupA PE=3 SV=1	72	6	30	5	90	9.5	9.58	647	6	0.913	0.437	0.516	0.493	1.023	1.117	1.17	1.429	1.544	1.357	284.6	161.7	147.4	180.6	108.7	316.2	163.2	501.8	580.6	354.2
Q8X620	Monooxygenase OS=Escherichia coli O157:H7 OX=83334 GN=ydhR PE=4 SV=1	59	7	14	7	101	11.3	5.15	293	7	1.005	0.437	0.469	0.433	1.1	1.078	1.238	1.396	1.412	1.432	592.6	306.5	253.5	300	221.2	577.6	326.7	927.5	1004.6	707.6
P0AAN7	Uncharacterized protein YaiA OS=Escherichia coli O157:H7 OX=83334 GN=yaiA PE=4 SV=1	14	1	1	1	63	7.3	6.54	58	1	0.909	0.438	0.408	0.377	1.105	1.415	1.23	1.452	1.704	0.962	60.8	34.8	25	29.6	25.2	85.9	36.8	109.4	137.5	53.9
P0A913	Peptidoglycan-associated lipoprotein OS=Escherichia coli O157:H7 OX=83334 GN=pal PE=3 SV=1	61	10	53	10	173	18.8	6.8	1503	10	0.965	0.438	0.479	0.431	1.135	1.227	1.204	1.367	1.42	1.335	1023.3	552.3	465.3	537	410.2	1180.9	571.3	1632.5	1815.6	1185.5
P0ACC5	Iron-sulfur cluster insertion protein ErpA OS=Escherichia coli O157:H7 OX=83334 GN=erpA PE=3 SV=1	35	3	5	3	114	12.1	4.31	194	3	1.085	0.439	0.449	0.492	0.868	1.208	1.186	1.565	1.505	1.203	187.6	90.2	71.1	100.1	51.2	189.7	91.8	305	314	174.2
P0ACG0	DNA-binding protein H-NS OS=Escherichia coli O157:H7 OX=83334 GN=hns PE=3 SV=2	74	13	120	13	137	15.5	5.47	2484	13	0.897	0.439	0.452	0.442	1.078	1.262	1.147	1.327	1.621	1.334	2557.7	1486.6	1180.3	1481.7	1048.5	3268.2	1464	4261.1	5574.7	3186.4
P0A7R7	30S ribosomal protein S10 OS=Escherichia coli O157:H7 OX=83334 GN=rpsJ PE=3 SV=1	60	7	35	7	103	11.7	9.69	712	7	0.873	0.439	0.513	0.469	1.142	1.26	1.214	1.306	1.356	1.429	922.7	550.9	497.4	583.1	411.6	1209.3	574.2	1555.8	1729	1265.2
A0A384KQI0	Putative homeobox protein OS=Escherichia coli O157:H7 OX=83334 GN=Z0923 PE=4 SV=1	11	1	1	1	126	12.9	4.88	39	1	1.004	0.44	0.385	0.392	1.289	1.302	1.223	1.436	1.159	1.372	24.2	12.6	8.5	11.1	10.6	28.5	13.2	39	33.7	27.7
P64576	Uncharacterized protein YghW OS=Escherichia coli O157:H7 OX=83334 GN=yghW PE=4 SV=1	28	3	3	3	95	10.9	9.17	83	3	0.884	0.44	0.47	0.375	1.19	1.19	1.143	1.411	1.446	1.451	87.1	51.5	42.5	43.5	40	106.5	50.4	156.7	171.9	119.8
B5YQI2	UPF0250 protein YbeD OS=Escherichia coli O157:H7 (strain EC4115 / EHEC) OX=444450 GN=ybeD PE=3 SV=1	39	2	6	2	87	9.8	5.76	29	2	1.168	0.441	0.384	0.39	0.813	1.206	0.945	1.76	1.676	1.218	104.9	47.1	31.6	41.2	24.9	98.4	38	178.2	181.7	91.7
Q8XAS0	Outer membrane porin protein OS=Escherichia coli O157:H7 OX=83334 GN=ECs_2076 PE=3 SV=1	8	4	48	1	366	41	5.1	525	4	0.948	0.441	0.467	0.515	1.209	1.388	1.111	1.468	1.22	1.233	24.6	13.6	11.1	15.7	10.7	32.7	12.9	42.9	38.2	26.8
P0ABS3	RNA polymerase-binding transcription factor DksA OS=Escherichia coli O157:H7 OX=83334 GN=dksA PE=3 SV=1	52	8	18	8	151	17.5	5.12	601	8	0.96	0.441	0.509	0.457	1.148	1.229	1.14	1.43	1.336	1.351	484.9	264.5	235.4	271.3	197.8	563.5	257.7	813.6	813.8	571.5
B5YWE9	DNA-directed RNA polymerase subunit omega OS=Escherichia coli O157:H7 (strain EC4115 / EHEC) OX=444450 GN=rpoZ PE=3 SV=1	88	10	48	10	91	10.2	4.92	1316	10	0.91	0.441	0.422	0.415	1.124	1.168	1.28	1.479	1.237	1.524	1060.5	610.9	451.4	569.5	446.8	1236.7	668	1943	1739.4	1487.9
P64541	Uncharacterized protein YfcL OS=Escherichia coli O157:H7 OX=83334 GN=yfcL PE=4 SV=1	20	2	3	2	92	10	4.41	49	2	0.829	0.442	0.242	0.342	0.937	1.279	1.414	1.597	1.746	1.173	51.6	32.7	13.8	25	19.9	72.3	39.4	112	131.2	61.2
B5YZ77	50S ribosomal protein L31 OS=Escherichia coli O157:H7 (strain EC4115 / EHEC) OX=444450 GN=rpmE PE=3 SV=1	73	5	33	5	70	7.9	9.32	676	5	0.958	0.442	0.457	0.4	1.015	1.231	1.149	1.459	1.458	1.43	809.6	443.9	354.2	397.4	292.6	944.9	434.7	1389.2	1486.4	1012.3
Q7DB52	T3SS component OS=Escherichia coli O157:H7 OX=83334 GN=ECs_4587 PE=4 SV=1	47	4	4	4	72	8.4	6.55	88	4	0.908	0.443	0.49	0.45	1.142	1.34	1.164	1.408	1.43	1.225	125.2	72.6	61.9	73	53.7	167.7	71.8	218.6	237.8	141.4
Q8X989	Uncharacterized protein OS=Escherichia coli O157:H7 OX=83334 GN=Z3935 PE=4 SV=2	3	1	1	1	201	23.5	10.45	0	1	0.865	0.444	0.346	0.251	2.215	0.517	1.036	1.147	1.795	1.385	80.4	49	29.5	27.4	70.2	43.6	43.1	120.1	201.3	107.8
P0ABT0	DNA polymerase III subunit theta OS=Escherichia coli O157:H7 OX=83334 GN=holE PE=3 SV=1	63	5	9	5	76	8.8	9.19	213	5	0.872	0.444	0.448	0.456	1.265	1.18	1.318	1.375	1.23	1.41	200.7	121.4	94.5	123.4	99.3	246.7	135.8	356.5	341.6	271.8
A0A384KYZ7	Putative tRNA synthetase OS=Escherichia coli O157:H7 OX=83334 GN=ygjH PE=4 SV=1	10	1	2	1	110	12.3	4.94	92	1	0.997	0.444	0.413	0.363	1.277	1.146	1.177	1.407	1.35	1.425	22.9	12.1	8.7	9.8	10	23.9	12.1	36.4	37.4	27.4
Q8XD09	HTH-type transcriptional regulator CueR OS=Escherichia coli O157:H7 OX=83334 GN=cueR PE=3 SV=1	11	2	2	2	135	15.2	6.38	40	2	0.916	0.444	0.67	0.549	0.966	1.039	0.992	1.507	1.314	1.603	32.8	18.9	22	23.1	11.8	33.8	15.9	60.8	56.8	48.1
P68067	Autonomous glycyl radical cofactor OS=Escherichia coli O157:H7 OX=83334 GN=grcA PE=3 SV=1	89	14	119	12	127	14.3	5.17	2870	14	0.904	0.445	0.449	0.425	1.035	1.359	1.107	1.435	1.609	1.232	2498.9	1463.1	1138.7	1381.8	976	3412.6	1370.5	4470.4	5367.7	2853.8
A0A384KST2	Uncharacterized protein OS=Escherichia coli O157:H7 OX=83334 GN=Z2791 PE=3 SV=1	10	1	1	1	135	15	5.01	55	1	0.962	0.445	0.341	0.384	1.255	1.47	1.316	1.36	0.999	1.467	20.9	11.5	6.8	9.8	9.3	29	12.8	33.3	26.2	26.7
P0A7N3	50S ribosomal protein L31 type B 1 OS=Escherichia coli O157:H7 OX=83334 GN=rpmE2-1 PE=3 SV=1	55	5	13	1	87	9.9	9.31	127	5	0.783	0.445	0.467	0.515	1.254	1.228	0.998	1.561	1.275	1.474	16.3	11	8.9	12.6	8.9	23.2	9.3	36.6	32	25.7
P0A919	Outer membrane protein X OS=Escherichia coli O157:H7 OX=83334 GN=ompX PE=3 SV=1	53	9	45	9	171	18.6	7.17	928	9	1.035	0.446	0.421	0.501	1.075	0.963	1.154	1.449	1.504	1.452	1274.4	651.7	474.9	725.4	451.3	1076.9	635.6	2009.6	2233.6	1497.3
P64605	Intermembrane phospholipid transport system binding protein MlaD OS=Escherichia coli O157:H7 OX=83334 GN=mlaD PE=3 SV=1	45	7	14	7	183	19.6	4.93	300	7	0.923	0.446	0.498	0.489	1.131	1.213	1.239	1.437	1.168	1.457	406.7	233.2	200.9	253.5	169.9	485.2	244.2	713.3	620.5	537.6
Q8X6N5	Acyl carrier protein OS=Escherichia coli O157:H7 OX=83334 GN=ECs_4328 PE=4 SV=1	28	2	2	2	85	9.2	4.13	95	2	1.173	0.447	0.222	0.157	0.94	1.22	0.952	1.891	1.684	1.314	31.1	14.1	5.4	4.9	8.5	29.4	11.3	56.5	53.9	29.2
P0AD51	Ribosome-associated factor Y OS=Escherichia coli O157:H7 OX=83334 GN=yfiA PE=3 SV=2	62	6	21	6	113	12.8	6.68	463	6	1.063	0.448	0.5	0.41	1.095	1.179	1.095	1.535	1.291	1.384	584.7	292.4	252	265.2	205.3	588.9	269.6	950.9	856.2	637.3
Q8XBI8	RpoE-regulated lipoprotein OS=Escherichia coli O157:H7 OX=83334 GN=yfeY PE=4 SV=1	28	6	10	6	191	20.8	5.22	177	6	1.037	0.449	0.432	0.399	1.203	1.183	1.205	1.453	1.292	1.347	350	180.3	133.8	158.5	138.5	362.9	182.1	552.7	526.4	380.9
P0A9Y8	Cold shock-like protein CspC OS=Escherichia coli O157:H7 OX=83334 GN=cspC PE=3 SV=2	87	5	89	4	69	7.4	7.24	3545	5	0.928	0.449	0.458	0.458	0.983	1.237	1.098	1.515	1.452	1.422	829	476.2	375	480.6	299.3	1003.7	438.9	1525	1564.5	1063.9
P0AEU9	Chaperone protein Skp OS=Escherichia coli O157:H7 OX=83334 GN=skp PE=3 SV=1	63	10	75	10	161	17.7	9.7	1959	10	0.964	0.45	0.572	0.517	1.127	1.161	1.175	1.382	1.259	1.392	1582	877.1	860.9	998	630.9	1729.6	863.3	2554.8	2493.4	1913.8
B5Z228	30S ribosomal protein S16 OS=Escherichia coli O157:H7 (strain EC4115 / EHEC) OX=444450 GN=rpsP PE=3 SV=1	65	6	33	6	82	9.2	10.55	479	6	0.947	0.45	0.539	0.475	1.136	1.151	1.267	1.347	1.131	1.556	1282.4	724.4	668.9	756.5	524.9	1416.3	768.3	2055.7	1848.1	1764.8
Q8X8W5	Uncharacterized protein OS=Escherichia coli O157:H7 OX=83334 GN=arfB PE=4 SV=1	20	3	3	3	136	15.1	10.56	56	3	0.964	0.451	0.49	0.554	1.179	1.219	1.29	1.233	1.149	1.471	73.1	40.7	34.1	49.4	30.5	84	43.8	105.4	105.2	93.5
A0A3G4X3Y3	Uncharacterized protein OS=Escherichia coli O157:H7 OX=83334 GN=yhdT PE=4 SV=1	8	1	1	1	80	9.1	5.24	0	1	0.474	0.452	0.607	0.635	0.868	0.93	0.803	0.592	3.423	1.216	12	13.6	14.1	18.9	7.5	21.4	9.1	16.9	104.6	25.8
A0A0H3JLH3	Uncharacterized protein OS=Escherichia coli O157:H7 OX=83334 GN=ECs_2800 PE=4 SV=1	51	4	4	4	136	15	8.65	146	4	0.859	0.452	0.484	0.321	1.096	1.591	1.26	1.459	1.255	1.224	54.2	33.9	28	23.8	23.6	91.2	35.6	103.8	95.6	64.7
Q8X9B7	Outer membrane protein assembly factor BamE OS=Escherichia coli O157:H7 OX=83334 GN=bamE PE=3 SV=2	18	1	3	1	113	12.3	8.51	69	1	1.03	0.452	0.582	0.544	1.049	1.292	1.19	1.356	1.216	1.288	74.3	38.7	38.5	46.1	25.8	84.6	38.4	110.2	105.8	77.8
B5Z3X9	Adenine phosphoribosyltransferase OS=Escherichia coli O157:H7 (strain EC4115 / EHEC) OX=444450 GN=apt PE=3 SV=1	64	9	30	9	183	19.9	5.41	1015	9	1.003	0.452	0.535	0.481	1.112	1.206	1.153	1.452	1.209	1.397	638.2	342.1	312.2	360.2	241.3	697.3	328.4	1041.1	928.3	745
P0A8M8	UPF0265 protein YeeX OS=Escherichia coli O157:H7 OX=83334 GN=yeeX PE=3 SV=1	44	7	17	7	109	12.8	9.31	113	7	0.917	0.453	0.534	0.446	1.095	1.232	1.149	1.372	1.493	1.308	961.1	563.4	512.6	549.8	391.2	1172.6	539	1619.7	1887.5	1148.3
P0ADB2	Osmotically-inducible putative lipoprotein OsmE OS=Escherichia coli O157:H7 OX=83334 GN=osmE PE=3 SV=1	57	4	12	4	112	12	7.87	194	4	0.914	0.455	0.554	0.522	1.15	1.267	1.173	1.373	1.286	1.306	209.1	123.6	116.1	140.4	89.7	263.1	120.1	353.8	355	250.2
Q8XBB5	Lipoprotein OS=Escherichia coli O157:H7 OX=83334 GN=yedD PE=4 SV=1	53	7	15	7	137	15	4.98	450	7	0.954	0.455	0.51	0.49	1.114	1.196	1.277	1.427	1.256	1.321	479.7	272	235	289.7	190.9	546	287.2	807.9	761.4	556.1
P0AFJ3	Protein YjdM OS=Escherichia coli O157:H7 OX=83334 GN=yjdM PE=3 SV=1	45	5	20	5	111	12.3	5.12	340	5	0.973	0.455	0.486	0.457	1.049	1.213	1.233	1.498	1.239	1.397	648.8	360.8	297	358.2	238.5	734.8	367.9	1125.5	997.2	780.2
B5YXD5	ATP synthase epsilon chain OS=Escherichia coli O157:H7 (strain EC4115 / EHEC) OX=444450 GN=atpC PE=3 SV=1	64	6	10	6	139	15.1	5.72	189	6	0.845	0.455	0.521	0.459	1.242	1.31	1.161	1.338	1.266	1.403	121.1	77.4	68.4	77.4	60.7	170.5	74.5	216.1	218.9	168.4
B5Z0F1	Ribosome-recycling factor OS=Escherichia coli O157:H7 (strain EC4115 / EHEC) OX=444450 GN=frr PE=3 SV=1	58	16	45	16	185	20.6	6.89	800	16	0.977	0.455	0.601	0.458	1.225	1.13	1.24	1.356	1.134	1.423	2113.7	1170.1	1192.6	1164.4	903.6	2219.9	1201.1	3306.5	2960.4	2578.6
A0A0H3JD81	Uncharacterized protein (Fragment) OS=Escherichia coli O157:H7 OX=83334 PE=4 SV=1	66	8	13	8	113	12.8	4.88	218	8	0.958	0.456	0.483	0.482	1.068	1.182	1.211	1.546	1.341	1.271	521	295	241	308.2	198.2	584.1	294.9	947.8	880.2	579.3
A0A0H3PLF6	Tail fiber assembly protein OS=Escherichia coli O157:H7 (strain EC869) OX=478008 GN=ECH7EC869_4659 PE=4 SV=1	7	1	1	1	147	16.7	4.48	43	1	0.927	0.457	0.371	0.489	1.058	1.218	1.298	1.581	1.284	1.317	31.6	18.5	11.6	19.6	12.3	37.7	19.8	60.7	52.8	37.6
P0A8E6	UPF0231 protein YacL OS=Escherichia coli O157:H7 OX=83334 GN=yacL PE=3 SV=1	17	3	3	3	120	13.9	4.51	55	3	1.096	0.458	0.492	0.417	1.036	1.223	1.21	1.578	1.301	1.19	178.2	88.5	73.3	79.6	57.4	180.5	88	288.9	255.2	162
P64583	Uncharacterized protein YqjD OS=Escherichia coli O157:H7 OX=83334 GN=yqjD PE=3 SV=1	41	7	13	7	101	11	9.09	108	7	1.057	0.458	0.49	0.447	1.106	1.287	1.156	1.377	1.311	1.311	490	252.1	208.3	243.9	174.9	542	240	719.4	733.6	509
A0A0H3Q2Y8	Uncharacterized protein OS=Escherichia coli O157:H7 (strain EC869) OX=478008 GN=ECH7EC869_5010 PE=4 SV=1	37	2	4	2	57	6.2	10.52	42	2	0.906	0.458	0.445	0.491	1.11	1.476	1.237	1.224	1.306	1.346	153.3	92.2	69.1	97.8	64.1	226.9	93.7	233.5	266.7	190.9
B5Z2K8	50S ribosomal protein L9 OS=Escherichia coli O157:H7 (strain EC4115 / EHEC) OX=444450 GN=rplI PE=3 SV=1	83	14	91	14	149	15.8	6.58	2039	14	0.932	0.458	0.482	0.449	1.038	1.196	1.198	1.377	1.442	1.427	1436.6	839.4	681.5	814.5	545.9	1673.9	826.5	2391.1	2681.2	1842.7
A0A0H3JI75	Phage antirepressor protein Cro OS=Escherichia coli O157:H7 OX=83334 GN=ECs_2765 PE=4 SV=1	23	2	2	2	75	8.4	9.52	84	2	0.931	0.458	0.496	0.537	1.189	1.19	1.256	1.387	1.126	1.429	73.7	43.1	36	50	32.1	85.5	44.5	123.7	107.5	94.7
B5Z2A9	Regulatory protein RecX OS=Escherichia coli O157:H7 (strain EC4115 / EHEC) OX=444450 GN=recX PE=3 SV=1	4	1	1	1	166	19.4	8.59	20	1	0.993	0.458	0.612	0.549	1.047	0.951	1.222	1.464	1.174	1.53	34.5	18.9	19.5	22.4	12.4	30	19	57.3	49.2	44.5
P0A845	Probable Sec-independent protein translocase protein TatE OS=Escherichia coli O157:H7 OX=83334 GN=tatE PE=3 SV=1	48	4	7	4	67	7	9.09	183	4	0.954	0.459	0.495	0.478	1.143	1.365	1.227	1.258	1.398	1.224	364	208.1	173.2	214.6	148.8	473.1	209.6	541.1	643.7	391.3
A0A0H3PJ14	Fimbrial protein OS=Escherichia coli O157:H7 (strain EC869) OX=478008 GN=ECH7EC869_2338 PE=4 SV=1	6	1	1	1	180	18.8	5.26	38	1	0.846	0.459	0.534	0.466	1.24	1.368	0.906	1.643	1.281	1.257	29	18.7	16.8	18.8	14.5	42.6	13.9	63.5	53	36.1
A0A0H3PTP9	Arsenate reductase OS=Escherichia coli O157:H7 (strain EC869) OX=478008 GN=arsC2 PE=3 SV=1	28	3	3	3	141	15.9	5.59	77	3	1.022	0.459	0.564	0.503	1.164	1.141	1.202	1.432	1.252	1.262	43.5	23.2	22	25.2	16.9	44.1	22.9	68.7	64.3	45
P62769	UPF0325 protein YaeH OS=Escherichia coli O157:H7 OX=83334 GN=yaeH PE=3 SV=1	77	15	32	15	128	15.1	7.18	590	15	0.989	0.459	0.539	0.477	1.068	1.258	1.182	1.382	1.355	1.292	1451	799.5	723.9	821.6	534	1675.2	775.9	2284.1	2397.7	1586.7
A0A0H3JKD4	Uncharacterized protein OS=Escherichia coli O157:H7 OX=83334 GN=yeaO PE=4 SV=1	52	8	12	8	122	14.1	8.13	333	8	0.91	0.459	0.623	0.498	1.339	1.124	1.279	1.283	1.072	1.414	470.2	281.7	295	302.3	235.9	527.3	295.7	746.6	668	611.6
B5YUM9	Sulfur carrier protein TusA OS=Escherichia coli O157:H7 (strain EC4115 / EHEC) OX=444450 GN=tusA PE=3 SV=1	74	4	6	4	81	9.1	5.39	159	4	0.966	0.46	0.443	0.462	0.966	1.459	1.013	1.466	1.612	1.152	68.6	38.8	28.8	38.6	23.4	94.1	32.2	117.3	138.1	68.5
P63419	Uncharacterized N-acetyltransferase YhbS OS=Escherichia coli O157:H7 OX=83334 GN=yhbS PE=3 SV=1	36	5	11	5	167	18.5	4.73	282	5	0.934	0.46	0.541	0.532	1.242	1.29	1.182	1.394	1.18	1.245	173.4	101.5	92.1	116.1	78.6	217.5	98.2	291.6	264.2	193.6
B5YZ24	D-aminoacyl-tRNA deacylase OS=Escherichia coli O157:H7 (strain EC4115 / EHEC) OX=444450 GN=dtd PE=3 SV=1	17	3	4	3	145	15.9	4.88	75	3	0.884	0.46	0.599	0.705	1.125	1.016	1.263	1.407	1.16	1.383	264.9	163.6	164.4	248.2	114.9	276.4	169.3	474.8	419.4	347
A0A384LNN4	Uncharacterized protein OS=Escherichia coli O157:H7 OX=83334 GN=yrfE PE=4 SV=1	24	3	5	3	186	21.1	4.92	154	3	0.953	0.461	0.461	0.581	1.036	1.425	1.263	1.339	1.151	1.329	77.4	44.5	34.3	55.5	28.7	105.1	45.9	122.5	112.8	90.4
P0A7G4	Ribosome-binding factor A OS=Escherichia coli O157:H7 OX=83334 GN=rbfA PE=3 SV=2	79	15	38	15	133	15.1	6.2	609	15	0.922	0.461	0.533	0.467	1.222	1.207	1.302	1.297	1.141	1.447	2025.4	1204.1	1074	1205.9	915.4	2408.4	1280.7	3209.8	3023.9	2662.6
P0ADZ2	50S ribosomal protein L23 OS=Escherichia coli O157:H7 OX=83334 GN=rplW PE=3 SV=1	54	6	73	6	100	11.2	9.94	1650	6	0.927	0.462	0.553	0.468	1.084	1.239	1.265	1.287	1.405	1.31	1032.3	611.8	564.8	612.9	411.8	1253.1	630.6	1614.9	1887.9	1221.8
Q8XCU5	dITP/XTP pyrophosphatase OS=Escherichia coli O157:H7 OX=83334 GN=rdgB PE=3 SV=1	37	8	9	8	197	21	5.41	198	8	0.969	0.462	0.571	0.538	1.12	1.175	1.346	1.33	1.155	1.335	474.6	268.8	256.5	309.8	187.1	522.9	295.1	734	682.7	547.6
A0A3G4WVY0	Putative phage inhibition, colicin resistance and tellurite resistance protein OS=Escherichia coli O157:H7 OX=83334 GN=terD_2 PE=4 SV=1	94	14	57	14	192	20.5	4.86	1331	14	0.974	0.463	0.513	0.53	1.03	1.271	1.059	1.473	1.433	1.255	771.3	435.8	372.3	493.3	278.2	914.2	375.7	1315.1	1370.2	832.7
Q7BSX2	Replication regulatory protein repA2 OS=Escherichia coli O157:H7 OX=83334 GN=repA2 PE=3 SV=1	29	3	3	3	84	9.4	9.72	118	3	1.043	0.463	0.628	0.533	1.097	1.235	0.985	1.35	1.331	1.334	114.2	60.3	63.1	68.7	41	122.9	48.3	166.6	175.9	122.4
A0A0H3PVM2	Ribosomal silencing factor RsfS OS=Escherichia coli O157:H7 (strain EC869) OX=478008 GN=rsfS PE=3 SV=1	54	5	13	5	105	11.6	4.7	313	5	0.936	0.464	0.46	0.428	0.946	1.231	1.321	1.373	1.614	1.226	137.3	80.9	61.8	73.8	47.3	163.9	86.7	226.9	285.6	150.6
A0A3G4X429	Uncharacterized protein OS=Escherichia coli O157:H7 OX=83334 GN=Z4833 PE=4 SV=1	22	2	2	2	88	9.9	9.32	69	2	0.975	0.464	0.584	0.555	1.065	1.2	1.269	1.265	1.288	1.334	35.7	20.2	19.6	23.9	13.3	39.9	20.8	52.2	56.9	40.9
P61951	Flavodoxin 1 OS=Escherichia coli O157:H7 OX=83334 GN=fldA PE=3 SV=2	39	6	17	6	176	19.7	4.39	480	6	0.928	0.464	0.417	0.356	1.068	1.361	1.252	1.419	1.401	1.334	718	426.3	296	323.6	282	957	433.8	1237.3	1308.3	864.6
P0AA27	Thioredoxin 1 OS=Escherichia coli O157:H7 OX=83334 GN=trxA PE=1 SV=2	76	7	44	7	109	11.8	4.88	1024	7	0.971	0.464	0.433	0.403	1.055	1.316	1.116	1.506	1.394	1.342	504.9	286.7	206.2	246.3	187.2	621.7	259.8	882.6	874.7	584.6
P0AE68	Chemotaxis protein CheY OS=Escherichia coli O157:H7 OX=83334 GN=cheY PE=3 SV=2	37	3	8	3	129	14.1	4.98	383	3	1.044	0.465	0.479	0.518	1.051	1.181	1.168	1.382	1.264	1.449	85.1	45	35.8	49.6	29.2	87.4	42.6	126.9	124.3	98.9
A0A0H3JF94	Uncharacterized protein OS=Escherichia coli O157:H7 OX=83334 GN=ECs_2212 PE=4 SV=1	54	5	5	5	69	7.8	9.72	90	5	1.047	0.465	0.601	0.536	0.959	1.056	1.064	1.587	1.208	1.477	222.2	117.2	116.8	133.7	69.4	203.5	101	379.3	309.3	262.4
A0A0H3JIN8	Uncharacterized protein OS=Escherichia coli O157:H7 OX=83334 GN=yjeI PE=4 SV=1	34	3	14	3	128	13.1	5.78	332	3	0.867	0.466	0.491	0.461	1.014	1.295	1.172	1.444	1.479	1.311	101.5	64.8	52.7	63.4	40.5	137.7	61.4	190.5	208.9	128.6
Q8X7A3	Uncharacterized protein OS=Escherichia coli O157:H7 OX=83334 GN=yiiS PE=4 SV=1	53	4	18	4	99	10.7	4.68	669	4	0.88	0.466	0.449	0.338	1.033	1.405	1.039	1.581	1.496	1.313	1005.8	632.2	470	454.1	402.7	1458.3	531.2	2035.5	2063.1	1256.9
P65296	Uncharacterized lipoprotein YgdR OS=Escherichia coli O157:H7 OX=83334 GN=ygdR PE=3 SV=1	13	1	2	1	72	7.9	4.83	67	1	0.907	0.466	0.565	0.549	1.288	1.058	1.2	1.215	1.343	1.408	70.4	43	40.2	50.1	34.1	74.6	41.7	106.2	125.7	91.5
Q7DB80	EspA OS=Escherichia coli O157:H7 OX=83334 GN=espA PE=4 SV=1	18	3	3	3	192	20.6	5.01	75	3	0.93	0.466	0.518	0.555	1.149	1.309	1.097	1.281	1.284	1.411	62.9	37.4	32.1	44.1	26.5	80.4	33.2	97.6	104.7	79.9
P0AB63	Protein YciN OS=Escherichia coli O157:H7 OX=83334 GN=yciN PE=4 SV=1	40	3	11	3	83	9.4	5.73	231	3	0.973	0.467	0.378	0.386	0.857	1.235	1.016	1.819	1.759	1.109	191.2	109.1	68.1	89.2	57.4	220.4	89.3	402.6	416.9	182.4
P0AC71	Glutaredoxin 4 OS=Escherichia coli O157:H7 OX=83334 GN=grxD PE=3 SV=1	59	7	13	7	115	12.9	4.75	480	7	0.978	0.467	0.402	0.435	0.911	1.233	1.178	1.503	1.545	1.348	523.2	296.6	197.3	273.7	166.2	599.2	282	905.8	997	604
Q8X949	Uncharacterized protein OS=Escherichia coli O157:H7 OX=83334 GN=yacC PE=4 SV=2	19	2	3	2	102	11.3	4.93	109	2	0.964	0.467	0.48	0.474	1.098	1.222	1.233	1.414	1.242	1.406	83.6	48.1	38.2	48.3	32.5	96.3	47.9	138.2	130	102.2
Q8X8A9	Putative phage protein OS=Escherichia coli O157:H7 OX=83334 GN=ECs_1518 PE=4 SV=1	8	2	2	2	195	22.4	4.88	56	2	0.949	0.467	0.581	0.449	1.227	1.08	1.231	1.318	1.142	1.556	56.5	33	31.7	31.4	24.9	58.4	32.8	88.4	82	77.6
P0AB53	Protein YchN OS=Escherichia coli O157:H7 OX=83334 GN=ychN PE=3 SV=1	39	4	7	4	117	12.7	5.11	164	4	1.472	0.468	0.502	0.561	0.933	1.146	1.099	1.483	1.063	1.274	279.8	105.7	87.5	125.4	60.5	197.9	93.5	317.6	243.8	202.9
Q8X9Q5	Heat-inducible lipoprotein involved in novobiocin resistance OS=Escherichia coli O157:H7 OX=83334 GN=hslJ PE=4 SV=1	36	5	8	5	140	15.2	7.21	258	5	0.912	0.468	0.482	0.529	0.982	1.352	1.161	1.448	1.384	1.281	138.3	84.4	67	94.3	50.8	186.1	78.8	247.4	253.1	162.7
P0AC82	Lactoylglutathione lyase OS=Escherichia coli O157:H7 OX=83334 GN=gloA PE=3 SV=1	56	7	12	7	135	14.9	5.02	317	7	0.948	0.468	0.638	0.521	1.233	1.103	1.35	1.383	1.017	1.339	453.5	266.2	279.9	293.2	201.3	479.4	289.1	745.7	587	536.8
A0A0H3JKW9	Putative periplasmic binding transport protein OS=Escherichia coli O157:H7 OX=83334 GN=fliY PE=3 SV=1	74	20	42	20	266	29	6.64	950	20	0.975	0.468	0.542	0.512	1.084	1.168	1.126	1.477	1.275	1.375	1615.2	920.3	822.7	997.3	612.3	1756.5	834.7	2755.7	2547.7	1907.4
A0A0H3PRI0	Plasmid maintenance protein OS=Escherichia coli O157:H7 (strain EC869) OX=478008 GN=ECH7EC869_2501 PE=4 SV=1	22	3	4	3	199	21.7	5.52	147	3	0.98	0.468	0.51	0.515	0.993	1.21	1.091	1.504	1.303	1.425	274.9	156.1	131	169.9	95	308.3	137	475.1	441	334.7
P0A6W7	Transcription elongation factor GreA OS=Escherichia coli O157:H7 OX=83334 GN=greA PE=3 SV=1	82	13	41	13	158	17.6	4.79	898	13	0.904	0.468	0.5	0.461	1.147	1.197	1.297	1.408	1.183	1.434	984	605.6	499.3	589.9	425.7	1183.4	631.7	1726.8	1554	1307.6
Q8X858	Putative tail component of prophage CP-933K OS=Escherichia coli O157:H7 OX=83334 GN=Z0973 PE=4 SV=1	33	4	5	4	132	14.7	4.37	142	4	1.077	0.468	0.464	0.53	0.749	1.158	1.172	1.494	1.415	1.473	145	74.9	57.3	83.8	34.4	141.5	70.6	226.6	229.7	166
A0A0H3PHQ8	General secretion pathway protein G OS=Escherichia coli O157:H7 (strain EC869) OX=478008 GN=gspG PE=4 SV=1	6	1	1	1	144	16.2	5.29	30	1	0.869	0.468	0.529	0.436	1.142	1.344	0.923	1.417	1.39	1.48	18.3	11.7	10.2	10.8	8.2	25.7	8.7	33.6	35.3	26.1
B5YPW5	Citrate lyase acyl carrier protein OS=Escherichia coli O157:H7 (strain EC4115 / EHEC) OX=444450 GN=citD PE=3 SV=1	46	4	5	4	98	10.7	4.81	222	4	0.987	0.469	0.501	0.454	1.187	1.253	1.102	1.468	1.312	1.267	237.2	134.1	110.4	128.4	97.3	273.6	118.6	397.6	380.7	255.1
A0A384LMA8	Uncharacterized protein OS=Escherichia coli O157:H7 OX=83334 GN=Z3269 PE=4 SV=1	66	8	14	8	79	8.9	8.75	326	8	0.922	0.469	0.443	0.422	1.084	1.285	1.155	1.469	1.449	1.3	438	264.7	193	235.9	175.6	554.1	245.6	786.3	830.4	517.3
P65765	FKBP-type peptidyl-prolyl cis-trans isomerase FkpA OS=Escherichia coli O157:H7 OX=83334 GN=fkpA PE=3 SV=1	42	15	27	15	270	28.9	8.47	501	15	0.964	0.469	0.503	0.489	1.147	1.248	1.136	1.336	1.338	1.37	831.8	480.6	398	496.8	337.7	978.8	438.8	1299.7	1393.5	990.8
P0A748	Peptide methionine sulfoxide reductase MsrB OS=Escherichia coli O157:H7 OX=83334 GN=msrB PE=3 SV=1	89	8	15	8	137	15.4	5.94	598	8	0.965	0.47	0.495	0.397	0.889	1.52	1.162	1.451	1.609	1.043	245.1	141.9	115.4	118.5	77	350.8	132.2	415.3	493.2	222
A0A0H3PVX7	Uncharacterized protein OS=Escherichia coli O157:H7 (strain EC869) OX=478008 GN=ECH7EC869_5119 PE=4 SV=1	54	4	6	4	90	10.5	6.79	97	4	0.955	0.471	0.521	0.461	1.092	1.33	1.093	1.401	1.441	1.234	507.9	297.6	254.3	288.6	198.1	642.5	260.4	840.1	925.1	550
A0A384L9J2	Putative protease htrA suppressor protein OS=Escherichia coli O157:H7 OX=83334 GN=sohA PE=4 SV=1	33	3	4	3	111	12.4	5.24	120	3	0.863	0.471	0.573	0.589	1.18	1.256	1.08	1.322	1.366	1.301	84.3	54.7	51.3	67.6	39.3	111.4	47.2	145.5	161	106.4
P0A882	Trp operon repressor OS=Escherichia coli O157:H7 OX=83334 GN=trpR PE=1 SV=2	40	6	7	6	108	12.3	5.5	115	6	0.962	0.471	0.504	0.381	1.135	1.338	1.139	1.401	1.281	1.388	314.8	183	151.3	146.4	126.7	397.8	166.9	516.6	505.6	380.4
A0A0H3PJT9	Transcriptional regulator, TetR family OS=Escherichia coli O157:H7 (strain EC869) OX=478008 GN=ECH7EC869_0434 PE=4 SV=1	7	1	1	1	199	22.2	6.99	38	1	0.846	0.471	0.611	0.647	1.089	1.133	1.156	1.119	1.423	1.505	13.9	9.2	9.2	12.5	6.1	16.9	8.5	20.7	28.2	20.7
A0A3G4WVV5	Uncharacterized protein OS=Escherichia coli O157:H7 OX=83334 GN=Z1901 PE=4 SV=1	15	1	2	1	108	12.1	4.84	107	1	0.874	0.471	0.433	0.507	1.149	1.234	1.333	1.216	1.248	1.535	35	22.4	15.9	23.9	15.7	44.9	23.9	54.9	60.3	51.5
Q7DBI4	Uncharacterized protein OS=Escherichia coli O157:H7 OX=83334 GN=yciF_2 PE=4 SV=1	8	2	2	2	166	18.6	5.63	36	2	0.855	0.472	0.463	0.577	1.327	1.256	1.083	1.363	1.261	1.343	55.2	36.2	27.4	43.8	29.2	73.6	31.3	99.1	98.2	72.6
B5YT46	Integration host factor subunit beta OS=Escherichia coli O157:H7 (strain EC4115 / EHEC) OX=444450 GN=ihfB PE=3 SV=1	55	6	27	6	94	10.6	9.35	481	6	0.965	0.473	0.527	0.517	1.113	1.196	1.217	1.389	1.272	1.333	666.4	388.1	333.4	419.7	262.3	750.3	376.2	1080.8	1059.8	771.2
P0A8X3	Protein YceI OS=Escherichia coli O157:H7 OX=83334 GN=yceI PE=3 SV=1	45	8	10	8	191	20.9	5.91	257	8	0.921	0.473	0.425	0.51	1.179	1.178	1.283	1.403	1.222	1.404	259.7	158.6	109.9	169.1	113.4	301.8	161.9	445.8	415.8	331.7
A0A0H3PUC3	Shikimate kinase 1 OS=Escherichia coli O157:H7 (strain EC869) OX=478008 GN=aroK PE=3 SV=1	44	9	32	9	225	25.2	5.27	893	9	0.97	0.473	0.586	0.528	1.068	1.223	1.154	1.422	1.168	1.408	386.5	223.9	213.9	247.5	145.1	442.5	205.8	638.3	561.3	469.7
A0A0H3PVA4	GAF domain protein OS=Escherichia coli O157:H7 (strain EC869) OX=478008 GN=ECH7EC869_4810 PE=4 SV=1	25	5	6	5	165	18.1	4.83	152	5	0.99	0.474	0.498	0.464	0.955	1.121	1.169	1.602	1.29	1.435	152	86.4	70.1	83.8	50	156.3	80.3	277.1	238.8	184.5
P58092	Antitoxin ParD OS=Escherichia coli O157:H7 OX=83334 GN=parD PE=3 SV=1	21	2	4	2	80	9	8.68	95	2	0.872	0.474	0.418	0.348	1.15	1.072	1.213	1.501	1.387	1.565	100.7	65.1	44.3	47.2	45.3	112.4	62.7	195.3	193.2	151.4
P58218	DinI-like protein Z3916/ECs3483 OS=Escherichia coli O157:H7 OX=83334 GN=Z3916 PE=4 SV=1	54	5	5	5	82	9.4	7.18	111	5	0.937	0.475	0.494	0.587	1.095	1.208	1.071	1.575	1.249	1.307	265.1	159.7	128.2	195.4	105.7	310.6	135.7	502.3	426.6	309.9
A0A0H3PMA2	Uncharacterized protein OS=Escherichia coli O157:H7 (strain EC869) OX=478008 GN=ECH7EC869_5731 PE=4 SV=1	47	11	22	11	206	22.2	5.16	584	11	0.915	0.475	0.501	0.509	1.17	1.222	1.192	1.402	1.253	1.361	378.4	233.4	189.8	247.5	165	458.7	220.5	652.9	624.7	471.1
Q8X963	Quinolinate synthase A OS=Escherichia coli O157:H7 OX=83334 GN=nadA PE=3 SV=1	2	1	1	1	347	38.3	5.36	27	1	0.974	0.476	0.64	0.701	0.898	1.261	0.684	1.336	2.073	0.958	26.7	15.5	16.1	22.6	8.4	31.4	8.4	41.3	68.6	22
A0A3G4WVB1	Putative phage inhibition, colicin resistance and tellurite resistance protein OS=Escherichia coli O157:H7 OX=83334 GN=terE_2 PE=4 SV=1	81	12	78	12	191	20.5	4.87	2056	12	1.025	0.476	0.515	0.498	1.069	1.223	1.036	1.494	1.343	1.32	1051.5	580.2	484.4	600.5	374	1139.4	475.7	1726.4	1661.5	1133.7
A0A3G4X4I4	Putative outer membrane protein OS=Escherichia coli O157:H7 OX=83334 GN=yiaD PE=4 SV=1	33	4	10	4	219	22.2	9.8	429	4	1	0.476	0.55	0.468	1.057	1.244	1.211	1.313	1.264	1.417	193.8	109.6	97.7	106.7	69.9	218.9	105.1	286.7	295.6	230
Q8XCT7	Ribosome-associated protein OS=Escherichia coli O157:H7 OX=83334 GN=ybcJ PE=4 SV=2	83	5	7	5	70	7.4	8.03	188	5	0.978	0.477	0.369	0.34	1.05	1.321	1.102	1.625	1.536	1.201	135.2	78.3	46.7	55.3	49.5	165.8	68.2	253.1	256.1	139
B5YR87	3,4-dihydroxy-2-butanone 4-phosphate synthase OS=Escherichia coli O157:H7 (strain EC4115 / EHEC) OX=444450 GN=ribB PE=3 SV=1	38	8	18	8	217	23.3	5.01	466	8	1.051	0.477	0.475	0.431	1.009	1.244	1.088	1.609	1.307	1.308	415.8	224.4	172.3	200.4	136.1	446.8	192.7	717	623.5	433.3
Q8XC00	Outer membrane protein OS=Escherichia coli O157:H7 OX=83334 GN=yidQ PE=4 SV=2	47	3	4	3	86	9.3	5.38	221	3	0.867	0.477	0.486	0.385	1.211	1.388	1.107	1.357	1.402	1.321	81.9	53.5	42.1	42.8	39	119.1	46.8	144.4	159.8	104.5
B5YQ96	Glycine cleavage system H protein OS=Escherichia coli O157:H7 (strain EC4115 / EHEC) OX=444450 GN=gcvH PE=3 SV=1	12	3	6	3	129	13.8	4.09	102	3	1.011	0.477	0.451	0.395	0.836	1.095	1.279	1.664	1.471	1.323	172	96.4	70.3	79	48.5	169.2	97.4	319	302	188.6
A0A0H3PHN7	Acetolactate synthase, small subunit, isozyme III OS=Escherichia coli O157:H7 (strain EC869) OX=478008 GN=ilvH PE=4 SV=1	43	8	11	8	173	19.2	7.27	266	8	0.94	0.477	0.549	0.454	1.171	1.224	1.199	1.345	1.301	1.34	280.2	169	150.1	159.3	119.1	331.4	160	452	468.1	334.7
Q7DBX1	Putative phage inhibition, colicin resistance and tellurite resistance protein OS=Escherichia coli O157:H7 OX=83334 GN=terB PE=4 SV=1	46	8	10	8	151	16.7	5.25	261	8	0.969	0.477	0.535	0.535	1.107	1.24	1.132	1.385	1.279	1.341	536.2	313.9	271.2	348.1	208.9	623.2	280.3	863.7	854.1	621.8
B5YQ18	Cell division activator CedA OS=Escherichia coli O157:H7 (strain EC4115 / EHEC) OX=444450 GN=cedA PE=3 SV=1	29	2	2	2	80	9.4	9.69	41	2	0.911	0.477	0.493	0.379	1.158	1.263	1.437	1.204	1.331	1.346	14.3	8.9	7.1	7	6.2	18	10.1	21.3	25.2	17.7
P64469	OriC-binding nucleoid-associated protein OS=Escherichia coli O157:H7 OX=83334 GN=cnu PE=3 SV=1	80	7	10	7	71	8.4	6.79	257	7	0.989	0.479	0.399	0.393	1.042	1.321	1.142	1.494	1.484	1.257	225	129.5	83.2	105.3	80.9	273	116.4	383.2	407.6	239.7
B5YSH7	ATP-dependent Clp protease adapter protein ClpS OS=Escherichia coli O157:H7 (strain EC4115 / EHEC) OX=444450 GN=clpS PE=3 SV=1	8	1	1	1	106	12.2	5.06	21	1	1.162	0.479	0.305	0.39	0.884	1.033	1.198	1.502	1.454	1.594	20.8	10.2	5	8.2	5.4	16.8	9.6	30.3	31.4	23.9
A0A2Z6FLN2	Uncharacterized protein OS=Escherichia coli O157:H7 OX=83334 GN=ynhF PE=4 SV=1	21	1	1	1	29	3	7.25	0	1	1.094	0.48	0.583	0.426	1.221	1.609	0.94	0.932	1.601	1.113	101.9	53.2	49.8	46.7	38.8	136.2	39.2	97.9	180	86.9
A0A0H3PRX2	Inhibitor of vertebrate lysozyme OS=Escherichia coli O157:H7 (strain EC869) OX=478008 GN=ECH7EC869_0273 PE=4 SV=1	58	5	12	5	149	16.1	6.29	168	5	0.905	0.48	0.363	0.54	1.051	1.347	1.366	1.442	1.345	1.161	228.8	144.2	84.1	160.6	90.6	309.2	154.6	410.6	410.1	245.8
A0A0H3PRI4	PTS system, glucose-specific IIA component OS=Escherichia coli O157:H7 (strain EC869) OX=478008 GN=crr PE=4 SV=1	67	9	80	9	169	18.2	4.84	1972	9	0.954	0.48	0.532	0.495	1.056	1.18	1.181	1.464	1.339	1.318	1104.1	661	564.8	673.9	417	1241.1	611.9	1909.5	1871.1	1278.3
P0A970	Cold shock-like protein CspD OS=Escherichia coli O157:H7 OX=83334 GN=cspD PE=3 SV=1	86	4	10	4	74	8	6.25	173	4	0.937	0.48	0.412	0.36	0.962	1.269	1.177	1.608	1.425	1.369	164.4	100.1	66.3	74.3	57.6	202.3	92.5	318.1	301.8	201.3
P0A8H9	DNA gyrase inhibitor YacG OS=Escherichia coli O157:H7 OX=83334 GN=yacG PE=3 SV=1	51	2	5	2	65	7.3	4.56	141	2	1.082	0.481	0.146	0.2	0.513	1.591	1.025	2.085	1.927	0.949	39.6	20.9	4.9	8.6	6.4	52.9	16.8	86	85.1	29.1
P0ABA5	ATP synthase subunit delta OS=Escherichia coli O157:H7 OX=83334 GN=atpH PE=3 SV=1	45	7	24	7	177	19.3	5.02	641	7	0.95	0.481	0.493	0.432	1.065	1.283	1.198	1.43	1.317	1.351	632.3	380	300.8	337.9	241.7	775.5	356.9	1072.1	1057	753.1
B5YWW4	Elongation factor P-like protein OS=Escherichia coli O157:H7 (strain EC4115 / EHEC) OX=444450 GN=yeiP PE=3 SV=1	54	9	18	9	190	21.5	5.02	352	9	0.886	0.481	0.519	0.588	1.172	1.228	1.383	1.237	1.036	1.47	461.4	298	248	360.1	208.2	581.2	322.6	726.2	651.4	641.7
Q8XDU7	Uncharacterized protein OS=Escherichia coli O157:H7 OX=83334 GN=yeaC PE=4 SV=2	57	4	7	4	90	10.3	5.1	159	4	1.073	0.482	0.49	0.491	0.999	1.29	1.025	1.544	1.475	1.132	160.6	85.7	67.2	86.5	51	175.4	68.7	260.4	266.5	141.9
C6UY58	Protein phosphatase CheZ OS=Escherichia coli O157:H7 (strain TW14359 / EHEC) OX=544404 GN=cheZ PE=3 SV=1	48	8	19	8	214	24	4.67	507	8	0.91	0.482	0.501	0.515	1.126	1.321	1.165	1.334	1.277	1.369	170.9	107.5	86.2	113.6	72.1	225.2	97.9	282.2	289.3	215.3
B5YX01	Ecotin OS=Escherichia coli O157:H7 (strain EC4115 / EHEC) OX=444450 GN=eco PE=3 SV=1	46	7	14	7	162	18.2	7.12	441	7	1.046	0.483	0.486	0.483	0.934	1.475	1.09	1.412	1.429	1.162	303.2	166.3	129.2	164.6	92.4	388.3	141.5	461.2	499.9	282.2
P0A6M1	Co-chaperone protein HscB OS=Escherichia coli O157:H7 OX=83334 GN=hscB PE=3 SV=1	77	11	17	11	171	20.1	5.19	376	11	0.869	0.483	0.652	0.594	1.395	1.073	1.527	1.217	0.86	1.33	360.3	237.9	247.7	289.2	197.2	404	283.2	568.1	429.9	461.6
Q8X7B0	Inhibitor of the cpx response periplasmic adaptor protein OS=Escherichia coli O157:H7 OX=83334 GN=cpxP PE=4 SV=2	12	2	2	2	166	19	6.89	82	2	0.9	0.483	0.324	0.521	1.266	1.155	1.402	1.308	1.128	1.512	54.2	34.6	17.9	36.9	26	63.2	37.8	88.8	82	76.3
A0A0H3PID7	Uncharacterized protein OS=Escherichia coli O157:H7 (strain EC869) OX=478008 GN=ECH7EC869_0303 PE=4 SV=1	74	6	9	6	81	9.5	4.72	157	6	0.96	0.484	0.437	0.455	1.049	1.327	1.143	1.594	1.416	1.133	330.5	198.1	138	184.2	123.2	415	176.1	618.4	588.1	326.7
A0A3G4WYZ6	Flagellar motor switch protein FliN OS=Escherichia coli O157:H7 OX=83334 GN=fliN PE=3 SV=1	7	1	1	1	137	14.8	4.61	30	1	1.032	0.484	0.541	0.527	1.04	1.168	1.237	1.333	1.461	1.176	28.5	15.9	13.7	17.1	9.8	29.3	15.3	41.5	48.7	27.2
Q8X8G1	Transferase OS=Escherichia coli O157:H7 OX=83334 GN=yrdA PE=4 SV=2	59	9	15	9	184	20.2	5.55	414	9	1.036	0.484	0.545	0.485	1.032	1.156	1.123	1.471	1.222	1.445	252.3	140.2	121.7	138.9	85.7	255.8	122.4	403.6	359.1	294.8
A0A384KGT1	Uncharacterized protein OS=Escherichia coli O157:H7 OX=83334 GN=yceB PE=4 SV=1	33	5	9	5	186	20.5	6.57	221	5	0.968	0.484	0.509	0.568	1.003	1.151	1.228	1.467	1.159	1.463	173	102.8	83.4	119.3	61.1	186.8	98.2	295.3	249.8	218.9
P0ABC5	Modulator of FtsH protease HflC OS=Escherichia coli O157:H7 OX=83334 GN=hflC PE=3 SV=1	50	15	39	15	334	37.6	6.68	1299	15	0.926	0.485	0.527	0.494	1.278	1.258	1.349	1.36	1.048	1.277	839.5	522.3	438.2	526.3	395.3	1035.8	547.5	1389.5	1146.8	969.9
Q8XEH1	Uncharacterized protein OS=Escherichia coli O157:H7 OX=83334 GN=yffB PE=3 SV=1	11	2	2	2	118	13.6	7.28	27	2	1.079	0.485	0.509	0.443	1.116	1.202	1.133	1.462	1.201	1.37	77.7	41.5	33.6	37.5	27.4	78.6	36.5	118.6	104.3	82.6
P0AB22	Heat shock protein HspQ OS=Escherichia coli O157:H7 OX=83334 GN=hspQ PE=3 SV=2	8	1	1	1	105	11.8	4.67	36	1	1.125	0.485	0.748	0.484	0.905	1.057	0.965	1.583	1.205	1.441	16.4	8.4	10	8.3	4.5	14	6.3	26	21.2	17.6
Q8X6N9	Arginine transporter subunit OS=Escherichia coli O157:H7 OX=83334 GN=artI PE=3 SV=1	37	11	24	11	243	26.9	6.1	440	11	0.992	0.485	0.501	0.5	1.023	1.153	1.329	1.314	1.236	1.469	584.8	339.6	270.6	346.6	205.7	617.5	350.8	873.3	879.4	725.4
A0A0H3PX28	Outer membrane protein F OS=Escherichia coli O157:H7 (strain EC869) OX=478008 GN=ompF PE=3 SV=1	42	14	35	13	362	39.3	4.96	806	14	1.016	0.485	0.401	0.391	0.971	1.141	1.149	1.571	1.357	1.517	1116.1	633.8	404.4	505.5	364	1138.7	565.2	1945.6	1798.5	1396.1
P0ADB9	Entericidin B OS=Escherichia coli O157:H7 OX=83334 GN=ecnB PE=3 SV=1	40	1	4	1	48	4.8	8.21	307	1	0.888	0.486	0.525	0.423	1.034	1.368	1.131	1.396	1.389	1.359	83.3	54.2	45.2	46.7	33.1	116.6	47.5	147.6	157.3	106.8
A0A0H3PIX7	IS1203 transposase orfA OS=Escherichia coli O157:H7 (strain EC869) OX=478008 GN=ECH7EC869_4143 PE=4 SV=1	20	2	2	1	108	12.6	9.98	90	2	0.817	0.486	0.599	0.671	1.093	1.173	1.047	1.298	1.328	1.488	20.4	14.4	13.7	19.7	9.3	26.6	11.7	36.5	40	31.1
A0A0H3PR03	Gifsy-1 prophage VmtV OS=Escherichia coli O157:H7 (strain EC869) OX=478008 GN=ECH7EC869_3592 PE=4 SV=1	14	3	3	3	247	25.7	5.05	49	3	1.109	0.487	0.62	0.604	0.872	1.001	0.963	1.633	1.105	1.605	522.2	272.6	267.6	334.3	140	428.1	202.9	866.5	627.9	632.8
P0A8X1	UPF0307 protein YjgA OS=Escherichia coli O157:H7 OX=83334 GN=yjgA PE=3 SV=1	28	6	8	5	183	21.3	5.45	140	6	0.908	0.488	0.602	0.503	1.255	1.198	1.451	1.199	1.043	1.352	175.3	111.8	106.5	114.2	82.6	210	125.3	260.8	242.9	218.6
P0AF91	Regulator of ribonuclease activity B OS=Escherichia coli O157:H7 OX=83334 GN=rraB PE=3 SV=1	15	3	6	3	138	15.6	3.8	154	3	0.909	0.488	0.501	0.443	1.107	1.137	1.456	1.435	1.086	1.437	129.5	82.6	65.5	74.2	53.8	147.2	92.9	230.4	186.8	171.5
A0A384L464	Uncharacterized protein OS=Escherichia coli O157:H7 OX=83334 GN=yecH PE=4 SV=1	18	1	2	1	79	8.6	6.02	91	1	0.879	0.489	0.311	0.236	0.786	1.503	0.871	1.791	2.106	1.028	35.4	23.4	11.5	11.2	10.8	55	15.7	81.3	102.4	34.7
A0A0H3JD71	PsiB protein OS=Escherichia coli O157:H7 OX=83334 GN=psiB PE=4 SV=1	15	3	3	3	144	15.8	5.07	77	3	1.099	0.489	0.601	0.545	1.028	1.147	1.194	1.486	1.181	1.23	40.1	21.2	20.1	23.4	12.8	38	19.5	61.1	52	37.6
A0A0H3PQJ9	Uncharacterized protein OS=Escherichia coli O157:H7 (strain EC869) OX=478008 GN=ECH7EC869_4174 PE=4 SV=1	8	1	1	1	106	12.1	8.09	17	1	0.964	0.49	0.365	0.617	0.851	0.809	1.869	1.157	1.967	0.911	60.5	36.5	21	45.5	18.2	46.1	52.5	81.8	148.9	47.9
A0A0H3PQ89	Phage shock protein E OS=Escherichia coli O157:H7 (strain EC869) OX=478008 GN=pspE PE=4 SV=1	48	6	14	6	104	11.5	8.15	191	6	1.031	0.49	0.478	0.521	0.718	1.184	0.938	1.737	1.897	1.007	320.5	180.9	136.2	190.5	76.2	334.3	130.6	608.5	711.8	262.2
P0AE73	Antitoxin MazE OS=Escherichia coli O157:H7 OX=83334 GN=mazE PE=3 SV=1	17	2	2	2	82	9.4	4.84	37	2	1.001	0.49	0.459	0.533	1.142	1.249	1.408	1.375	1.148	1.195	69.9	40.7	29.4	43.8	27.2	79.2	44	108.2	96.7	69.9
A0A384LAF7	Uncharacterized protein OS=Escherichia coli O157:H7 OX=83334 GN=yejG PE=4 SV=1	46	4	6	4	114	12.5	4.88	203	4	0.863	0.49	0.418	0.438	0.98	1.385	1.239	1.564	1.32	1.303	101.7	68.6	45.2	60.7	39.4	148.3	65.4	207.7	187.7	128.7
Q8X9R4	Lipoprotein OS=Escherichia coli O157:H7 OX=83334 GN=ynbE PE=4 SV=1	57	4	5	4	61	6.8	5.97	75	4	0.81	0.49	0.458	0.452	1.14	1.443	1.05	1.388	1.398	1.372	132	95	68.5	86.6	63.4	213.6	76.6	254.9	274.9	187.3
Q8XE41	Outer membrane porin C OS=Escherichia coli O157:H7 OX=83334 GN=ompC PE=3 SV=1	74	24	391	21	367	40.5	4.78	10980	24	0.977	0.49	0.374	0.392	1.037	1.204	1.142	1.515	1.439	1.43	8308.5	4947.5	2917.7	3913.4	3004.9	9296.4	4346.7	14506.4	14755.2	10182.4
Q8XD25	Transcriptional regulator OS=Escherichia coli O157:H7 OX=83334 GN=ybaQ PE=4 SV=1	22	3	3	3	131	15.2	7.42	85	3	0.94	0.49	0.509	0.464	1.144	1.23	1.111	1.344	1.236	1.532	82.4	51	40.9	47.8	34.2	97.9	43.6	132.7	130.7	112.5
Q8X6S6	PanD regulatory factor OS=Escherichia coli O157:H7 OX=83334 GN=panM PE=3 SV=1	29	3	4	3	127	14.5	8.18	143	3	0.965	0.49	0.54	0.611	1.037	1.169	1.015	1.467	1.165	1.539	75.6	45.6	38.8	56.3	27.7	83.2	35.6	129.5	110.1	101
P0ADV3	Lipopolysaccharide export system protein LptA OS=Escherichia coli O157:H7 OX=83334 GN=lptA PE=3 SV=1	22	5	10	5	185	20.1	8.98	112	5	0.989	0.491	0.521	0.494	1.126	1.332	1.158	1.361	1.189	1.34	527.6	311.3	254.7	310.1	205	645.4	276.6	818.2	765.8	598.8
A0A0H3PI99	Uncharacterized protein OS=Escherichia coli O157:H7 (strain EC869) OX=478008 GN=ECH7EC869_4615 PE=4 SV=1	14	3	3	2	168	19	5.14	64	3	0.92	0.491	0.55	0.565	1.198	1.244	1.175	1.23	1.275	1.351	120.7	76.6	66.1	87.2	53.6	148.3	69	181.9	201.9	148.5
P0A980	Cold shock-like protein CspG OS=Escherichia coli O157:H7 OX=83334 GN=cspG PE=3 SV=1	86	6	43	4	70	7.8	5.95	743	6	0.96	0.491	0.406	0.393	1.129	1.163	0.996	1.773	1.164	1.524	262.1	159.4	101.5	126.1	105.1	288.3	121.7	545.2	383.3	348.5
A0A0H3JPG3	Uncharacterized protein OS=Escherichia coli O157:H7 OX=83334 GN=yrbB PE=4 SV=1	26	3	4	3	129	14.4	5.27	150	3	1.005	0.493	0.52	0.435	0.91	1.241	1.253	1.497	1.331	1.314	149	86.9	70.7	75.8	46	167.1	83.1	249.9	238	163.1
P0AF51	Uncharacterized protein YjbR OS=Escherichia coli O157:H7 OX=83334 GN=yjbR PE=4 SV=1	26	3	9	3	118	13.5	6.52	57	3	1.076	0.494	0.551	0.599	1.148	1.247	1.07	1.443	1.242	1.131	210.6	114.9	98.8	137.8	76.6	221.7	93.7	318.1	293.2	185.4
P0AB16	Uncharacterized protein YccJ OS=Escherichia coli O157:H7 OX=83334 GN=yccJ PE=4 SV=1	76	4	14	4	75	8.5	4.74	385	4	0.998	0.494	0.348	0.391	0.893	1.183	1.235	1.805	1.482	1.172	231	135.8	73.8	106.3	70.5	248.7	127.9	470.6	413.7	227.2
P69426	Sec-independent protein translocase protein TatB OS=Escherichia coli O157:H7 OX=83334 GN=tatB PE=3 SV=1	44	8	16	8	171	18.4	5.22	268	8	0.955	0.494	0.522	0.51	1.16	1.194	1.278	1.434	1.177	1.276	485.1	298.2	242.8	304.5	201	550.7	290.6	820.6	721	542.9
P0ACH0	Heat shock protein 15 OS=Escherichia coli O157:H7 OX=83334 GN=hslR PE=3 SV=1	20	3	3	3	133	15.5	9.94	35	3	1.005	0.494	0.586	0.475	1.326	1.384	1.201	1.233	0.998	1.299	85.8	50.1	45.9	47.7	38.6	107.3	45.9	118.6	102.8	92.9
Q8XB46	Hyperosmotically inducible periplasmic protein OS=Escherichia coli O157:H7 OX=83334 GN=osmY PE=4 SV=2	40	7	10	7	201	21.1	6.37	345	7	0.927	0.494	0.517	0.554	1.103	1.244	1.167	1.415	1.258	1.321	365.5	231.3	186.9	256.6	148.3	445.2	206	628.6	598.1	436.2
P0ACG2	DNA-binding protein StpA OS=Escherichia coli O157:H7 OX=83334 GN=stpA PE=3 SV=1	46	7	12	7	134	15.3	8.4	364	7	0.939	0.494	0.574	0.609	1.2	1.127	1.305	1.297	1.12	1.334	147.1	91.9	82.5	112.2	64.1	160.4	91.5	229	211.8	175.1
A0A0H3PUE5	HicB family protein OS=Escherichia coli O157:H7 (strain EC869) OX=478008 GN=ECH7EC869_1467 PE=4 SV=1	19	3	4	3	119	13.4	5.5	59	3	0.967	0.495	0.429	0.375	1.141	1.401	1.118	1.405	1.41	1.26	254.7	154.8	103.6	116.1	102.5	335.3	131.8	416.9	448.2	278
P0AC04	Outer membrane protein assembly factor BamD OS=Escherichia coli O157:H7 OX=83334 GN=bamD PE=3 SV=1	52	12	23	12	245	27.8	6.6	614	12	0.943	0.495	0.464	0.472	1.007	1.252	1.241	1.476	1.337	1.313	555.8	346.9	250.8	327.4	202.4	670.3	327.3	980.2	950.9	648
B5YSW3	Arginine repressor OS=Escherichia coli O157:H7 (strain EC4115 / EHEC) OX=444450 GN=argR PE=3 SV=1	13	3	3	3	156	17	5.03	40	3	0.98	0.496	0.523	0.517	1.017	1.371	1.054	1.401	1.328	1.312	162.8	97.9	79.7	100.9	57.6	206.9	78.4	262.2	266.1	182.6
A0A0H3PQ65	DNA-binding protein OS=Escherichia coli O157:H7 (strain EC869) OX=478008 GN=ECH7EC869_3674 PE=4 SV=1	24	3	3	3	109	12	9.31	39	3	0.921	0.497	0.57	0.433	1.229	1.312	1.104	1.299	1.32	1.315	95.8	61.4	54.4	52.9	43.6	124	51.4	152.2	165.7	114.6
A0A384KXP2	DNA gyrase inhibitor OS=Escherichia coli O157:H7 OX=83334 GN=sbmC PE=3 SV=1	25	3	5	3	157	18.1	4.7	168	3	1.002	0.498	0.592	0.355	1.091	1.347	1.135	1.49	1.223	1.266	137.1	81	74.2	57.1	50.9	167.3	69.5	229.6	201.9	145
P0AE80	Magnesium and cobalt efflux protein CorC OS=Escherichia coli O157:H7 OX=83334 GN=corC PE=3 SV=1	46	12	24	12	292	33.3	4.7	502	12	0.932	0.498	0.489	0.455	1.104	1.24	1.269	1.395	1.272	1.347	596.4	379.2	287	342.3	241.1	720.8	363.6	1006.6	982.5	722.1
Q8X7X0	DksA-type zinc finger protein OS=Escherichia coli O157:H7 OX=83334 GN=ybiI PE=4 SV=1	18	2	2	2	88	9.8	5.48	45	2	0.832	0.499	0.586	0.526	1.085	1.26	1.198	1.464	1.251	1.298	66.6	47.4	43	49.5	29.6	91.6	42.9	132	120.8	87
A0A0H3PRN0	Ethanolamine utilization protein EutM OS=Escherichia coli O157:H7 (strain EC869) OX=478008 GN=eutM PE=4 SV=1	32	3	5	3	97	9.9	6.52	197	3	0.946	0.501	0.491	0.457	1.102	1.3	1.107	1.407	1.42	1.269	182.1	114.6	86.7	103.4	72.4	227.3	95.4	305.3	329.9	204.7
P0A9L1	FKBP-type peptidyl-prolyl cis-trans isomerase SlyD OS=Escherichia coli O157:H7 OX=83334 GN=slyD PE=3 SV=1	51	6	41	6	196	20.8	5.05	1290	6	0.939	0.501	0.591	0.557	1.142	1.115	1.169	1.42	1.167	1.399	246.8	156.6	142.3	172.1	102.4	266.1	137.5	420.5	370.2	308
A0A0H3PGC7	Iss OS=Escherichia coli O157:H7 (strain EC869) OX=478008 GN=ECH7EC869_5536 PE=4 SV=1	33	3	14	1	97	10.4	8.31	222	3	0.999	0.502	0.486	0.456	1.01	1.214	1.136	1.576	1.408	1.214	145.8	87	65.1	78.3	50.3	160.9	74.2	259.2	248	148.4
P64480	Uncharacterized protein YdiZ OS=Escherichia coli O157:H7 OX=83334 GN=ydiZ PE=4 SV=1	14	1	2	1	96	10.9	4.32	120	1	0.895	0.502	0.514	0.507	1.242	1.127	1.444	1.545	0.964	1.259	208.4	138.9	109.8	138.9	98.6	238.4	150.5	405.3	270.7	245.6
B5YY53	Iron-sulfur cluster assembly protein CyaY OS=Escherichia coli O157:H7 (strain EC4115 / EHEC) OX=444450 GN=cyaY PE=3 SV=1	63	6	10	6	106	12.2	4.49	267	6	0.903	0.502	0.422	0.459	0.947	1.233	1.209	1.524	1.51	1.292	237.7	157	101.7	141.9	85	294.7	142.5	452.1	479.4	284.8
A0A0H3PM86	Uncharacterized protein OS=Escherichia coli O157:H7 (strain EC869) OX=478008 GN=ECH7EC869_4714 PE=4 SV=1	39	8	11	8	225	24.2	7.39	285	8	0.951	0.502	0.603	0.527	1.158	1.22	1.17	1.344	1.181	1.344	322.7	202.5	187.6	210.1	134	375.8	177.7	513.7	483.5	381.9
Q7DBI9	Putative transposase OS=Escherichia coli O157:H7 OX=83334 GN=Z1933 PE=4 SV=1	41	3	3	2	108	12.6	9.29	124	3	0.995	0.502	0.482	0.491	1.243	1.2	0.947	1.463	1.266	1.411	71.8	43.1	31.9	41.7	30.6	78.7	30.6	119	110.3	85.3
P0A6R5	DNA-binding protein Fis OS=Escherichia coli O157:H7 OX=83334 GN=fis PE=3 SV=1	33	2	3	2	98	11.2	9.35	55	2	0.754	0.502	0.389	0.563	0.974	1.02	1.479	1.24	1.533	1.546	64.2	50.8	30.4	56.4	28.3	78.9	56.4	119	157.5	110.3
A0A0H3Q391	Uncharacterized protein OS=Escherichia coli O157:H7 (strain EC869) OX=478008 GN=ECH7EC869_5018 PE=4 SV=1	39	4	5	4	128	14.4	5.06	207	4	0.982	0.503	0.576	0.449	1.134	1.363	1.238	1.407	1.131	1.218	258.3	157.2	138.8	139	101.7	325.7	145.8	416.9	358.9	268.4
P68193	Stationary-phase-induced ribosome-associated protein OS=Escherichia coli O157:H7 OX=83334 GN=sra PE=3 SV=1	58	4	11	4	45	5.1	11.05	150	4	0.976	0.503	0.5	0.468	1.036	1.242	1.194	1.525	1.267	1.289	508.8	311.6	238.7	286.7	184.1	588.2	278.6	895.9	796.8	562.7
P64532	Transcriptional repressor RcnR OS=Escherichia coli O157:H7 OX=83334 GN=rcnR PE=3 SV=1	28	3	3	3	90	10.1	8.73	108	3	0.938	0.503	0.609	0.548	1.221	1.166	1.224	1.33	1.123	1.338	99.1	63.2	59	68.1	44	111.9	57.9	158.3	143.1	118.4
A0A0H3JG60	Flagellar protein OS=Escherichia coli O157:H7 OX=83334 GN=fliO PE=3 SV=1	10	1	1	1	101	10.7	10.58	58	1	0.865	0.504	0.709	0.614	1.274	1.371	0.848	1.389	1.186	1.239	20.5	14.2	15.4	17.1	10.3	29.5	9	37.1	33.9	24.6
B5YTW5	Fe/S biogenesis protein NfuA OS=Escherichia coli O157:H7 (strain EC4115 / EHEC) OX=444450 GN=nfuA PE=3 SV=1	31	6	15	6	191	21	4.64	410	6	0.936	0.505	0.487	0.45	1.121	1.407	1.185	1.395	1.319	1.196	562.3	360.2	268.2	317.6	229.6	767.8	318.6	944.2	955.9	602
Q8XBN5	Transcriptional regulator OS=Escherichia coli O157:H7 OX=83334 GN=yfeC PE=4 SV=1	21	3	3	3	119	13.4	9.63	80	3	0.984	0.505	0.677	0.446	1.191	1.328	1.154	1.287	1.094	1.334	115.8	70.7	73.1	61.7	47.8	142	60.8	170.7	155.4	131.5
A0A0H3PM91	Putative membrane protein OS=Escherichia coli O157:H7 (strain EC869) OX=478008 GN=ECH7EC869_4826 PE=4 SV=1	28	5	9	5	219	23.8	5.21	268	5	0.9	0.506	0.497	0.59	1.104	1.297	1.374	1.246	1.005	1.48	231.3	154.6	117.2	178.5	96.8	303	158.1	361.1	311.9	318.8
P0AF60	Uncharacterized protein YjdI OS=Escherichia coli O157:H7 OX=83334 GN=yjdI PE=4 SV=1	14	1	2	1	76	8.5	8.48	79	1	0.926	0.507	0.474	0.581	1.068	1.137	1.261	1.516	1.308	1.222	63.3	41.2	29.7	46.7	24.9	70.6	38.6	116.8	107.9	70
A0A0H3PIR9	OmpA family protein OS=Escherichia coli O157:H7 (strain EC869) OX=478008 GN=ECH7EC869_2851 PE=4 SV=1	45	5	5	5	127	13.7	8.41	159	5	1.035	0.507	0.482	0.522	1.015	1.247	1.198	1.412	1.234	1.348	99.6	58	42.5	59	33.3	108.9	51.6	153	143.2	108.6
P0AAU1	Uncharacterized protein YbeL OS=Escherichia coli O157:H7 OX=83334 GN=ybeL PE=4 SV=1	43	6	8	6	160	18.8	5.2	154	6	0.915	0.507	0.546	0.494	1.323	1.148	1.183	1.348	1.164	1.371	147.2	96.9	80.5	93.4	72.6	167.7	85.2	244.4	226	184.8
Q8X6P6	Lipoprotein OS=Escherichia coli O157:H7 OX=83334 GN=dcrB PE=4 SV=2	58	11	45	11	185	19.8	5.33	1043	11	0.978	0.508	0.602	0.48	1.182	1.27	1.237	1.296	1.122	1.327	804.1	496.5	453.4	463.6	331.4	948.1	455.4	1200.3	1113.2	913.9
A0A0H3PTS8	Uncharacterized protein OS=Escherichia coli O157:H7 (strain EC869) OX=478008 GN=ECH7EC869_0695 PE=4 SV=1	27	2	2	2	56	6.8	8.84	28	2	0.841	0.508	0.498	0.457	0.952	1.425	1.048	1.379	1.559	1.334	78.5	56.3	42.6	50.2	30.3	120.8	43.8	145	175.6	104.3
Q8X964	Cell division coordinator CpoB OS=Escherichia coli O157:H7 OX=83334 GN=ybgF PE=3 SV=1	37	7	17	7	263	28.2	8.19	410	7	0.956	0.508	0.546	0.504	1.072	1.266	1.19	1.365	1.237	1.355	511.3	323	267.7	317.1	195.4	614.7	284.7	822.5	797.9	606.7
Q8XCD0	Uncharacterized protein OS=Escherichia coli O157:H7 OX=83334 GN=yjgF PE=4 SV=2	55	7	26	7	141	15.2	6.11	804	7	0.938	0.508	0.521	0.524	0.999	1.175	1.104	1.572	1.265	1.394	1210.4	779	616.6	796	439.7	1377.6	637.9	2286.4	1970.2	1506.8
A0A384KAH9	Uncharacterized protein OS=Escherichia coli O157:H7 OX=83334 GN=ybjC PE=4 SV=1	8	2	2	2	95	10.5	9.41	31	2	1.028	0.509	0.536	0.524	1.259	1.269	0.972	1.293	1.404	1.207	18.2	10.7	8.7	10.9	7.6	20.4	7.7	25.8	30	17.9
Q8XBK1	Endoribonuclease YbeY OS=Escherichia coli O157:H7 OX=83334 GN=ybeY PE=3 SV=1	10	1	6	1	155	17.5	4.3	165	1	1.034	0.509	0.501	0.535	1.013	1.315	0.979	1.446	1.32	1.347	130.8	76.5	58.1	79.6	43.7	151	55.4	206	201.4	142.7
Q7DB61	GrlR OS=Escherichia coli O157:H7 OX=83334 GN=grlR PE=1 SV=1	13	2	2	2	123	13.9	5.2	66	2	0.965	0.509	0.442	0.522	1.079	1.314	1.109	1.416	1.286	1.357	112.7	70.7	47.3	71.7	43	139.4	58	186.3	181.3	132.8
P0AGD2	Superoxide dismutase [Cu-Zn] OS=Escherichia coli O157:H7 OX=83334 GN=sodC PE=3 SV=1	29	5	6	5	173	17.7	6.42	121	5	0.966	0.51	0.575	0.569	1.036	1.161	1.15	1.438	1.317	1.276	239	149.9	130.3	165.5	87.4	260.7	127.3	400.8	393.1	264.4
P0AA06	Phosphocarrier protein HPr OS=Escherichia coli O157:H7 OX=83334 GN=ptsH PE=3 SV=1	58	4	21	4	85	9.1	5.83	577	4	0.931	0.51	0.489	0.455	1.08	1.336	1.184	1.448	1.247	1.32	901.4	586.3	434	518.3	356.6	1174.7	513.2	1580.2	1456.9	1070.4
P0AGL0	HTH-type transcriptional regulator IscR OS=Escherichia coli O157:H7 OX=83334 GN=iscR PE=3 SV=1	40	4	13	4	162	17.3	7.34	246	4	0.973	0.51	0.535	0.45	1.178	1.293	1.093	1.448	1.172	1.348	117	72.8	58.9	63.6	48.3	141.2	58.8	196.1	170	135.7
P0ABE8	Soluble cytochrome b562 OS=Escherichia coli O157:H7 OX=83334 GN=cybC PE=3 SV=1	27	4	7	4	128	14.1	7.4	147	4	0.975	0.511	0.618	0.584	1.122	1.166	1.169	1.417	1.156	1.282	245.7	153.2	142.8	173.2	96.5	266.9	131.9	402.6	351.5	270.6
P0AAX1	Multidrug efflux pump accessory protein AcrZ OS=Escherichia coli O157:H7 OX=83334 GN=acrZ PE=3 SV=1	16	2	3	2	49	5.3	7.24	42	2	1.008	0.512	0.707	0.633	0.929	1.21	1.074	1.411	1.379	1.137	142.2	85.9	91.5	105	44.7	155	67.8	224.3	234.8	134.4
P62709	2,3-bisphosphoglycerate-dependent phosphoglycerate mutase OS=Escherichia coli O157:H7 OX=83334 GN=gpmA PE=3 SV=2	32	12	46	12	250	28.5	6.18	962	12	0.95	0.512	0.594	0.545	1.143	1.19	1.195	1.298	1.306	1.267	1265.3	810.2	725.4	852.6	519.1	1438.9	712.2	1948.3	2098.7	1413.7
P0AEM8	RNA polymerase sigma factor FliA OS=Escherichia coli O157:H7 OX=83334 GN=fliA PE=3 SV=1	16	4	4	4	239	27.5	5.31	120	4	0.877	0.512	0.575	0.622	1.213	1.293	1.067	1.333	1.208	1.301	85.2	59.1	51.2	71.1	40.2	114.1	46.4	145.9	141.6	105.9
P0AAD0	Iron-binding protein IscA OS=Escherichia coli O157:H7 OX=83334 GN=iscA PE=3 SV=1	40	5	6	5	107	11.5	4.88	90	5	0.987	0.512	0.5	0.534	1.137	1.189	1.093	1.421	1.303	1.323	284.8	175.6	132.2	181	111.9	311.5	141.2	461.8	453.6	319.8
P0A7P1	50S ribosomal protein L33 OS=Escherichia coli O157:H7 OX=83334 GN=rpmG PE=3 SV=2	51	4	8	4	55	6.4	10.24	97	4	0.963	0.512	0.53	0.47	1.239	1.152	1.341	1.333	1.109	1.351	298.9	189	150.8	171.4	131.2	324.9	186.4	466.2	415.5	351.4
P69823	Ascorbate-specific PTS system EIIB component OS=Escherichia coli O157:H7 OX=83334 GN=ulaB PE=3 SV=1	12	2	2	2	101	10.9	6.77	26	2	0.977	0.513	0.527	0.534	1.131	1.248	1.205	1.442	1.146	1.276	111.2	69.4	55	71.4	43.9	129	61.4	184.9	157.3	121.6
P66024	Peptide chain release factor 2 OS=Escherichia coli O157:H7 OX=83334 GN=prfB PE=3 SV=1	47	18	30	18	365	41.2	4.75	581	18	1.002	0.513	0.568	0.534	1.068	1.217	1.208	1.397	1.153	1.339	1430	868.8	742.2	896.2	519.4	1577.3	771.6	2245.5	1985.3	1600
P0ADB6	Entericidin A OS=Escherichia coli O157:H7 OX=83334 GN=ecnA PE=3 SV=1	17	1	1	1	41	4.4	10.01	29	1	0.911	0.514	0.615	0.501	1.095	1.27	1.088	1.298	1.406	1.302	49.8	33.4	30.8	32.2	20.4	63	26.6	79.9	92.7	59.6
Q7DBI0	Flagellin OS=Escherichia coli O157:H7 OX=83334 GN=fliC PE=3 SV=1	92	40	210	40	585	59.9	4.93	7827	40	0.965	0.514	0.419	0.487	1.141	1.3	1.188	1.348	1.222	1.415	3958.8	2505.5	1574.2	2349.5	1596	4841.1	2181.8	6230.7	6048.1	4861.3
B5YT06	Peptide deformylase OS=Escherichia coli O157:H7 (strain EC4115 / EHEC) OX=444450 GN=def PE=3 SV=1	50	7	11	7	169	19.3	5.35	332	7	0.94	0.515	0.467	0.456	1.117	1.261	1.161	1.344	1.402	1.337	162.8	106	74.1	92.8	66	198.4	90	262.4	293.1	194
P69915	Translational regulator CsrA OS=Escherichia coli O157:H7 OX=83334 GN=csrA PE=3 SV=1	82	6	17	6	61	6.9	8.62	322	6	0.942	0.515	0.381	0.38	1.074	1.267	1.194	1.53	1.284	1.434	494	320.7	183.1	234.5	192.1	603.2	280.1	903.7	812	629.6
Q8XCN7	Uncharacterized protein OS=Escherichia coli O157:H7 OX=83334 GN=yfcZ PE=4 SV=2	67	4	16	4	94	10.3	4.36	352	4	0.862	0.516	0.467	0.482	0.859	1.12	1.125	1.294	2.214	1.06	332.2	236.1	165	218.5	112.9	391.8	194	561.8	1028.8	342
P0A7M0	50S ribosomal protein L27 OS=Escherichia coli O157:H7 OX=83334 GN=rpmA PE=3 SV=2	68	8	25	8	85	9.1	10.58	547	8	1.033	0.516	0.536	0.507	0.768	1.265	0.971	1.402	1.641	1.362	956.9	567.9	454.9	552.3	242.7	1064.9	402.6	1463.6	1834.8	1056.9
P65291	Uncharacterized lipoprotein YfgH OS=Escherichia coli O157:H7 OX=83334 GN=yfgH PE=3 SV=1	5	1	1	1	172	17.7	8.43	47	1	0.896	0.516	0.432	0.392	1.055	1.156	1.391	1.498	1.194	1.47	37.1	25.4	16.4	19.1	14.9	43.5	25.8	69.9	59.7	51
P0AFM7	Phage shock protein A OS=Escherichia coli O157:H7 OX=83334 GN=pspA PE=3 SV=2	50	15	36	15	222	25.5	5.49	420	15	0.933	0.517	0.561	0.646	1.159	1.299	1.239	1.3	1.122	1.224	1372.6	904.7	756.5	1117.1	581.8	1735.9	816.1	2156.1	1992	1509.3
P67176	Probable transcriptional regulatory protein YebC OS=Escherichia coli O157:H7 OX=83334 GN=yebC PE=3 SV=1	36	10	27	10	246	26.4	4.88	545	10	0.989	0.517	0.543	0.511	1.037	1.342	1.16	1.319	1.261	1.32	1014.2	629.8	510.7	616.1	362.5	1250	532.6	1524.1	1559.8	1133.9
A0A0H3PPL7	Arginine ABC transporter, periplasmic arginine-binding protein ArtJ OS=Escherichia coli O157:H7 (strain EC869) OX=478008 GN=artJ PE=3 SV=1	49	8	13	8	243	26.8	6.79	385	8	0.951	0.517	0.486	0.573	0.901	1.009	1.392	1.34	1.278	1.553	264.4	170.8	123.8	187.2	85.4	254.8	173.2	419.6	428.4	361.5
A8B1J0	Phage minor tail protein OS=Escherichia coli O157:H7 OX=83334 GN=ECs_2951 PE=4 SV=1	7	1	1	1	140	15.8	6	53	1	1.086	0.518	0.62	0.747	1.243	1.067	0.984	1.612	0.959	1.164	32.3	18.3	16.9	26.1	12.6	28.8	13.1	54	34.4	29
A0A0H3PQR8	Ribose ABC transporter, periplasmic ribose-binding protein OS=Escherichia coli O157:H7 (strain EC869) OX=478008 GN=rbsB PE=4 SV=1	60	16	38	16	293	30.7	7.47	959	16	0.967	0.518	0.584	0.52	1.195	1.287	1.139	1.299	1.166	1.325	1248.7	794.1	691.6	789.3	526.3	1509.4	658	1889.3	1815.8	1433.2
Q8XBL2	7,8-dihydroneopterin aldolase OS=Escherichia coli O157:H7 OX=83334 GN=folB PE=3 SV=2	13	2	2	2	122	13.6	4.86	58	2	0.839	0.518	0.594	0.598	0.995	1.26	1.203	1.367	1.164	1.462	129.1	94.6	83.8	108.1	52.2	176	82.8	236.8	216	188.3
A0A0H3PJ91	Uncharacterized protein OS=Escherichia coli O157:H7 (strain EC869) OX=478008 GN=ECH7EC869_0262 PE=4 SV=1	34	6	6	6	166	18.1	4.88	115	6	0.899	0.519	0.585	0.588	1.1	1.219	1.207	1.339	1.266	1.279	149.6	102.5	89.2	115.1	62.4	184.1	89.9	250.9	254	178.2
B5Z231	Protein GrpE OS=Escherichia coli O157:H7 (strain EC4115 / EHEC) OX=444450 GN=grpE PE=3 SV=1	49	12	38	12	197	21.8	4.75	803	12	0.917	0.519	0.473	0.498	1.086	1.303	1.192	1.365	1.352	1.297	1203.4	809.3	569.2	768.4	486.1	1553.7	700.4	2019	2141.4	1426.8
Q8XCU6	UPF0235 protein YggU OS=Escherichia coli O157:H7 OX=83334 GN=yggU PE=1 SV=2	52	4	5	4	96	10.4	9.47	188	4	0.991	0.519	0.526	0.518	0.989	1.355	1.15	1.342	1.259	1.35	102.3	63.6	49.8	62.9	34.8	127	53.1	156.1	156.8	116.7
A0A384KFV5	Molybdopterin converting factor, subunit 2 OS=Escherichia coli O157:H7 OX=83334 GN=moaE PE=4 SV=1	40	6	9	6	150	17	5.38	233	6	0.912	0.521	0.574	0.513	1.234	1.201	1.218	1.371	1.106	1.35	323.4	219.4	186.6	214	149.3	386.7	193.4	547.8	473.4	401.1
A0A0H3PRI2	IS911, transposase orfA OS=Escherichia coli O157:H7 (strain EC869) OX=478008 GN=ECH7EC869_2488 PE=4 SV=1	60	5	7	5	101	11.6	9.85	222	5	0.998	0.521	0.583	0.556	1.035	1.145	1.139	1.414	1.156	1.454	157.5	97.8	84.3	103.1	55.7	164.1	80.5	251.5	220.2	192.2
Q8XC04	Small heat shock protein IbpB OS=Escherichia coli O157:H7 OX=83334 GN=ibpB PE=3 SV=2	8	1	1	1	142	16.1	5.29	36	1	0.852	0.522	0.559	0.295	1.237	1.402	1.22	1.571	1.028	1.313	10.3	7.5	6.2	4.2	5.1	15.4	6.6	21.4	15	13.3
P0C265	Uncharacterized protein YibT OS=Escherichia coli O157:H7 OX=83334 GN=yibT PE=4 SV=1	59	3	6	3	69	8	9.41	245	3	0.923	0.522	0.407	0.386	1.12	1.355	1.167	1.428	1.353	1.34	129.7	87.2	52.4	63.8	53.7	173	73.4	226.2	229.4	157.8
P0AGK6	RNA-binding protein YhbY OS=Escherichia coli O157:H7 OX=83334 GN=yhbY PE=4 SV=1	28	3	6	3	97	10.8	9.38	158	3	0.945	0.522	0.529	0.503	1.135	1.289	1.235	1.297	1.155	1.389	205.4	134.9	105.5	128.7	84.2	254.5	120.2	317.8	303	252.9
A0A384L4M3	Lysine-, arginine-, ornithine-binding periplasmic protein OS=Escherichia coli O157:H7 OX=83334 GN=argT PE=3 SV=1	41	9	10	8	260	27.9	5.86	299	9	0.959	0.523	0.583	0.606	1.081	1.178	1.055	1.386	1.303	1.326	216.9	140.6	120.8	161	83.4	242	106.8	353.2	355.4	251.2
A0A0H3PRB5	6-carboxy-5,6,7,8-tetrahydropterin synthase OS=Escherichia coli O157:H7 (strain EC869) OX=478008 GN=queD PE=3 SV=1	49	5	7	5	120	13.6	6.51	153	5	0.886	0.524	0.502	0.485	1.113	1.352	1.097	1.492	1.338	1.211	201.9	141.8	104.8	129.8	86.5	279.7	111.8	383	367.6	231.1
A0A2Z6FMA9	Uncharacterized protein OS=Escherichia coli O157:H7 OX=83334 GN=yecJ PE=4 SV=1	17	2	2	2	83	9.1	5.33	52	2	1.051	0.525	0.536	0.366	1.128	1.211	1.047	1.508	1.343	1.286	99.7	59.2	46.6	40.8	36.5	104.4	44.5	161.3	153.8	102.2
P0AFF8	Transcription termination/antitermination protein NusA OS=Escherichia coli O157:H7 OX=83334 GN=nusA PE=3 SV=1	45	22	65	22	495	54.8	4.64	1513	22	0.94	0.525	0.564	0.582	1.041	1.111	1.31	1.458	1.107	1.364	1570.1	1041.9	863	1143.5	592.9	1685	979.3	2743.4	2230.4	1908.9
P0AGB5	RNA polymerase sigma factor RpoH OS=Escherichia coli O157:H7 OX=83334 GN=rpoH PE=3 SV=1	17	4	4	4	284	32.4	5.94	158	4	0.863	0.525	0.841	0.562	1.186	1.011	1.196	1.398	0.937	1.481	73.8	53.4	65.9	56.5	34.6	78.5	45.8	134.7	96.7	106.1
B5YWX8	50S ribosomal protein L25 OS=Escherichia coli O157:H7 (strain EC4115 / EHEC) OX=444450 GN=rplY PE=3 SV=1	70	7	61	7	94	10.7	9.6	1252	7	0.906	0.526	0.558	0.564	1.146	1.182	1.259	1.273	1.126	1.46	950.7	655.5	536.4	695.8	409.8	1126.5	591.1	1504.1	1425.3	1282.4
A0A0H3PHB1	Major tail protein V OS=Escherichia coli O157:H7 (strain EC869) OX=478008 GN=ECH7EC869_4204 PE=4 SV=1	24	5	5	5	250	26.3	5.05	110	5	0.954	0.527	0.573	0.551	1.05	1.315	1.207	1.325	1.239	1.26	138.3	90.7	76.1	93.9	51.9	173.1	78.3	216.4	216.6	153
Q8X9U7	Uncharacterized protein OS=Escherichia coli O157:H7 OX=83334 GN=ydcA PE=4 SV=1	53	3	3	3	57	5.8	9.36	99	3	0.839	0.528	0.377	0.343	0.678	1.761	0.955	1.541	1.917	1.061	108.6	81.2	44.7	52.2	29.9	206.9	55.3	224.7	299.3	115
A0A3G4X150	Arsenate reductase OS=Escherichia coli O157:H7 OX=83334 GN=Z3758 PE=3 SV=1	51	5	6	5	119	13.4	6.14	47	5	0.946	0.528	0.586	0.531	1.125	1.228	1.182	1.416	1.205	1.253	112.7	74.7	64	74.3	45.7	132.8	63	190	173.1	125
A0A0H3PSV1	Ribosome maturation factor RimP OS=Escherichia coli O157:H7 (strain EC869) OX=478008 GN=rimP PE=3 SV=1	47	6	14	6	154	17	4.7	310	6	0.978	0.528	0.583	0.466	1.183	1.195	1.318	1.419	0.956	1.375	247	158.4	135	138.5	101.9	274.1	149	404	291.3	291
A0A0H3PHU6	Phospholipid-binding protein OS=Escherichia coli O157:H7 (strain EC869) OX=478008 GN=ECH7EC869_2913 PE=4 SV=1	42	6	8	6	149	16	6	307	6	0.904	0.528	0.609	0.576	1.16	1.123	1.166	1.356	1.066	1.511	262.2	182	162	196.6	114.8	296	151.5	443.4	373.3	367.2
A0A0H3PQ31	Putative prophage tail fibre C-terminus family OS=Escherichia coli O157:H7 (strain EC869) OX=478008 GN=ECH7EC869_1104 PE=4 SV=1	62	4	7	4	89	10	5.91	263	4	1.083	0.529	0.599	0.514	1.282	1.112	1.323	1.253	1.008	1.297	125.6	72.9	63.7	70.1	50.7	117.1	68.7	163.7	141	126
P0AFX2	Ribosome hibernation promoting factor OS=Escherichia coli O157:H7 OX=83334 GN=hpf PE=3 SV=1	68	5	10	5	95	10.7	7.05	241	5	0.923	0.529	0.528	0.516	1.282	1.227	1.237	1.622	0.791	1.345	318	216.4	166.8	208.9	150.6	383.8	190.8	629.7	329	388.2
Q8X807	Molybdopterin synthase small subunit OS=Escherichia coli O157:H7 OX=83334 GN=moaD PE=4 SV=1	22	2	4	2	81	8.7	4.56	91	2	1.091	0.53	0.554	0.538	1.029	1.065	1.036	1.506	1.559	1.09	106.3	61.4	49.5	61.7	34.2	94.3	45.2	165.4	183.3	89
Q8XAS6	Iron uptake system component EfeO OS=Escherichia coli O157:H7 OX=83334 GN=efeO PE=1 SV=1	13	6	6	6	375	41.1	5.11	85	6	0.926	0.53	0.6	0.53	1.051	1.158	1.486	1.266	1.06	1.393	268.4	182.6	159.3	180.5	103.9	304.6	192.7	413.3	370.4	338
P67604	UPF0267 protein YqfB OS=Escherichia coli O157:H7 OX=83334 GN=yqfB PE=3 SV=1	66	6	13	6	103	11.9	4.82	207	6	0.976	0.531	0.685	0.575	1.05	1.146	1.148	1.508	1.227	1.154	198.7	128.4	127.9	137.6	72.9	211.9	104.6	345.8	301.3	196.8
P62553	Antitoxin CcdA OS=Escherichia coli O157:H7 OX=83334 GN=ccdA PE=1 SV=1	83	4	6	4	72	8.4	5.11	249	4	0.891	0.531	0.367	0.386	1.104	1.337	1.151	1.545	1.451	1.236	87.3	61.8	33	44.5	36.9	119	50.5	170.6	171.6	101.5
Q8XDP0	Oligoribonuclease OS=Escherichia coli O157:H7 OX=83334 GN=orn PE=3 SV=2	42	8	18	8	181	20.7	5.17	350	8	0.948	0.531	0.563	0.556	1.051	1.228	1.244	1.382	1.182	1.313	504.7	336	274.7	347.8	190.8	593.7	296.3	828.7	759.1	585.3
A0A0H3PK24	Uncharacterized protein OS=Escherichia coli O157:H7 (strain EC869) OX=478008 GN=ECH7EC869_3218 PE=4 SV=1	32	5	6	5	112	13.2	8.98	87	5	0.942	0.531	0.546	0.528	1.08	1.247	1.135	1.433	1.206	1.351	213.3	143	113.3	140.7	83.4	256.6	115.1	365.8	329.6	256.3
Q8X931	Molybdate ABC transporter periplasmic binding protein OS=Escherichia coli O157:H7 OX=83334 GN=modA PE=4 SV=1	70	18	38	18	257	27.4	7.47	799	18	0.954	0.532	0.541	0.514	1.143	1.381	1.076	1.303	1.238	1.318	1670.4	1107.2	868.9	1057.9	682.9	2196.5	843.3	2571.7	2615.5	1933.7
P0ADX0	Uncharacterized protein YheV OS=Escherichia coli O157:H7 OX=83334 GN=yheV PE=4 SV=1	35	2	6	2	66	7.6	7.31	211	2	0.902	0.532	0.388	0.454	1.018	1.411	1.168	1.45	1.333	1.344	105.7	74.1	41.7	62.6	40.7	150.3	61.3	191.5	188.6	132
Q8X8V9	D-methionine-binding lipoprotein MetQ OS=Escherichia coli O157:H7 OX=83334 GN=metQ PE=3 SV=1	66	17	54	17	271	29.4	5.4	1283	17	0.95	0.533	0.681	0.633	1.283	1.045	1.261	1.349	0.942	1.323	964.7	642.9	634	755.5	444.6	964.5	573.5	1543.7	1155.1	1125.7
A0A0H3PRY6	Lysozyme OS=Escherichia coli O157:H7 (strain EC869) OX=478008 GN=ECH7EC869_0103 PE=3 SV=1	4	1	1	1	158	17.8	9.2	0	1	0.789	0.533	0.607	0.605	1.065	1.142	1.176	1.336	1.197	1.55	42.1	33.8	29.7	38	19.4	55.4	28.1	80.4	77.1	69.3
Q9S5G3	Histidine biosynthesis bifunctional protein HisIE OS=Escherichia coli O157:H7 OX=83334 GN=hisI PE=3 SV=1	28	8	17	8	203	22.8	5.29	307	8	0.993	0.534	0.476	0.456	0.942	1.303	1.137	1.537	1.291	1.331	366.8	234.6	161.1	198	118.7	437	188	639.9	575.4	411.7
Q9LBU9	Glutamate racemase (Fragment) OS=Escherichia coli O157:H7 OX=83334 GN=murI PE=3 SV=1	15	3	3	1	209	22.8	5.62	37	3	0.791	0.534	0.537	0.469	1.065	0.901	1.171	1.608	1.479	1.444	17.2	13.8	10.7	12	7.9	17.8	11.4	39.4	38.8	26.3
Q8X9J7	ABC transporter substrate-binding protein OS=Escherichia coli O157:H7 OX=83334 GN=mlaC PE=4 SV=1	54	13	24	13	211	23.9	9.36	372	13	0.936	0.535	0.549	0.583	1.125	1.215	1.227	1.302	1.203	1.325	842.2	572.2	452.6	616.5	345.2	992.6	494	1319.5	1305.2	998.2
A0A0H3JDL6	AidA-I family adhesin OS=Escherichia coli O157:H7 OX=83334 GN=ECs_1396 PE=4 SV=1	13	7	9	7	949	97.8	5.92	154	7	0.906	0.535	0.573	0.584	0.871	1.168	1.29	1.448	1.186	1.439	76.9	53.9	44.6	58.3	25.2	90	49	138.5	121.4	102.3
P0AED2	Universal stress protein A OS=Escherichia coli O157:H7 OX=83334 GN=uspA PE=3 SV=2	35	4	25	4	144	16.1	5.29	341	4	1.038	0.536	0.574	0.632	0.697	1.157	1.023	1.634	1.379	1.331	165	101.3	83.6	118.1	37.8	167.1	72.8	292.8	264.6	177.3
A0A384L976	Uncharacterized protein OS=Escherichia coli O157:H7 OX=83334 GN=yjaG PE=4 SV=1	39	7	8	7	196	22.7	4.5	277	7	0.951	0.536	0.591	0.578	1.075	1.269	1.287	1.298	1.05	1.365	188	126	107.1	134.3	72.5	227.8	113.9	289.2	250.4	226.1
Q8XCM4	RNA chaperone ProQ OS=Escherichia coli O157:H7 OX=83334 GN=proQ PE=3 SV=1	47	11	22	10	232	25.8	9.64	535	11	0.944	0.536	0.714	0.576	1.261	1.09	1.38	1.198	0.904	1.396	822.8	555	570.7	590.6	374.9	862.7	538.2	1176.6	950.3	1019.3
P0A946	[Ribosomal protein S18]-alanine N-acetyltransferase OS=Escherichia coli O157:H7 OX=83334 GN=rimI PE=1 SV=1	18	3	3	3	148	16.6	4.97	60	3	1.022	0.537	0.746	0.672	1.115	1.011	1.11	1.379	1.063	1.346	197.6	123.3	132.3	152.7	73.5	177.5	96.1	300.4	247.9	217.9
P0ABY0	Flagellar protein FliL OS=Escherichia coli O157:H7 OX=83334 GN=fliL PE=3 SV=1	13	3	3	3	154	17.2	8.97	47	3	0.939	0.537	0.574	0.588	1.383	0.981	1.6	1.12	0.814	1.464	135.1	91.9	75.7	99.5	67.9	128.3	103.1	181.6	141.4	176.5
A0A0H3Q3Y5	Uncharacterized protein OS=Escherichia coli O157:H7 (strain EC869) OX=478008 GN=ECH7EC869_5183 PE=4 SV=1	26	3	3	3	109	12.1	9.48	97	3	0.925	0.538	1.226	1.161	1.013	0.943	0.944	1.187	0.933	1.13	144	99.5	175	212.6	53.8	133.3	65.8	208.3	175.2	147.4
A0A0H3JFB2	Hypoxanthine phosphoribosyltransferase OS=Escherichia coli O157:H7 OX=83334 GN=hpt PE=3 SV=1	58	10	13	10	182	20.6	5.21	286	10	0.969	0.538	0.588	0.555	0.982	1.226	1.222	1.368	1.305	1.249	306.5	202.3	170.4	206.5	106	352.2	173	487.6	498	330.9
Q8X8X2	Uncharacterized protein OS=Escherichia coli O157:H7 OX=83334 GN=ECs_2759 PE=4 SV=1	33	5	7	5	118	13.2	5.5	94	5	0.865	0.538	0.536	0.509	1.138	1.243	1.329	1.263	1.302	1.276	183.1	135.4	104.1	126.8	82.2	239	126	301.4	332.5	226.3
Q8XB58	Uncharacterized protein OS=Escherichia coli O157:H7 OX=83334 GN=yjjA PE=4 SV=2	27	4	6	4	164	17.4	5.94	157	4	0.926	0.538	0.478	0.588	1.204	0.991	1.453	1.467	1.036	1.32	107.3	74.1	50.8	80.2	47.6	104.3	75.4	191.6	144.9	128.2
P63421	Acetyltransferase YpeA OS=Escherichia coli O157:H7 OX=83334 GN=ypeA PE=3 SV=1	31	3	6	3	141	16.3	4.94	114	3	1.122	0.538	0.437	0.747	1.164	0.816	1.058	1.642	1.087	1.387	27.7	15.8	9.9	21.7	9.8	18.3	11.7	45.7	32.4	28.7
A0A0H3JPU8	Putative lipoprotein OS=Escherichia coli O157:H7 OX=83334 GN=ECs_4324 PE=4 SV=1	54	4	10	4	125	13.8	9.33	264	4	0.926	0.539	0.487	0.453	1.049	1.394	1.289	1.35	1.145	1.368	109	75.3	52.5	62.6	42.1	149	67.9	179	162.5	134.8
P0C0M0	Protein IscX OS=Escherichia coli O157:H7 OX=83334 GN=iscX PE=1 SV=1	24	1	2	1	66	7.7	4.12	106	1	1.029	0.54	0.423	0.503	1.052	1.091	1.077	1.502	1.552	1.231	45.9	28.6	17.3	26.4	16	44.2	21.5	75.5	83.5	46
P58116	Quercetin 2,3-dioxygenase OS=Escherichia coli O157:H7 OX=83334 GN=yhhW PE=3 SV=1	41	8	13	8	231	26.3	5.43	202	8	0.898	0.54	0.651	0.572	1.088	1.295	1.304	1.241	1.062	1.349	308.9	220.6	205.2	231.4	127.6	404.5	200.7	480.9	440.8	388.7
P0ABZ5	3-deoxy-D-manno-octulosonate 8-phosphate phosphatase KdsC OS=Escherichia coli O157:H7 OX=83334 GN=kdsC PE=3 SV=1	28	3	4	3	188	20	5.11	219	3	0.982	0.54	0.582	0.5	0.999	1.279	1.182	1.403	1.117	1.417	46.4	30.3	25.2	27.8	16.1	54.9	25	74.7	63.7	56.1
Q8XBN4	Uncharacterized protein OS=Escherichia coli O157:H7 OX=83334 GN=yfeD PE=4 SV=2	19	2	3	2	123	13.9	5.55	136	2	0.851	0.541	0.423	0.334	0.93	1.451	1.274	1.304	1.492	1.399	43.7	33	19.9	20.2	16.3	67.7	29.3	75.5	92.5	60.2
P0ACS6	HTH-type transcriptional regulator ZntR OS=Escherichia coli O157:H7 OX=83334 GN=zntR PE=3 SV=1	23	4	4	4	141	16.2	6.38	83	4	0.936	0.542	0.607	0.539	1.156	1.192	1.12	1.359	1.168	1.38	261.4	179.9	155.5	176.9	110.1	302.4	140	427.6	393.7	322.8
A0A0H3PLH3	Acidic protein MsyB OS=Escherichia coli O157:H7 (strain EC869) OX=478008 GN=msyB PE=4 SV=1	11	1	2	1	124	14.3	3.71	100	1	0.88	0.542	0.467	0.749	0.694	1.042	1.231	1.722	1.233	1.44	37.2	27.2	18.1	37.2	10	40	23.3	82	62.9	51
A0A3G4X6J3	DNA polymerase III, chi subunit OS=Escherichia coli O157:H7 OX=83334 GN=holC PE=4 SV=1	19	3	3	3	147	16.6	5.64	37	3	0.966	0.542	0.609	0.637	1.214	1.212	0.873	1.414	1.073	1.459	29.4	19.6	17	22.8	12.6	33.5	11.9	48.5	39.4	37.2
A0A0H3JIL0	Uncharacterized protein OS=Escherichia coli O157:H7 OX=83334 GN=yehR PE=4 SV=1	5	1	1	1	157	17.2	6.77	34	1	0.889	0.543	0.704	0.739	1.191	1.253	1.135	1.334	1.103	1.11	17.5	12.7	12.7	17.1	8	22.4	10	29.6	26.2	18.3
P0C055	Small heat shock protein IbpA OS=Escherichia coli O157:H7 OX=83334 GN=ibpA PE=3 SV=1	33	6	7	6	137	15.8	5.83	158	6	1.037	0.543	0.646	0.557	1.128	1.352	1.106	1.282	1.231	1.119	143.7	89.4	82	90.7	53.3	170.2	68.6	200.1	205.8	129.9
P0ADT1	Uncharacterized protein YggN OS=Escherichia coli O157:H7 OX=83334 GN=yggN PE=4 SV=1	36	7	11	7	239	26.4	8.88	256	7	0.98	0.544	0.556	0.573	1.084	1.209	1.225	1.353	1.15	1.326	304.2	200.7	158.3	209.1	114.7	340.8	170.2	473.2	430.5	344.6
P0ABY6	Flavodoxin 2 OS=Escherichia coli O157:H7 OX=83334 GN=fldB PE=3 SV=1	18	2	2	2	173	19.7	4.25	63	2	0.73	0.545	0.335	0.367	0.973	1.691	0.927	1.473	1.541	1.417	8.8	7.8	3.7	5.2	4	18.5	5	20	22.4	14.3
P69778	Major outer membrane lipoprotein Lpp OS=Escherichia coli O157:H7 OX=83334 GN=lpp PE=3 SV=1	63	8	110	8	78	8.3	9.25	2196	8	0.981	0.545	0.584	0.499	1.317	0.931	1.152	1.388	1.137	1.466	4194.7	2767.3	2288.4	2508.8	1920.3	3615.4	2205.8	6688.9	5868.4	5251
B5YS55	30S ribosomal protein S15 OS=Escherichia coli O157:H7 (strain EC4115 / EHEC) OX=444450 GN=rpsO PE=3 SV=1	60	4	13	4	89	10.3	10.64	155	4	0.997	0.546	0.583	0.528	1.138	1.258	1.189	1.109	1.325	1.327	403.9	263	216.6	251.7	157.3	463.1	215.6	506.6	647.9	450.3
P64462	(4S)-4-hydroxy-5-phosphonooxypentane-2,3-dione isomerase OS=Escherichia coli O157:H7 OX=83334 GN=lsrG PE=3 SV=1	40	4	6	4	96	11.2	6.06	123	4	0.946	0.546	0.578	0.519	1.036	1.007	1.318	1.429	1.185	1.435	96.4	66.1	54	62.2	36	93.2	60.1	164.1	145.7	122.5
P0ABT3	DNA protection during starvation protein OS=Escherichia coli O157:H7 OX=83334 GN=dps PE=3 SV=2	72	13	59	13	167	18.7	6.11	1129	13	1.067	0.547	0.66	0.612	1.132	1.222	1.051	1.383	1.098	1.227	1552.1	945.9	880.3	1046.6	561.3	1613.7	684.3	2266.9	1926.6	1495.2
Q7BSV3	Type II secretion pathway related protein OS=Escherichia coli O157:H7 OX=83334 GN=etpO PE=1 SV=1	47	5	5	5	133	15	9.28	159	5	0.939	0.547	0.65	0.574	1.133	1.21	1.193	1.291	1.211	1.252	280.6	194.4	178.1	201.6	115.5	328.5	159.6	434.9	436.8	313.4
A0A384KC46	Cys-tRNA(Pro)/Cys-tRNA(Cys) deacylase OS=Escherichia coli O157:H7 OX=83334 GN=ybaK PE=3 SV=1	57	8	12	8	159	17.1	9.04	302	8	0.994	0.547	0.636	0.627	1.196	1.276	1.143	1.253	1.066	1.261	230.8	150.8	135.4	171.1	94.7	269.1	118.8	327.8	298.7	245.1
Q8X8M0	Flagellar basal body rod protein FlgB OS=Escherichia coli O157:H7 OX=83334 GN=flgB PE=3 SV=1	4	1	1	1	138	15.2	5.5	24	1	0.992	0.547	0.515	0.419	0.992	1.108	1.297	1.556	1.272	1.302	34	22.3	16.2	16.9	11.6	34.5	19.9	60.1	52.6	37.4
P0AE89	Transcriptional regulatory protein CpxR OS=Escherichia coli O157:H7 OX=83334 GN=cpxR PE=3 SV=1	39	9	17	9	232	26.3	5.66	284	9	0.97	0.548	0.622	0.561	1.182	1.267	1.266	1.262	1.107	1.218	569.4	382.1	334.5	386.9	236.6	675.4	332.7	834.5	783.8	598.9
P62618	2-C-methyl-D-erythritol 2,4-cyclodiphosphate synthase OS=Escherichia coli O157:H7 OX=83334 GN=ispF PE=3 SV=1	45	5	9	5	159	16.9	6.52	253	5	0.981	0.548	0.579	0.52	1.018	1.271	1.187	1.358	1.113	1.426	536.2	356.2	289.9	333.9	189.8	630.8	290.3	836.3	734.1	652.8
P64477	Uncharacterized protein YdiH OS=Escherichia coli O157:H7 OX=83334 GN=ydiH PE=4 SV=2	21	2	6	2	62	7.3	5.29	149	2	0.989	0.549	0.66	0.581	1.035	1.36	0.91	1.582	1.241	1.092	109.5	72.2	67	75.7	39.1	136.8	45.1	197.4	165.8	101.3
P0AEN6	Cell division protein FtsL OS=Escherichia coli O157:H7 OX=83334 GN=ftsL PE=3 SV=1	19	3	3	3	121	13.6	6.79	85	3	0.897	0.549	0.719	0.656	1.18	1.239	1.15	1.296	1.124	1.19	78.9	57.4	58	67.9	35.4	99	45.3	128.5	119.3	87.7
Q8X7Z2	Membrane-bound lytic murein transglycosylase D OS=Escherichia coli O157:H7 OX=83334 GN=mltD PE=4 SV=1	2	1	1	1	452	49.4	9.88	54	1	1.142	0.55	0.478	0.605	0.76	1.077	1.133	1.742	1.455	1.059	31.3	17.9	12	19.5	7.1	26.8	13.9	53.8	48.1	24.3
P0A911	Outer membrane protein A OS=Escherichia coli O157:H7 OX=83334 GN=ompA PE=3 SV=1	73	24	175	24	346	37.2	6.42	4538	24	0.959	0.551	0.578	0.67	1.144	1.05	1.227	1.253	1.229	1.338	3772.9	2574	2083.9	3097.2	1534.2	3752.1	2160.5	5553.6	5834.1	4407.1
A0A3G4WZL5	Uncharacterized protein OS=Escherichia coli O157:H7 OX=83334 GN=yehS PE=4 SV=1	35	8	10	8	156	18	9.1	162	8	0.953	0.551	0.621	0.543	1.089	1.171	1.302	1.252	1.024	1.494	247.4	169.8	147.8	165.7	96.4	275.9	151.3	366	320.5	324.8
P0A6P3	Elongation factor Ts OS=Escherichia coli O157:H7 OX=83334 GN=tsf PE=3 SV=2	88	23	142	23	283	30.4	5.29	3207	23	0.955	0.552	0.575	0.563	1.01	1.221	1.239	1.353	1.229	1.303	3342.5	2295.7	1846.2	2315.4	1205.8	3879.7	1941.6	5334.7	5189.8	3819.4
Q8X4V0	Uncharacterized protein OS=Escherichia coli O157:H7 OX=83334 GN=ECs_2757 PE=4 SV=1	6	1	1	1	103	12.1	4.31	21	1	0.921	0.553	0.717	0.585	1.06	1.215	1.117	1.396	1.194	1.242	33.9	24.2	24.2	25.3	13.3	40.6	18.4	57.9	53	38.3
P0AGB8	ECF RNA polymerase sigma-E factor OS=Escherichia coli O157:H7 OX=83334 GN=rpoE PE=3 SV=1	34	7	16	7	191	21.7	5.49	252	7	0.991	0.553	0.673	0.641	1.151	1.113	1.137	1.286	1.135	1.319	344.3	228.3	214.3	262	136.4	351.1	176.9	503.5	475.9	384
B5Z3S0	Transcription antitermination protein NusB OS=Escherichia coli O157:H7 (strain EC4115 / EHEC) OX=444450 GN=nusB PE=3 SV=1	59	8	11	8	139	15.7	7.18	170	8	0.928	0.553	0.67	0.585	1.108	1.163	1.305	1.193	1.022	1.473	408.5	289	270.3	302.9	166.3	465.1	257.1	591.5	543	543.1
Q8XB56	Phage head-DNA stabilization protein OS=Escherichia coli O157:H7 OX=83334 GN=ECs_1109 PE=4 SV=1	30	4	4	4	115	12	5.78	30	4	0.939	0.554	0.493	0.445	1.126	1.2	1.309	1.471	1.344	1.119	87.5	61.4	42.1	48.8	35.8	101.6	54.6	154.5	151.1	87.4
Q8XCZ1	Acetyltransferase OS=Escherichia coli O157:H7 OX=83334 GN=elaA PE=4 SV=1	19	3	3	3	153	17.4	4.87	115	3	0.96	0.554	0.564	0.535	1.014	1.269	1.066	1.508	1.265	1.264	96.6	66.2	52	63.3	34.8	115.9	48	170.9	153.5	106.5
P69793	PTS system N,N'-diacetylchitobiose-specific EIIA component OS=Escherichia coli O157:H7 OX=83334 GN=chbA PE=3 SV=1	9	1	1	1	116	12.7	4.97	44	1	1.01	0.554	0.509	0.504	1.115	1.135	1.251	1.303	1.306	1.313	49.4	32.2	22.8	29	18.6	50.4	27.4	71.8	77.1	53.8
P58345	Ion-translocating oxidoreductase complex subunit G OS=Escherichia coli O157:H7 OX=83334 GN=rsxG PE=3 SV=1	6	1	1	1	206	22	7.11	24	1	1.1	0.554	0.841	0.948	1.11	0.818	1.049	1.039	1.051	1.489	15.7	9.4	11	15.9	5.4	10.6	6.7	16.7	18.1	17.8
A0A0H3PTX4	Ler OS=Escherichia coli O157:H7 (strain EC869) OX=478008 GN=ECH7EC869_1732 PE=4 SV=1	34	5	6	5	123	14.3	5.29	133	5	0.939	0.555	0.667	0.648	1.167	1.233	1.002	1.424	1.093	1.273	206.8	145.3	134.8	167.9	87.7	246.7	98.8	353.6	290.5	234.9
P0AG88	Protein-export protein SecB OS=Escherichia coli O157:H7 OX=83334 GN=secB PE=3 SV=1	42	5	25	5	155	17.3	4.37	724	5	0.946	0.555	0.498	0.461	1.087	1.243	1.229	1.455	1.238	1.289	372.7	259.6	179.8	213.3	146	444.5	216.6	645.7	588.3	425.4
P58297	Flagellar hook-associated protein 2 OS=Escherichia coli O157:H7 OX=83334 GN=fliD PE=3 SV=2	4	2	2	2	465	48.1	5.08	22	2	0.896	0.555	0.409	0.465	1.015	1.416	1.127	1.193	1.593	1.33	57.2	42.1	23.9	34.9	22.1	82.1	32.2	85.8	122.7	71.1
A0A0H3Q2W5	Uncharacterized protein OS=Escherichia coli O157:H7 (strain EC869) OX=478008 GN=ECH7EC869_5210 PE=4 SV=1	20	3	3	3	184	20.5	8.6	41	3	0.917	0.555	0.555	0.561	1.119	1.304	1.124	1.26	1.086	1.518	109.4	78.7	60.7	78.7	45.5	141.2	60	169.3	156.3	151.6
Q8X6Q6	Uncharacterized protein OS=Escherichia coli O157:H7 OX=83334 GN=yhhM PE=4 SV=1	50	5	6	5	119	13.5	10.07	68	5	0.877	0.556	0.64	0.695	1.125	1.149	1.176	1.284	1.216	1.281	183.8	138.5	122.8	171.2	80.4	218.6	110.3	303	307.4	224.7
A0A223HH11	Conjugal transfer protein TraK OS=Escherichia coli O157:H7 OX=83334 GN=A8V30_32405 PE=4 SV=1	2	1	1	1	655	74	8	0	1	1.108	0.557	0.75	0.754	1.224	0.965	1.256	1.223	0.982	1.181	34.5	20.6	21.4	27.6	13	27.3	17.5	42.9	36.9	30.8
Q8XDR2	Reactive intermediate deaminase OS=Escherichia coli O157:H7 OX=83334 GN=yoaB PE=4 SV=2	39	5	8	5	115	12.6	5.16	177	5	1.07	0.557	0.531	0.575	0.945	1.24	0.96	1.556	1.347	1.218	263.8	163.3	120	166.7	79.5	277.8	106	432.4	400.9	251.5
A0A0H3JIN7	Uncharacterized protein OS=Escherichia coli O157:H7 OX=83334 GN=yciI PE=4 SV=2	26	3	9	3	98	10.6	5.39	191	3	0.926	0.557	0.419	0.413	1.153	1.32	1.238	1.438	1.304	1.233	217.3	155.4	90.1	114	92.3	281.4	130.1	380.2	369.2	242.4
P0AB30	Large ribosomal RNA subunit accumulation protein YceD OS=Escherichia coli O157:H7 OX=83334 GN=yceD PE=3 SV=1	38	6	8	6	173	19.3	4.55	206	6	0.916	0.557	0.586	0.614	1.076	1.181	1.191	1.485	1.054	1.34	130	93.9	76.2	102.5	52.1	152.3	75.7	237.5	180.6	159.3
P0AEZ5	Septum site-determining protein MinD OS=Escherichia coli O157:H7 OX=83334 GN=minD PE=3 SV=2	55	17	46	17	270	29.6	5.38	894	17	0.954	0.557	0.706	0.63	1.128	1.075	1.29	1.337	0.964	1.359	946.5	656.5	641.6	734.7	381.7	968.6	572.5	1493.8	1153.5	1128.7
P0AEL5	Fe(2+) transport protein A OS=Escherichia coli O157:H7 OX=83334 GN=feoA PE=3 SV=1	27	2	2	2	75	8.4	9.38	66	2	0.896	0.558	0.668	0.593	1.023	1.313	1.211	1.216	1.208	1.315	58.8	43.5	40.2	45.8	22.9	78.3	35.6	90	95.7	72.3
Q8XCH7	Transcriptional regulator OS=Escherichia coli O157:H7 OX=83334 GN=ytfH PE=4 SV=2	8	1	1	1	126	14.1	6.3	37	1	0.914	0.559	0.518	0.704	0.986	1.225	1.378	1.259	1.276	1.179	21.2	15.4	11	19.2	7.8	25.8	14.3	32.9	35.7	22.9
A0A0H3PNJ5	SseB protein OS=Escherichia coli O157:H7 (strain EC869) OX=478008 GN=sseB PE=4 SV=1	5	2	2	2	258	28.6	4.51	54	2	1.108	0.559	0.68	0.644	0.85	1.236	0.987	1.498	1.242	1.196	74.5	44.7	41.9	50.9	19.5	75.5	29.7	113.5	100.8	67.4
Q8XCC1	Acyl-CoA esterase OS=Escherichia coli O157:H7 OX=83334 GN=yciA PE=4 SV=1	23	4	4	4	132	14.2	7.88	59	4	1.047	0.559	0.655	0.567	1	1.319	1.14	1.312	1.143	1.258	110.8	70.3	63.5	70.6	36.1	126.8	54	156.5	145.9	111.5
A0A0H3PM84	Peroxiredoxin OsmC OS=Escherichia coli O157:H7 (strain EC869) OX=478008 GN=osmC PE=4 SV=1	36	6	11	6	143	15.1	5.86	265	6	0.931	0.56	0.53	0.468	1.24	1.234	1.187	1.434	1.174	1.242	477.8	341.6	249.2	282.1	217	574.9	272.7	829	726.8	533.6
P69821	Ascorbate-specific PTS system EIIA component OS=Escherichia coli O157:H7 OX=83334 GN=ulaC PE=3 SV=1	13	2	2	2	154	17.2	4.65	52	2	0.844	0.56	0.564	0.497	1.19	1.267	1.139	1.374	1.243	1.322	50.3	39.7	30.8	34.8	24.2	68.6	30.4	92.3	89.4	66
B5YQA3	UPF0149 protein YgfB OS=Escherichia coli O157:H7 (strain EC4115 / EHEC) OX=444450 GN=ygfB PE=3 SV=1	20	2	4	2	192	21.2	4.35	91	2	1.034	0.56	0.46	0.616	0.885	1.228	1.349	1.223	1.155	1.488	26.7	17.2	10.9	18.7	7.8	28.8	15.6	35.6	36	32.2
A0A0H3PG35	Uncharacterized protein OS=Escherichia coli O157:H7 (strain EC869) OX=478008 GN=ECH7EC869_0006 PE=4 SV=1	25	2	4	2	77	8.9	9.44	162	2	0.946	0.561	0.508	0.499	1.198	1.327	1.062	1.334	1.241	1.323	159.8	112.6	78.6	99.1	69	203.5	80.3	253.9	252.8	187.2
Q8X7S7	Uncharacterized protein OS=Escherichia coli O157:H7 OX=83334 GN=yibG PE=4 SV=2	11	3	4	3	181	20.4	5.05	41	3	1.01	0.561	0.611	0.602	1.006	1.114	1.24	1.368	1.163	1.326	177.5	117.2	98.4	124.4	60.3	177.8	97.6	270.9	246.6	195.3
P0A8K6	UPF0253 protein YaeP OS=Escherichia coli O157:H7 OX=83334 GN=yaeP PE=3 SV=1	33	2	3	2	66	7.2	4.56	118	2	0.899	0.563	0.268	0.206	1.122	1.579	0.738	1.902	1.703	1.02	22.3	16.6	6.1	6	9.5	35.6	8.2	53.2	51	21.2
Q8X8V5	Probable transcriptional regulatory protein YeeN OS=Escherichia coli O157:H7 OX=83334 GN=yeeN PE=3 SV=1	34	8	22	8	238	25.8	4.82	410	8	0.978	0.563	0.64	0.645	1.148	1.249	1.202	1.206	1.012	1.357	520.6	356.3	312	403.8	208.3	603.7	286.3	723	649.5	604.7
Q8XAA3	UPF0102 protein YraN OS=Escherichia coli O157:H7 OX=83334 GN=yraN PE=3 SV=1	14	2	2	2	131	14.8	9.86	52	2	0.91	0.564	0.605	0.593	1.131	1.31	1.321	1.207	1.067	1.292	64.2	47.3	39.1	49.2	27.2	83.9	41.7	95.9	90.8	76.3
Q8X884	Protein TusC OS=Escherichia coli O157:H7 OX=83334 GN=tusC PE=3 SV=1	14	2	2	2	119	13.1	4.79	29	2	0.977	0.564	0.638	0.619	1.15	1.285	1.046	1.285	1.105	1.331	41.1	28.2	24.6	30.6	16.5	49.1	19.7	60.9	56.1	46.9
A0A0H3PJK3	Putative lipoprotein OS=Escherichia coli O157:H7 (strain EC869) OX=478008 GN=ECH7EC869_2848 PE=4 SV=1	17	2	2	2	121	13.2	5.03	53	2	0.885	0.564	0.489	0.534	1.1	1.197	1.098	1.286	1.415	1.431	53.3	40.4	27	37.8	22.6	65.5	29.6	87.3	102.8	72.2
A0A0H3Q3H5	Protein FixA OS=Escherichia coli O157:H7 (strain EC869) OX=478008 GN=fixA PE=3 SV=1	19	4	14	4	277	29.4	4.51	499	4	1.025	0.565	0.668	0.6	0.822	1.286	1.048	1.462	1.226	1.297	164.5	107.7	98.2	113.2	45	187.4	75.3	264.4	237.4	174.3
A0A3G4WUP9	Uncharacterized protein OS=Escherichia coli O157:H7 OX=83334 GN=ybhB PE=4 SV=1	11	2	2	2	158	17.1	5.66	45	2	0.978	0.565	0.653	0.627	0.81	1.215	1.162	1.374	1.156	1.461	72.6	49.8	44.4	54.7	20.5	81.9	38.6	114.9	103.5	90.8
A0A0H3PNC9	Phage minor tail protein G OS=Escherichia coli O157:H7 (strain EC869) OX=478008 GN=ECH7EC869_3066 PE=4 SV=1	6	1	1	1	143	15.6	4.88	33	1	0.819	0.567	0.559	0.605	0.741	1.365	1.282	1.515	1.212	1.334	10.7	8.8	6.7	9.3	3.3	16.2	7.5	22.3	19.1	14.6
A0A0H3JH24	Phage repressor protein OS=Escherichia coli O157:H7 OX=83334 GN=ECs_1069 PE=4 SV=2	6	1	1	1	133	15.3	8.13	20	1	0.964	0.567	0.421	0.79	0.915	1.124	1.188	1.349	1.337	1.346	27.2	19	10.9	26.2	8.8	28.8	15	42.9	45.5	31.8
A0A0H3PVQ0	Uncharacterized protein OS=Escherichia coli O157:H7 (strain EC869) OX=478008 GN=ECH7EC869_4423 PE=4 SV=1	9	1	1	1	69	7.9	5.34	0	1	0.991	0.567	0.496	0.4	1.229	1.273	1.182	1.318	1.179	1.366	25.3	17.2	11.6	12	10.7	29.5	13.5	37.9	36.3	29.2
P0A7Q7	50S ribosomal protein L36 OS=Escherichia coli O157:H7 OX=83334 GN=rpmJ PE=3 SV=1	21	1	3	1	38	4.4	10.68	70	1	0.883	0.568	0.567	0.524	0.923	1.105	1.297	1.138	1.742	1.254	196.3	150.1	115.5	137	70	223.2	129.1	285.2	467.4	233.6
A0A0H3PUN2	Peptidyl-prolyl cis-trans isomerase OS=Escherichia coli O157:H7 (strain EC869) OX=478008 GN=fklB PE=3 SV=1	29	6	17	6	206	22.2	4.89	587	6	0.934	0.568	0.639	0.625	1.077	1.205	1.264	1.33	1.093	1.264	461.9	334	289.5	363.5	181.7	541.2	279.8	741.3	652	523.5
P0AFN1	Phage shock protein B OS=Escherichia coli O157:H7 OX=83334 GN=pspB PE=3 SV=1	34	2	2	2	74	8.8	7.43	59	2	0.972	0.568	0.574	0.725	1.171	1.09	0.974	1.523	1.093	1.31	66.7	46.3	36.1	58.5	27.4	67.9	29.9	117.7	90.5	75.3
Q8X5W7	Maltoporin OS=Escherichia coli O157:H7 OX=83334 GN=lamB PE=3 SV=1	35	13	24	13	446	49.9	5.03	879	13	1.037	0.57	0.395	0.434	0.524	1.283	1.214	1.628	1.494	1.421	826.4	540.1	288.3	406.2	142.4	928.3	433.1	1461.4	1436.1	948.6
A0A0H3Q2Z2	Putative P-loop hydrolase OS=Escherichia coli O157:H7 (strain EC869) OX=478008 GN=ECH7EC869_5161 PE=4 SV=1	20	2	5	2	152	16.7	4.65	223	2	0.925	0.572	0.624	0.532	1.018	1.226	1.13	1.493	1.216	1.262	30.9	22.7	19.1	20.9	11.6	37.2	16.9	56.2	49	35.3
Q8XAG1	Urease subunit beta OS=Escherichia coli O157:H7 OX=83334 GN=ureB1 PE=3 SV=1	33	3	3	3	106	11.8	7.5	113	3	0.947	0.573	0.64	0.565	1.133	1.247	1.272	1.36	1.063	1.201	72.5	52.1	44.9	50.9	29.6	86.7	43.6	117.3	98.2	77
P0AEU2	Histidine-binding periplasmic protein OS=Escherichia coli O157:H7 OX=83334 GN=hisJ PE=3 SV=1	53	13	23	12	260	28.5	5.6	488	13	1.001	0.573	0.626	0.581	1.096	1.163	1.124	1.377	1.163	1.295	738.7	502.8	423.6	504.5	275.8	779.4	371.3	1145.4	1035.8	800.5
P0ADN8	Uncharacterized lipoprotein YifL OS=Escherichia coli O157:H7 OX=83334 GN=yifL PE=3 SV=1	66	4	11	4	67	7.2	8.79	164	4	1.039	0.574	0.594	0.669	1.07	1.204	1.14	1.32	1.095	1.294	164.3	107.9	86.1	124.5	57.7	173	80.7	235.3	209	171.5
P0ADZ9	Sec translocon accessory complex subunit YajC OS=Escherichia coli O157:H7 OX=83334 GN=yajC PE=3 SV=1	45	5	17	5	110	11.9	9.58	185	5	0.954	0.574	0.593	0.503	1.163	1.209	1.241	1.303	1.157	1.303	486.2	347.7	276.8	301	202.1	559.3	282.9	747.7	711.3	556
A0A3G4X2J1	Probable processing element for hydrogenase-2 OS=Escherichia coli O157:H7 OX=83334 GN=hybD PE=4 SV=1	21	4	5	4	164	17.7	4.73	117	4	0.938	0.575	0.511	0.559	1.075	1.454	0.96	1.397	1.289	1.241	397	289.3	198.1	278.3	155.2	558.9	181.8	666.2	657.9	439.9
Q8XDD1	Probable outer membrane usher protein ElfC OS=Escherichia coli O157:H7 OX=83334 GN=elfC PE=2 SV=2	1	1	1	1	866	95.2	5.53	24	1	0.583	0.576	0.491	0.785	1.591	1.283	1.925	1.271	0.378	1.118	35.1	41.2	27.1	55.6	32.7	70.2	51.9	86.3	27.5	56.4
P58208	Protein MioC OS=Escherichia coli O157:H7 OX=83334 GN=mioC PE=3 SV=2	29	3	4	3	147	15.8	4.41	132	3	1.001	0.576	0.567	0.59	1.048	1.076	1.269	1.481	1.168	1.223	155.8	106.4	80.9	107.9	55.6	152.1	88.4	259.7	219.2	159.4
P65558	Uncharacterized Nudix hydrolase YfcD OS=Escherichia coli O157:H7 OX=83334 GN=yfcD PE=3 SV=1	31	4	6	4	180	20.4	4.72	244	4	1.016	0.576	0.646	0.57	1.022	1.161	1.144	1.461	1.154	1.25	200	134.6	116.5	131.9	68.6	207.5	100.8	323.9	274.1	206
A0A0H3PU49	Peptidase, M48B family OS=Escherichia coli O157:H7 (strain EC869) OX=478008 GN=ECH7EC869_0580 PE=3 SV=1	37	8	13	8	252	26.8	5.86	335	8	0.945	0.576	0.558	0.567	1.159	1.302	1.215	1.223	1.187	1.268	234.3	169.6	126.8	165.3	98	293.3	134.9	341.7	355.1	263.4
P0ACE8	Purine nucleoside phosphoramidase OS=Escherichia coli O157:H7 OX=83334 GN=hinT PE=3 SV=1	45	6	14	6	119	13.2	6.18	313	6	0.91	0.577	0.561	0.551	1.21	1.307	1.226	1.265	1.105	1.288	400	301.3	226.2	284.7	181.3	521.6	241.1	626.6	585.9	474.3
P0ACK4	Putative aga operon transcriptional repressor OS=Escherichia coli O157:H7 OX=83334 GN=agaR PE=3 SV=1	33	9	15	9	269	29.6	5.54	299	9	0.942	0.577	0.65	0.615	1.175	1.148	1.214	1.291	1.094	1.294	498	362.6	314.8	382.1	211.8	551.5	287.3	769.4	698.1	573.2
B5YUX1	Urease subunit gamma OS=Escherichia coli O157:H7 (strain EC4115 / EHEC) OX=444450 GN=ureA PE=3 SV=1	19	2	2	2	100	11.1	5.48	48	2	0.804	0.577	0.472	0.627	0.946	1.133	1.279	1.378	1.467	1.318	39.6	33.8	21.3	36.3	15.9	50.7	28.2	76.5	87.2	54.4
P0AG69	30S ribosomal protein S1 OS=Escherichia coli O157:H7 OX=83334 GN=rpsA PE=3 SV=1	62	42	262	42	557	61.1	4.98	7544	42	0.934	0.578	0.639	0.626	1.158	1.179	1.285	1.291	1.019	1.291	4631.7	3410	2904.7	3652.7	1958.8	5312.1	2854	7217.1	6101.5	5366.5
Q8X8W4	Lipoprotein involved with copper homeostasis and adhesion OS=Escherichia coli O157:H7 OX=83334 GN=nlpE PE=4 SV=1	18	5	7	5	236	25.8	5.1	137	5	0.897	0.579	0.596	0.656	1.001	1.335	1.11	1.381	1.235	1.21	214.9	164.9	130.9	184.8	81.8	290.5	119	372.7	357	242.9
P0A8D2	Transcriptional repressor NrdR OS=Escherichia coli O157:H7 OX=83334 GN=nrdR PE=3 SV=1	25	4	4	4	149	17.2	7.8	47	4	0.887	0.579	0.751	0.645	1.336	1.23	1.348	1.171	0.782	1.271	117.8	91.4	91.4	100.7	60.5	148.3	80.1	175.2	125.3	141.4
Q8X9X2	Uncharacterized protein YncE OS=Escherichia coli O157:H7 OX=83334 GN=yncE PE=3 SV=1	34	10	13	10	353	38.6	9.31	452	10	0.944	0.58	0.663	0.609	1.15	1.171	1.291	1.4	1.043	1.15	452.7	330.3	291.3	343.4	188	510.1	277.1	756.4	603.4	461.8
P0AGA1	Protein-export membrane protein SecG OS=Escherichia coli O157:H7 OX=83334 GN=secG PE=3 SV=1	53	3	6	3	110	11.4	6.6	168	3	0.923	0.58	0.646	0.562	1.154	1.143	1.395	1.185	1.151	1.262	294.3	219.7	188.9	210.7	125.6	331.3	199.2	426.1	442.9	337.1
A0A0H3PF79	Conserved domain protein OS=Escherichia coli O157:H7 (strain EC869) OX=478008 GN=ECH7EC869_4636 PE=4 SV=1	16	1	1	1	77	9.2	4.92	0	1	0.935	0.58	1.088	0.424	1.624	0.907	1.593	0.99	0.585	1.273	27	19.9	28.8	14.4	16	23.8	20.6	32.2	20.4	30.8
P0A764	Nucleoside diphosphate kinase OS=Escherichia coli O157:H7 OX=83334 GN=ndk PE=3 SV=2	40	4	9	4	143	15.5	5.81	271	4	1.038	0.581	0.62	0.577	1.003	1.14	1.181	1.375	1.095	1.39	182	121.1	99.7	118.9	60	181.6	92.7	271.7	231.7	204.1
P0A7C4	LexA repressor OS=Escherichia coli O157:H7 OX=83334 GN=lexA PE=3 SV=1	50	11	22	11	202	22.3	6.71	396	11	0.944	0.581	0.578	0.596	1.215	1.152	1.304	1.237	0.996	1.397	517	378.1	290.2	384.1	227	573	319.7	763.7	658.6	641.1
P0A7Z2	Ribose-5-phosphate isomerase A OS=Escherichia coli O157:H7 OX=83334 GN=rpiA PE=3 SV=1	35	9	14	9	219	22.8	5.4	397	9	0.994	0.582	0.712	0.664	1.048	1.218	1.122	1.198	1.245	1.218	425.6	296.4	279.4	334.3	153.1	473.8	215.1	578.4	643.5	436.9
Q8XDL6	Uncharacterized protein OS=Escherichia coli O157:H7 OX=83334 GN=yjfJ PE=4 SV=1	8	2	2	2	232	25.3	5.82	63	2	0.889	0.582	0.607	0.768	1.095	1.214	1.269	1.17	1.115	1.292	53.1	41.3	33.2	53.9	22.3	65.8	33.9	78.7	80.3	64.6
Q8X7N6	Sigma factor-binding protein Crl OS=Escherichia coli O157:H7 OX=83334 GN=crl PE=3 SV=3	37	6	8	6	133	15.7	5.94	100	6	0.937	0.582	0.597	0.606	1.019	1.352	1.249	1.255	1.109	1.295	277.8	205.1	162.3	211.4	103.1	364.3	165.8	419.3	397	321.7
Q8XCN6	Long-chain fatty acid transport protein OS=Escherichia coli O157:H7 OX=83334 GN=fadL PE=3 SV=2	29	9	15	9	446	48.5	5.41	535	9	0.954	0.582	0.492	0.523	0.672	1.272	1.172	1.52	1.376	1.437	303.4	220	143.4	195.7	72.9	367.5	166.8	544.7	528.2	382.9
B5YUX6	Urease accessory protein UreG OS=Escherichia coli O157:H7 (strain EC4115 / EHEC) OX=444450 GN=ureG PE=3 SV=1	34	6	6	6	205	22.1	4.84	151	6	0.968	0.583	0.639	0.573	1.075	1.214	1.129	1.391	1.093	1.335	236.1	169	142.9	164.4	89.4	269	123.2	382.2	321.5	272.6
A0A0H3PZX1	Adenylate kinase OS=Escherichia coli O157:H7 (strain EC869) OX=478008 GN=adk PE=3 SV=1	67	16	48	16	234	25.8	6.58	942	16	0.971	0.583	0.596	0.481	1.109	1.304	1.145	1.326	1.129	1.356	2037.6	1453.7	1147.7	1187.1	794	2486.9	1075.8	3137.6	2860.6	2383.7
Q8XBE7	GDP-mannose pyrophosphatase NudK OS=Escherichia coli O157:H7 OX=83334 GN=nudK PE=3 SV=1	12	2	2	2	191	21.7	4.94	102	2	0.747	0.583	0.636	0.464	1.028	1.13	1.261	1.373	1.24	1.538	35.6	33	27.8	26	16.7	48.9	26.9	73.7	71.3	61.4
Q8X6I7	Short chain acyltransferase OS=Escherichia coli O157:H7 OX=83334 GN=yqeF PE=3 SV=2	5	1	1	1	393	41	5.83	27	1	0.981	0.585	1.053	0.591	1.271	1.332	0.859	1.081	1.281	0.966	12	8.5	11.8	8.5	5.3	14.8	4.7	14.9	18.9	9.9
P0ADW5	Putative cytochrome d ubiquinol oxidase subunit 3 OS=Escherichia coli O157:H7 OX=83334 GN=yhcB PE=3 SV=2	58	7	31	7	132	15	5.88	1151	7	0.979	0.585	0.604	0.575	1.155	1.181	1.195	1.331	1.127	1.267	319.7	227.1	181	220.9	128.7	350.4	174.7	489.8	444.3	346.8
A0A384K887	Uncharacterized protein OS=Escherichia coli O157:H7 OX=83334 GN=Z0078 PE=4 SV=1	33	6	8	6	189	21.4	5.44	196	6	0.959	0.585	0.543	0.568	1.082	1.195	1.325	1.302	1.127	1.315	313.6	227.6	162.7	218.3	120.7	355.2	194	480.1	444.8	360.3
P65368	Uncharacterized protein YqcA OS=Escherichia coli O157:H7 OX=83334 GN=yqcA PE=3 SV=1	28	3	3	3	149	16.3	4.09	123	3	0.985	0.586	0.393	0.47	0.69	1.37	0.826	1.603	1.982	1.095	41	29	15	23	9.8	51.8	15.4	75.2	99.6	38.2
A0A0H3PWK0	Helix-turn-helix DNA-binding domain protein OS=Escherichia coli O157:H7 (strain EC869) OX=478008 GN=ECH7EC869_0737 PE=4 SV=1	14	2	2	2	138	15	4.94	43	2	0.959	0.587	0.567	0.633	1.248	1.133	1.056	1.295	0.981	1.542	20.5	14.9	11.1	15.9	9.1	22	10.1	31.2	25.3	27.6
B5YWE1	Ribonuclease PH OS=Escherichia coli O157:H7 (strain EC4115 / EHEC) OX=444450 GN=rph PE=3 SV=1	30	5	7	5	238	25.3	5.71	313	5	1.027	0.587	0.655	0.576	0.967	1.023	1.301	1.27	0.896	1.699	262.6	178.3	153.5	173.1	84.4	237.6	149	366.1	276.6	364
A0A3G4WU59	Uncharacterized protein OS=Escherichia coli O157:H7 OX=83334 GN=Z0963 PE=4 SV=1	5	1	1	1	163	18.5	5	44	1	0.989	0.589	0.298	0.181	0.763	1.054	1.645	1.751	1.964	0.766	37.6	26.6	10.4	8.1	9.9	36.4	28	75	90.1	24.4
A0A0H3PXX3	Uncharacterized protein OS=Escherichia coli O157:H7 (strain EC869) OX=478008 GN=ECH7EC869_1367 PE=4 SV=1	11	1	1	1	92	10.4	5.05	45	1	0.944	0.589	0.483	0.599	0.959	1.171	1.211	1.499	1.201	1.344	22.8	16.9	10.7	17	7.9	25.7	13.1	40.8	35	27.2
P0A795	Pyridoxine 5'-phosphate synthase OS=Escherichia coli O157:H7 OX=83334 GN=pdxJ PE=3 SV=2	41	9	18	9	243	26.4	5.95	529	9	0.942	0.59	0.605	0.576	1.222	1.23	1.126	1.526	1.029	1.154	637.7	474.7	375.1	458.2	282.1	756	341	1163.5	840.5	654.1
A0A0H3PVT3	Putative endoribonuclease L-PSP OS=Escherichia coli O157:H7 (strain EC869) OX=478008 GN=ECH7EC869_0767 PE=4 SV=1	21	3	3	3	129	14	5.21	90	3	0.881	0.59	0.621	0.579	0.938	1.204	1.222	1.425	1.197	1.341	116.5	92.6	75.3	90	42.3	144.6	72.3	212.3	190.9	148.5
A0A0H3PKM5	Addiction module antidote protein, HigA family OS=Escherichia coli O157:H7 (strain EC869) OX=478008 GN=ECH7EC869_4901 PE=4 SV=1	22	2	3	2	94	10.3	9.52	69	2	0.903	0.591	0.455	0.472	1.077	1.186	1.697	1.236	1.384	1	47.2	36.7	21.8	29	19.2	56.3	39.7	72.8	87.3	43.8
A0A384KV88	ATP-binding component of transport system for glycine, betaine and proline OS=Escherichia coli O157:H7 OX=83334 GN=proV PE=4 SV=1	6	3	3	3	400	44.1	5.67	37	3	0.891	0.591	0.752	0.778	1.044	1.065	1.331	1.074	1.047	1.427	94	74.1	72.8	96.5	37.6	102.1	62.9	127.7	133.4	126.2
Q8XCN4	KDG regulon transcriptional repressor OS=Escherichia coli O157:H7 OX=83334 GN=kdgR PE=4 SV=3	58	16	29	16	263	30	5.58	640	16	0.998	0.593	0.67	0.639	1.107	1.167	1.174	1.398	1.037	1.217	964.9	681.4	593.9	726.3	365	1025	508.1	1522.8	1209.4	985.3
A0A384LD22	Corrinoid adenosyltransferase OS=Escherichia coli O157:H7 OX=83334 GN=btuR PE=3 SV=1	23	6	8	6	196	22	6.54	136	6	0.938	0.593	0.628	0.62	1.119	1.188	1.243	1.22	1.114	1.338	277	208.1	169.9	215.1	112.7	318.6	164.3	405.9	396.7	330.8
P0ADX3	Protein YhfA OS=Escherichia coli O157:H7 OX=83334 GN=yhfA PE=4 SV=1	51	6	22	6	134	14.5	5.81	273	6	0.957	0.594	0.619	0.577	1.04	1.213	1.151	1.361	1.155	1.333	756.1	557.5	448.5	535.9	280.4	870.5	407.3	1212.5	1101.8	882.6
P0A709	Translation initiation factor IF-3 OS=Escherichia coli O157:H7 OX=83334 GN=infC PE=3 SV=1	53	9	44	9	180	20.6	9.52	844	9	0.966	0.595	0.608	0.524	0.96	1.224	1.149	1.239	1.48	1.254	620.3	454.1	358	395.7	210.2	713.6	330.3	896.3	1146.9	674.5
B5YQG1	Probable Fe(2+)-trafficking protein OS=Escherichia coli O157:H7 (strain EC4115 / EHEC) OX=444450 GN=yggX PE=3 SV=1	69	8	15	8	91	10.9	6.3	279	8	0.981	0.596	0.462	0.436	0.921	1.442	1.129	1.447	1.399	1.188	308.5	222.5	133.1	161.3	98.7	411.6	158.8	512.4	530.7	312.7
B5YSU9	N-acetylmannosamine kinase OS=Escherichia coli O157:H7 (strain EC4115 / EHEC) OX=444450 GN=nanK PE=3 SV=1	5	1	1	1	291	29.5	6	25	1	0.929	0.598	1.208	1.189	0.687	0.97	0.885	1.233	1.259	1.042	11.5	8.8	13.7	17.3	2.9	10.9	4.9	17.2	18.8	10.8
Q8X5J6	Uncharacterized protein OS=Escherichia coli O157:H7 OX=83334 GN=yaiL PE=4 SV=2	16	4	5	4	179	19.9	8.75	68	4	0.952	0.598	0.622	0.53	1.24	1.323	1.308	1.22	0.949	1.258	182.6	136.2	109.3	119.5	81.1	230.4	112.3	263.7	219.6	202
Q8XBN9	LPS-assembly lipoprotein LptE OS=Escherichia coli O157:H7 OX=83334 GN=lptE PE=3 SV=1	53	9	22	9	193	21.3	7.2	626	9	0.955	0.598	0.634	0.573	1.177	1.195	1.247	1.245	1.09	1.285	735.3	547.1	447.6	518.9	309	835.5	429.8	1079.6	1012.9	828.9
A0A0H3PHX1	FeS assembly ATPase SufC OS=Escherichia coli O157:H7 (strain EC869) OX=478008 GN=sufC PE=4 SV=1	17	4	4	4	248	27.6	5.03	98	4	0.92	0.598	0.684	0.634	1.243	1.229	1.139	1.247	0.996	1.308	90.9	70.2	62	73.7	41.9	110.3	50.4	138.9	118.8	108.3
P0A9A0	Bacterial non-heme ferritin OS=Escherichia coli O157:H7 OX=83334 GN=ftnA PE=3 SV=1	37	5	49	5	165	19.4	4.83	819	5	1.048	0.599	0.522	0.483	1.05	1.229	1.129	1.67	1.086	1.184	793.9	538.8	362.5	429.9	271.1	845.6	382.7	1425.3	992.6	751
P0A6Y7	33 kDa chaperonin OS=Escherichia coli O157:H7 OX=83334 GN=hslO PE=3 SV=1	16	6	10	6	292	32.5	4.49	228	6	0.981	0.599	0.743	0.663	1.108	1.192	1.104	1.334	1.036	1.242	288.1	209.1	200	228.9	111	318	145.2	441.5	367.1	305.6
P0AEV8	Formate hydrogenlyase maturation protein HycH OS=Escherichia coli O157:H7 OX=83334 GN=hycH PE=3 SV=1	4	1	1	1	136	15.5	5.27	0	1	0.978	0.601	0.714	0.469	1.155	1.262	1.25	1.273	1.087	1.21	36	26.3	24.1	20.3	14.5	42.2	20.6	52.8	48.3	37.3
P64484	Uncharacterized protein YeaK OS=Escherichia coli O157:H7 OX=83334 GN=yeaK PE=4 SV=1	26	5	6	5	167	17.8	7.02	116	5	0.924	0.601	0.617	0.58	1.056	1.249	1.068	1.416	1.2	1.288	185.9	143.8	113.9	137.2	72.5	228.3	96.2	321	291.4	217.1
A0A0H3PGZ0	Uncharacterized protein OS=Escherichia coli O157:H7 (strain EC869) OX=478008 GN=ECH7EC869_0332 PE=4 SV=1	10	1	1	1	70	8.2	11.82	36	1	0.891	0.602	0.643	0.617	1.285	1.266	1.276	1.126	1.123	1.171	24.8	19.9	16.4	20.2	12.2	32	15.9	35.3	37.7	27.3
A0A0H3PPH1	Putative DNA-binding protein OS=Escherichia coli O157:H7 (strain EC869) OX=478008 GN=ECH7EC869_3219 PE=4 SV=1	16	2	2	2	96	10.8	5.76	24	2	0.998	0.603	0.511	0.604	0.918	1.248	1.404	1.102	1.396	1.217	46.2	33.2	21.7	32.9	14.5	52.5	29.1	57.5	78	47.2
A0A0H3PU02	Glutathione S-transferase family protein OS=Escherichia coli O157:H7 (strain EC869) OX=478008 GN=ECH7EC869_3678 PE=4 SV=1	34	9	11	9	208	23.7	5.17	196	9	1.052	0.603	0.749	0.711	1.042	1.151	1.151	1.291	0.958	1.292	388.9	264.8	253.7	309.2	131.4	386.6	190.5	537.9	427.3	400.2
P58233	Tir chaperone OS=Escherichia coli O157:H7 OX=83334 GN=cesT PE=1 SV=1	19	3	3	3	156	17.7	4.51	96	3	0.954	0.603	0.614	0.551	0.98	1.197	1.193	1.456	1.149	1.304	180.4	135.5	106.4	122.5	63.2	205.7	101	310.4	262.3	206.7
P0A701	Hydrogenase maturation factor HypA OS=Escherichia coli O157:H7 OX=83334 GN=hypA PE=3 SV=1	7	1	1	1	116	13.2	5.47	0	1	0.966	0.603	0.759	0.677	0.981	1.198	1.044	1.206	1.236	1.331	18.2	13.5	13.1	15	6.3	20.5	8.8	25.6	28.1	21
P0A8B7	Nucleoid-associated protein YbaB OS=Escherichia coli O157:H7 OX=83334 GN=ybaB PE=3 SV=1	65	6	27	6	109	12	5.07	463	6	1.005	0.604	0.533	0.503	0.994	1.216	1.249	1.417	1.189	1.291	390.7	278.9	190	229.8	131.8	429.3	217.3	620.5	557.6	420.4
P61717	6,7-dimethyl-8-ribityllumazine synthase OS=Escherichia coli O157:H7 OX=83334 GN=ribH PE=3 SV=1	51	5	29	5	156	16.1	5.25	799	5	1.027	0.604	0.6	0.616	0.954	1.14	1.107	1.42	1.24	1.292	264	184.5	141.4	186.3	83.7	266.3	127.4	411.6	384.6	278.4
P0AB45	Protein YcgL OS=Escherichia coli O157:H7 OX=83334 GN=ycgL PE=3 SV=1	38	6	7	6	108	12.4	9.13	94	6	1.066	0.604	0.676	0.648	0.819	1.102	1.104	1.417	1.156	1.408	305.3	205.6	177.5	218.2	80	286.6	141.5	457.4	399.6	337.7
P0A871	Transaldolase B OS=Escherichia coli O157:H7 OX=83334 GN=talB PE=3 SV=2	70	23	76	23	317	35.2	5.21	1800	23	0.979	0.605	0.658	0.629	1.053	1.24	1.13	1.367	1.139	1.199	2555.4	1876.3	1573	1931.3	937.5	2939.8	1320	4019.3	3585.9	2621.6
P0AE54	Putative peroxiredoxin bcp OS=Escherichia coli O157:H7 OX=83334 GN=bcp PE=3 SV=1	66	10	22	10	156	17.6	5.24	476	10	0.948	0.605	0.581	0.574	0.997	1.252	1.128	1.425	1.185	1.305	427.5	324.1	240	304.4	153.3	512.5	227.7	723.6	644.7	492.6
P0A9T9	Uncharacterized ABC transporter ATP-binding protein YbbA OS=Escherichia coli O157:H7 OX=83334 GN=ybbA PE=3 SV=1	19	4	5	4	228	24.5	5.77	134	4	0.939	0.606	0.579	1.055	0.959	1.181	1.173	1.215	1.105	1.188	147.4	113	83.3	194.7	51.3	168.3	82.4	214.8	209.2	156.1
Q8XBW1	Hydrogenase maturation factor HybF OS=Escherichia coli O157:H7 OX=83334 GN=hybF PE=3 SV=1	16	2	3	2	113	12.7	5.2	88	2	0.923	0.607	0.605	0.615	1.076	1.303	1.085	1.401	1.154	1.231	91.8	71.7	55.2	71.9	36.5	117.7	48.3	157	138.5	102.6
A0A0H3PHX5	Uncharacterized protein OS=Escherichia coli O157:H7 (strain EC869) OX=478008 GN=ECH7EC869_1066 PE=4 SV=1	15	2	2	2	263	29.4	8.34	29	2	0.841	0.607	0.861	0.657	1.195	1.178	1.385	1.01	0.999	1.267	9.9	8.5	9.3	9.1	4.8	12.6	7.3	13.4	14.2	12.5
Q8X5J3	Transcriptional repressor FrmR OS=Escherichia coli O157:H7 OX=83334 GN=frmR PE=3 SV=2	48	5	5	5	91	10.3	6.11	109	5	1.097	0.607	0.531	0.481	1.089	1.125	1.056	1.447	1.227	1.34	254.8	167.7	113	131.5	86.3	237.5	109.8	378.7	344.1	260.8
B5YZ69	Regulator of ribonuclease activity A OS=Escherichia coli O157:H7 (strain EC4115 / EHEC) OX=444450 GN=rraA PE=3 SV=1	19	3	4	3	161	17.4	4.2	121	3	0.911	0.608	0.546	0.606	1.169	1.221	1.04	1.392	1.272	1.234	98.3	77.9	54	76.9	43	119.6	50.2	169.2	165.5	111.5
B5Z013	Phosphoribosylaminoimidazole-succinocarboxamide synthase OS=Escherichia coli O157:H7 (strain EC4115 / EHEC) OX=444450 GN=purC PE=3 SV=1	43	12	28	12	237	27	5.16	637	12	1.006	0.609	0.55	0.565	1.007	1.271	1.173	1.385	1.195	1.239	791.4	569.2	396.9	522.9	270.4	908.6	413.3	1227.7	1135	816.5
A0A384KS91	Damage-inducible protein J OS=Escherichia coli O157:H7 OX=83334 GN=dinJ PE=4 SV=1	49	5	7	5	86	9.4	5.48	144	5	0.955	0.611	0.554	0.546	1.133	1.229	1.21	1.316	1.255	1.192	252.7	192	134.4	169.9	102.2	295.4	143.3	392.2	400.7	264.1
A0A0H3PUU0	Transcriptional regulator, TetR family OS=Escherichia coli O157:H7 (strain EC869) OX=478008 GN=ECH7EC869_5128 PE=4 SV=1	47	10	13	10	191	21.9	5.08	398	10	0.928	0.612	0.647	0.643	1.122	1.243	1.087	1.421	1.113	1.185	425.3	333.3	271.9	346.4	175.5	517.6	223.1	733.9	615.9	455.2
P0AFZ4	Stringent starvation protein B OS=Escherichia coli O157:H7 OX=83334 GN=sspB PE=3 SV=1	15	2	17	2	165	18.3	4.55	533	2	0.888	0.612	0.594	0.58	1.116	1.198	1.236	1.278	1.195	1.302	504.2	412.8	309	387.2	216.1	617.9	314	817.7	818.5	619.3
Q8X7U4	Transcriptional regulator MntR OS=Escherichia coli O157:H7 OX=83334 GN=mntR PE=3 SV=1	21	4	6	4	155	17.7	6.54	156	4	0.917	0.613	0.676	0.637	1.201	1.204	1.18	1.296	1.061	1.214	278.8	221.4	188.4	227.8	124.5	332.4	160.6	443.8	389.3	309.1
A0A0H3Q022	Peptidyl-prolyl cis-trans isomerase OS=Escherichia coli O157:H7 (strain EC869) OX=478008 GN=ppiB PE=3 SV=1	60	12	33	12	164	18.2	5.8	430	12	0.985	0.613	0.67	0.534	1.044	1.249	1.197	1.281	1.093	1.335	1033.8	764.7	644.5	659.2	373.8	1190.9	562.3	1515.4	1385.1	1173.6
Q7ABA6	Transcriptional regulator HosA OS=Escherichia coli O157:H7 OX=83334 GN=hosA PE=3 SV=1	39	6	8	6	135	15.5	8.53	105	6	0.932	0.613	0.587	0.597	1.135	1.201	1.204	1.273	1.1	1.357	240.8	188.2	139.1	181.3	100	281.8	139.3	370.7	343	293.7
P0AEY4	Nucleoside triphosphate pyrophosphohydrolase OS=Escherichia coli O157:H7 OX=83334 GN=mazG PE=3 SV=1	25	6	9	6	263	30.4	4.77	274	6	0.905	0.614	0.61	0.552	1.24	1.27	1.293	1.332	0.978	1.206	200	161.1	123.6	143.3	93.4	254.9	127.9	331.6	260.8	223.1
A0A0H3PZT1	Putative lipoprotein OS=Escherichia coli O157:H7 (strain EC869) OX=478008 GN=ECH7EC869_4272 PE=4 SV=1	9	2	2	2	179	19.6	5.48	62	2	0.971	0.615	0.709	0.712	0.862	1.226	1.19	1.333	1.053	1.329	65.4	49.2	43.8	56.4	19.8	75	35.9	101.2	85.6	75
P0A7F5	Aspartate carbamoyltransferase regulatory chain OS=Escherichia coli O157:H7 OX=83334 GN=pyrI PE=3 SV=2	40	7	8	7	153	17.1	7.37	111	7	0.97	0.616	0.595	0.644	1.077	1.223	1.079	1.238	1.357	1.203	168	126.7	94.4	131.1	63.6	192.4	83.7	241.6	283.6	174.5
P0AFB3	Lipoprotein NlpI OS=Escherichia coli O157:H7 OX=83334 GN=nlpI PE=2 SV=1	30	7	9	7	294	33.6	4.74	239	7	0.891	0.616	0.547	0.565	1.225	1.271	1.213	1.286	1.116	1.27	90.6	74.4	51	67.6	42.5	117.4	55.2	147.4	136.9	108.2
P67626	UPF0270 protein YheU OS=Escherichia coli O157:H7 OX=83334 GN=yheU PE=3 SV=1	14	1	1	1	72	8.5	4.67	30	1	0.807	0.617	0.512	0.541	0.758	1.147	1.438	1.419	1.786	0.973	30.6	27.8	17.8	24.1	9.8	39.5	24.4	60.6	81.7	30.9
A0A0H3PGJ9	Flagellar hook-associated protein 3 OS=Escherichia coli O157:H7 (strain EC869) OX=478008 GN=flgL PE=4 SV=1	2	1	1	1	317	34.3	4.72	20	1	0.993	0.617	0.83	0.848	1.222	0.987	1.198	1.197	0.89	1.219	118.7	87.6	90.9	119.1	49.8	107.1	64.1	161.2	128.4	122
P0ADL0	Uncharacterized protein YibL OS=Escherichia coli O157:H7 OX=83334 GN=yibL PE=4 SV=1	45	6	19	6	120	13.7	9.5	289	6	0.869	0.617	0.625	0.676	1.201	1.287	1.318	1.213	0.938	1.256	569.4	479.8	375.3	520.5	268.3	765.4	386.3	895.1	741.1	689.2
P0AA18	Transcriptional regulatory protein OmpR OS=Escherichia coli O157:H7 OX=83334 GN=ompR PE=3 SV=1	53	13	31	13	239	27.3	6.39	734	13	0.935	0.618	0.674	0.629	1.144	1.309	1.189	1.314	1.057	1.131	744.7	584.5	492.4	588.6	310.8	946.8	424	1179.2	1016.1	754.6
P0A7B0	Inorganic pyrophosphatase OS=Escherichia coli O157:H7 OX=83334 GN=ppa PE=3 SV=2	55	11	39	11	176	19.7	5.17	655	11	0.967	0.619	0.613	0.612	1.095	1.277	1.107	1.423	1.094	1.194	966.6	735.5	561.3	719.1	373.1	1159	495.4	1602	1318.9	999.9
P0A7I8	GTP cyclohydrolase-2 OS=Escherichia coli O157:H7 OX=83334 GN=ribA PE=3 SV=1	28	6	8	6	196	21.8	5.95	181	6	1.033	0.619	0.739	0.71	0.965	1.16	1.097	1.327	1.046	1.304	358.9	255.6	235.4	290.2	114.4	366.1	170.7	519.8	438.9	379.8
A0A0H3PR68	Flagellar basal body protein OS=Escherichia coli O157:H7 (strain EC869) OX=478008 GN=flgF PE=3 SV=1	3	1	1	1	251	25.9	4.98	26	1	0.981	0.62	0.67	0.727	1.294	1.2	0.917	1.365	1.136	1.09	28.9	21.7	18.1	25.2	13	32.1	12.1	45.3	40.4	26.9
P60665	Imidazole glycerol phosphate synthase subunit HisF OS=Escherichia coli O157:H7 OX=83334 GN=hisF PE=3 SV=1	64	12	24	12	258	28.4	5.2	532	12	0.98	0.621	0.683	0.677	0.986	1.119	1.071	1.396	1.15	1.317	670.1	504.4	428.1	544.2	230	694.8	327.8	1075.4	949	754.4
P0A7Z6	DNA-directed RNA polymerase subunit alpha OS=Escherichia coli O157:H7 OX=83334 GN=rpoA PE=1 SV=1	81	20	94	20	329	36.5	5.06	2222	20	0.979	0.623	0.656	0.617	1.057	1.25	1.182	1.313	1.111	1.211	1673.5	1265.7	1028.4	1238.8	616.3	1940.3	904.2	2529.3	2291.2	1732.9
P0AG65	30S ribosomal protein S17 OS=Escherichia coli O157:H7 OX=83334 GN=rpsQ PE=3 SV=2	55	5	16	5	84	9.7	9.6	279	5	0.967	0.624	0.612	0.612	1.028	1.246	1.253	1.322	1.128	1.208	334.9	257	194.4	249.4	121.5	392	194.3	515.9	471.5	350.6
Q9S5G4	1-(5-phosphoribosyl)-5-[(5-phosphoribosylamino)methylideneamino] imidazole-4-carboxamide isomerase OS=Escherichia coli O157:H7 OX=83334 GN=hisA PE=3 SV=1	42	10	13	10	245	26	5.2	414	10	0.973	0.625	0.607	0.621	1.039	1.218	1.104	1.344	1.1	1.369	403.3	308.2	230.8	302.9	147	458.8	204.9	627.9	550.4	475.5
A0A384LPU1	1,4-dihydroxy-2-naphthoyl-CoA hydrolase OS=Escherichia coli O157:H7 OX=83334 GN=menI PE=3 SV=1	4	1	1	1	136	14.8	7.43	18	1	0.921	0.626	0.501	0.393	1.026	1.383	1.203	1.557	1.22	1.17	67.4	54.4	33.6	33.8	25.6	91.9	39.4	128.4	107.7	71.7
A0A0H3PM67	Uncharacterized protein OS=Escherichia coli O157:H7 (strain EC869) OX=478008 GN=ECH7EC869_4089 PE=4 SV=1	7	1	1	1	162	18.8	5.01	30	1	0.814	0.626	0.409	0.418	0.979	1.503	1.426	1.383	1.17	1.273	13.9	12.7	6.4	8.4	5.7	23.3	10.9	26.6	24.1	18.2
Q8XB06	Phosphate-specific transport system accessory protein PhoU OS=Escherichia coli O157:H7 OX=83334 GN=phoU PE=3 SV=1	34	9	11	9	241	27.4	5.31	200	9	1.029	0.627	0.682	0.598	1.025	1.284	1.01	1.366	1.267	1.11	374.4	271	227.5	255.8	127.2	424.3	164.4	559.9	555.8	338.3
Q8XCB6	Outer membrane protein OmpW OS=Escherichia coli O157:H7 OX=83334 GN=ompW PE=4 SV=1	49	6	69	6	212	22.9	7.06	2083	6	0.941	0.627	0.511	0.626	0.769	1.159	1.084	1.452	1.631	1.201	715.3	566.3	356	559.4	199.5	800.3	369	1244.3	1496.2	764.9
P0A9R5	2Fe-2S ferredoxin OS=Escherichia coli O157:H7 OX=83334 GN=fdx PE=3 SV=2	53	5	8	5	111	12.3	4.59	320	5	0.926	0.628	0.555	0.46	0.982	1.23	1.102	1.513	1.32	1.283	141.3	113.8	77.6	82.6	51.1	170.5	75.3	260.2	243.1	164
A0A0H3JDH7	Putative phage inhibition, colicin resistance and tellurite resistance protein OS=Escherichia coli O157:H7 OX=83334 GN=terZ_2 PE=4 SV=1	71	9	23	9	193	20.9	6.68	542	9	0.969	0.629	0.674	0.611	1.023	1.241	1.111	1.364	1.101	1.277	340.1	262.2	216.8	252.2	122.5	395.7	174.5	539.2	466.1	375.4
Q8XDA6	Lipoprotein OS=Escherichia coli O157:H7 OX=83334 GN=pqiC PE=4 SV=2	38	4	5	4	187	20.6	6.1	175	4	0.913	0.629	0.372	0.491	1.192	1.4	1.252	1.406	1.065	1.28	32.1	26.3	12	20.3	14.3	44.7	19.7	55.7	45.2	37.7
P0A851	Trigger factor OS=Escherichia coli O157:H7 OX=83334 GN=tig PE=3 SV=1	61	26	147	26	432	48.2	4.88	4130	26	0.967	0.63	0.656	0.62	1.257	1.227	1.327	1.287	0.935	1.094	3332.3	2580.4	2073.5	2510	1476.7	3840.8	2047.3	4995	3885.4	3157.2
A0A0H3PV65	Periplasmic binding protein/LacI transcriptional regulator OS=Escherichia coli O157:H7 (strain EC869) OX=478008 GN=ECH7EC869_5077 PE=4 SV=1	23	6	7	6	307	32.1	5.3	126	6	1.058	0.63	0.693	0.728	1.002	1.196	1.055	1.237	1.125	1.276	257.6	182.2	154.7	208.5	83.2	264.6	115	339.5	330.6	260.2
A0A0H3PT70	Uncharacterized protein OS=Escherichia coli O157:H7 (strain EC869) OX=478008 GN=ECH7EC869_0604 PE=4 SV=1	46	4	29	4	108	12.9	4.86	522	4	0.979	0.631	0.698	0.72	1.103	1.123	1.082	1.266	1.142	1.257	468.1	358.3	305.8	404.5	179.8	487.7	231.5	681.8	658.6	503.2
P0AGF3	Sulfur acceptor protein CsdE OS=Escherichia coli O157:H7 OX=83334 GN=csdE PE=3 SV=1	27	3	4	3	147	15.9	6.55	84	3	0.966	0.631	0.695	0.673	0.963	1.169	1.309	1.279	1.013	1.301	73.5	57.1	48.5	60.2	25	80.8	44.6	109.7	93	82.9
P64274	Transcription elongation factor GreB OS=Escherichia coli O157:H7 OX=83334 GN=greB PE=3 SV=1	47	9	13	9	158	18.5	8.03	217	9	0.965	0.632	0.649	0.611	1.201	1.206	1.095	1.272	1.069	1.301	333.2	259.2	205.4	248	141.5	378.3	169.2	494.8	445.4	376.4
B5Z2E7	Divalent-cation tolerance protein CutA OS=Escherichia coli O157:H7 (strain EC4115 / EHEC) OX=444450 GN=cutA PE=3 SV=1	46	3	6	3	112	12.3	4.96	205	3	0.918	0.633	0.51	0.851	0.748	1.282	1.17	1.506	1.444	0.938	68.4	56	34.8	74.5	19	86.7	39	126.4	129.8	58.5
Q8X8I0	Uncharacterized protein OS=Escherichia coli O157:H7 OX=83334 GN=yigZ PE=4 SV=2	8	2	2	2	204	21.7	5.36	61	2	0.937	0.634	0.618	0.646	1.03	1.29	1.028	1.316	1.389	1.111	63.5	51.1	38.4	51.5	23.8	79.4	31.2	100.5	113.6	63.1
P83843	ADP-ribose pyrophosphatase OS=Escherichia coli O157:H7 OX=83334 GN=nudF PE=3 SV=1	14	3	4	3	209	23.7	5.07	137	3	0.913	0.634	0.681	0.69	1.084	1.216	1.326	1.365	0.969	1.122	108.9	89.8	74.5	96.8	44.1	131.7	70.8	183.5	139.5	112.1
Q8X9X1	Putative outer membrane receptor for iron transport OS=Escherichia coli O157:H7 OX=83334 GN=Z2268 PE=3 SV=2	1	1	1	1	700	77.3	5.5	0	1	0.936	0.636	0.917	0.705	1.286	1.166	1.188	1.141	0.939	1.086	43.1	34.8	38.7	38.2	20.2	48.8	24.5	59.2	52.2	41.9
Q8XAP7	Uroporphyrinogen III methyltransferase OS=Escherichia coli O157:H7 OX=83334 GN=hemX PE=4 SV=1	49	17	35	17	399	43.5	4.84	833	17	0.993	0.636	0.7	0.657	1.126	1.219	1.072	1.437	1.056	1.104	1340.8	1020.3	865.8	1042.9	518.3	1495.2	647.9	2186	1719.5	1248.9
A0A0H3PNA5	Competence/damage-inducible protein CinA domain protein OS=Escherichia coli O157:H7 (strain EC869) OX=478008 GN=ECH7EC869_3903 PE=3 SV=1	29	5	7	5	165	17.5	4.97	220	5	0.931	0.636	0.57	0.52	1.014	1.391	1.08	1.291	1.26	1.307	141.1	114.6	79.2	92.6	52.4	191.5	73.3	220.5	230.4	166
B5YS75	50S ribosomal protein L21 OS=Escherichia coli O157:H7 (strain EC4115 / EHEC) OX=444450 GN=rplU PE=3 SV=1	73	7	53	7	103	11.6	9.85	874	7	1.021	0.638	0.524	0.634	0.93	1.26	1.124	1.278	1.24	1.35	924	685.9	434.5	674.5	286.9	1035.5	455.4	1302.3	1354.1	1023.3
Q8XDS8	Outer membrane lipoprotein OS=Escherichia coli O157:H7 OX=83334 GN=yoaF PE=4 SV=1	31	2	3	2	84	8.9	7.03	67	2	0.87	0.639	0.718	0.647	1.351	1.354	1.086	1.043	1.128	1.163	44.9	39.2	34	39.3	23.8	63.5	25.1	60.7	70.3	50.3
P0AC21	Dihydroneopterin triphosphate 2'-epimerase OS=Escherichia coli O157:H7 OX=83334 GN=folX PE=3 SV=2	50	6	15	6	120	14.1	7.06	390	6	0.966	0.639	0.698	0.719	1.204	1.094	1.134	1.214	1.118	1.213	499.7	393.1	331.3	437.4	212.4	514.3	262.7	708	697.7	525.9
Q8X4W3	T3SS secreted effector EspM OS=Escherichia coli O157:H7 OX=83334 GN=espM2 PE=4 SV=1	35	9	10	8	196	22.5	8.43	132	9	0.958	0.639	0.819	0.682	1.081	1.023	1.302	1.197	0.896	1.402	318.8	252.6	249.8	266.6	122.7	309.2	193.9	448.7	359.6	390.7
P0ACQ8	HTH-type transcriptional regulator TdcA OS=Escherichia coli O157:H7 OX=83334 GN=tdcA PE=3 SV=1	4	1	1	1	312	34.5	5.53	16	1	1.144	0.64	0.409	0.494	1.669	0.718	1.009	1.221	1.249	1.448	40	26.6	13.1	20.3	19.9	22.8	15.8	48.1	52.7	42.4
A0A0H3JK43	Putative membrane protein OS=Escherichia coli O157:H7 OX=83334 GN=Z2659 PE=3 SV=1	14	3	3	3	299	33	7.87	36	3	0.646	0.643	0.753	0.699	1.813	1.172	1.755	0.974	0.73	0.816	48.7	57.6	52	61.9	46.6	80.2	59.2	82.7	66.4	51.5
B5YXE0	ATP synthase subunit b OS=Escherichia coli O157:H7 (strain EC4115 / EHEC) OX=444450 GN=atpF PE=3 SV=1	56	12	48	12	156	17.3	6.24	1282	12	0.972	0.645	0.703	0.656	1.134	1.243	1.153	1.351	1.125	1.018	1514.3	1193.1	1003	1202	602.4	1758.2	804.1	2371	2114.9	1327.6
B5Z227	Ribosome maturation factor RimM OS=Escherichia coli O157:H7 (strain EC4115 / EHEC) OX=444450 GN=rimM PE=3 SV=1	41	6	13	6	183	20.7	4.81	422	6	1.001	0.645	0.683	0.613	1.107	1.264	1.183	1.166	1.089	1.246	263.5	201.8	164.9	189.8	99.4	302.2	139.4	345.9	345.9	274.8
P67090	Universal stress protein D OS=Escherichia coli O157:H7 OX=83334 GN=uspD PE=3 SV=1	42	5	18	5	142	16.3	6.87	328	5	0.93	0.646	0.652	0.698	1.228	1.142	1.339	1.221	1.03	1.114	256.6	212	165	226.4	115.6	286.4	165.4	379.6	343.1	257.6
Q8X8W6	Uncharacterized protein OS=Escherichia coli O157:H7 OX=83334 GN=yaeQ PE=4 SV=1	12	2	3	2	152	17.6	5.6	38	2	0.965	0.646	0.787	0.738	1.024	1.129	1.211	1.214	1.148	1.138	77.6	61.7	58	69.8	28.1	82.5	43.6	110	111.4	76.7
P69492	Cytochrome c-type biogenesis protein CcmE OS=Escherichia coli O157:H7 OX=83334 GN=ccmE PE=3 SV=1	31	5	8	5	159	17.7	6.8	176	5	0.88	0.646	0.659	0.602	1.209	1.251	1.164	1.275	1.141	1.172	191.9	167.2	131.6	154.4	89.9	247.7	113.6	313.2	300.1	214
A0A3G4WUR8	Uncharacterized protein OS=Escherichia coli O157:H7 OX=83334 GN=Z1317 PE=4 SV=1	42	5	7	5	137	14.7	6.55	258	5	0.964	0.646	0.586	0.588	1.13	1.201	1.207	1.327	0.953	1.398	177.6	141.5	99	127.4	71	200.9	99.5	275.5	211.9	215.7
A0A384KMK7	Putative tail fiber protein of cryptic prophage CP-933P OS=Escherichia coli O157:H7 OX=83334 GN=Z6027 PE=4 SV=1	4	2	2	1	437	44.1	4.86	39	2	0.981	0.647	0.787	0.728	1.154	1.163	1.011	1.267	0.99	1.273	48.1	37.7	35.4	42	19.3	51.8	22.2	70	58.6	52.3
P0AGG6	Thioredoxin 2 OS=Escherichia coli O157:H7 OX=83334 GN=trxC PE=3 SV=1	24	3	5	3	139	15.5	5.17	200	3	1.052	0.647	0.643	0.759	0.753	1.414	0.996	1.229	1.138	1.369	51.2	37.4	28.7	43.4	12.5	62.5	21.7	67.4	66.8	55.8
B5Z040	Met repressor OS=Escherichia coli O157:H7 (strain EC4115 / EHEC) OX=444450 GN=metJ PE=3 SV=1	55	7	7	7	105	12.1	5.54	100	7	0.923	0.648	0.736	0.684	1.241	1.116	1.095	1.244	1.066	1.247	217.7	181.6	159.2	189.9	99.9	239.1	115.7	330.9	303.5	246.5
Q8XE62	Lipoprotein OS=Escherichia coli O157:H7 OX=83334 GN=yajG PE=4 SV=2	24	4	12	4	192	21	8.65	456	4	0.975	0.648	0.602	0.646	1.039	1.265	1.162	1.26	1.127	1.275	247.1	195.1	139.9	192.4	89.8	291.2	131.8	359.7	344.6	270.6
P0AFC5	NADH-quinone oxidoreductase subunit A OS=Escherichia coli O157:H7 OX=83334 GN=nuoA PE=3 SV=1	24	3	5	3	147	16.4	9.83	174	3	1.053	0.651	0.775	0.805	0.989	1.178	0.908	1.409	1.11	1.123	179.3	131.7	121	161.1	57.4	182.1	69.2	270.2	227.9	160.1
Q8X860	Phage minor tail protein OS=Escherichia coli O157:H7 OX=83334 GN=ECs_0833 PE=4 SV=1	5	1	1	1	133	15	4.37	26	1	0.924	0.651	0.647	0.596	0.895	1.177	1.091	1.375	1.248	1.398	31.8	26.6	20.4	24.1	10.5	36.8	16.8	53.3	51.8	40.3
A0A0H3JLZ9	Uncharacterized protein OS=Escherichia coli O157:H7 OX=83334 GN=yiiQ PE=4 SV=1	30	5	7	5	199	21.7	9.1	241	5	0.951	0.652	0.683	0.584	1.138	1.288	1.298	1.135	0.999	1.273	96.8	78.8	63.7	69.9	39.5	119	59.1	130.1	122.6	108.5
P0AAM9	Hydrogenase maturation factor HybG OS=Escherichia coli O157:H7 OX=83334 GN=hybG PE=3 SV=1	20	2	2	2	82	8.8	4.35	53	2	0.811	0.653	0.764	0.63	1.03	1.381	1.259	1.084	1.328	1.059	32.1	30.7	27.7	29.3	13.9	49.6	22.3	48.3	63.4	35.1
Q8XDY6	Inactive two-component system connector protein OS=Escherichia coli O157:H7 OX=83334 GN=pmrD PE=4 SV=3	30	3	4	3	88	9.9	8.25	101	3	0.867	0.654	0.496	0.573	1.095	1.273	1.242	1.384	1.169	1.247	125.2	112.2	65.7	97.2	53.9	166.9	80.3	225.2	203.7	150.8
A0A384KKP0	Putative efflux pump OS=Escherichia coli O157:H7 OX=83334 GN=Z2509 PE=3 SV=1	3	1	1	1	373	39.6	5.5	0	1	0.748	0.654	0.84	0.699	1.333	1.086	0.967	1.23	0.893	1.55	20.4	21.2	21	22.4	12.4	26.9	11.8	37.8	29.4	35.4
Q8X580	Nucleoid occlusion factor SlmA OS=Escherichia coli O157:H7 OX=83334 GN=slmA PE=3 SV=2	9	2	2	2	198	22.8	8.72	18	2	0.948	0.656	0.51	0.535	0.902	1.701	0.774	1.4	1.615	0.959	56.4	46.4	27.8	37.4	18.3	91.9	20.6	93.8	115.9	47.8
Q8X890	Bacterioferritin OS=Escherichia coli O157:H7 OX=83334 GN=bfr PE=3 SV=1	30	4	7	4	158	18.3	4.68	162	4	0.978	0.656	0.718	0.783	1.219	1.078	1.05	1.344	0.977	1.196	136.6	109	92	128.7	58.1	136.8	65.7	211.6	164.8	140
P58422	Phosphoglycolate phosphatase OS=Escherichia coli O157:H7 OX=83334 GN=gph PE=3 SV=1	18	3	5	3	252	27.3	4.72	154	3	1.101	0.657	0.665	0.563	1.067	1.067	1.012	1.433	1.022	1.413	80.2	56.9	44.4	48.2	26.5	70.6	33	117.6	89.8	86.2
B5YY06	D-ribose pyranase OS=Escherichia coli O157:H7 (strain EC4115 / EHEC) OX=444450 GN=rbsD PE=3 SV=1	37	4	5	4	139	15.3	6.39	141	4	0.898	0.658	0.825	0.72	1.072	1.094	1.171	1.429	1.09	1.045	129.7	112.9	109.2	122.3	52.8	143.5	75.7	232.6	189.9	126.4
A0A0H3PG55	Transcriptional regulator, TetR family OS=Escherichia coli O157:H7 (strain EC869) OX=478008 GN=ECH7EC869_2152 PE=4 SV=1	21	4	4	4	210	23.3	6.98	77	4	0.903	0.658	0.618	0.664	1.09	1.309	1.244	1.289	1.055	1.17	183.2	158.7	114.9	158.5	75.4	241.3	113	294.7	258.3	198.8
A0A0H3PW46	Outer membrane protein assembly factor BamB OS=Escherichia coli O157:H7 (strain EC869) OX=478008 GN=bamB PE=3 SV=1	36	13	26	13	392	41.8	4.91	826	13	0.913	0.658	0.671	0.704	1.133	1.126	1.203	1.224	1.015	1.352	719.2	616.1	484.4	651.9	304.4	805.6	424.1	1086.5	964.1	891.6
A0A0H3JDT8	Superoxide dismutase [Cu-Zn] OS=Escherichia coli O157:H7 OX=83334 GN=ECs_1989 PE=3 SV=1	37	5	8	5	175	18.3	7.36	104	5	0.99	0.659	0.676	0.652	1.162	1.311	1.165	1.196	0.975	1.215	227.3	179.9	142.2	175.9	91	273.4	119.7	309.5	270.1	233.7
A0A3Q0PPX2	Uncharacterized protein OS=Escherichia coli O157:H7 OX=83334 GN=Z_L7011 PE=4 SV=1	12	1	1	1	91	10.7	9.6	35	1	1.031	0.659	0.495	0.852	0.901	0.821	1.144	1.292	1.479	1.327	14.1	10.7	6.2	13.7	4.2	10.2	7	19.9	24.4	15.2
P0A7X5	30S ribosomal protein S9 OS=Escherichia coli O157:H7 OX=83334 GN=rpsI PE=3 SV=2	46	7	28	7	130	14.8	10.95	755	7	0.889	0.661	0.621	0.605	1.301	1.42	1.379	0.998	0.995	1.131	630.5	557	403.7	504.9	314.9	915.3	438	798	851.7	672.3
Q8X5L7	Cellulose synthase catalytic subunit [UDP-forming] OS=Escherichia coli O157:H7 OX=83334 GN=bcsA PE=3 SV=2	1	1	1	1	872	99.6	9.52	25	1	0.874	0.661	1.027	0.954	1.429	0.875	1.568	0.899	0.568	1.144	20.8	18.7	22.4	26.7	11.6	18.9	16.7	24.1	16.3	22.8
B5YT44	Cytidylate kinase OS=Escherichia coli O157:H7 (strain EC4115 / EHEC) OX=444450 GN=cmk PE=3 SV=1	37	8	13	8	227	24.7	5.85	323	8	0.972	0.662	0.707	0.775	1.101	1.115	1.289	1.231	1.012	1.135	355.1	287.4	236.6	333	137.1	369.9	210.7	506.7	445.9	347.3
P64623	Uncharacterized protein YhdV OS=Escherichia coli O157:H7 OX=83334 GN=yhdV PE=3 SV=1	12	1	1	1	73	7.4	7.24	27	1	0.841	0.662	0.806	0.909	0.792	1.289	1.019	1.242	1.179	1.262	14	13.1	12.3	17.8	4.5	19.5	7.6	23.3	23.7	17.6
P58629	dTTP/UTP pyrophosphatase OS=Escherichia coli O157:H7 OX=83334 GN=yhdE PE=3 SV=1	52	8	11	8	197	21.5	6.21	331	8	0.959	0.663	0.765	0.787	1.1	1.177	1.097	1.212	1.059	1.181	251.2	206.4	183.7	242.3	98.3	280.1	128.6	357.7	334.8	259.1
A0A0H3PGI0	Flagellar hook protein FlgE OS=Escherichia coli O157:H7 (strain EC869) OX=478008 GN=flgE PE=3 SV=1	2	1	1	1	401	42	4.64	35	1	1.014	0.664	0.622	0.803	0.888	0.892	0.771	1.75	1.336	1.261	14.4	11.2	8.1	13.4	4.3	11.5	4.9	28	22.9	15
Q8X7I4	Uncharacterized protein OS=Escherichia coli O157:H7 OX=83334 GN=ECs_0304 PE=4 SV=1	2	1	1	1	318	36.9	6.28	40	1	1.152	0.665	0.98	0.799	0.79	0.989	1.265	1.436	0.968	0.955	51.3	35.2	40	41.8	12	40	25.2	72	52	35.6
A0A384K8D4	Octaprenyl diphosphate synthase OS=Escherichia coli O157:H7 OX=83334 GN=ispB PE=3 SV=1	8	4	4	4	323	35.2	4.88	63	4	0.97	0.665	0.714	0.655	1.17	1.252	1.054	1.342	1.11	1.066	217.8	177.4	147	172.8	89.6	255.3	105.9	339.5	300.7	200.4
Q8X994	dGTP-preferring nucleoside triphosphate pyrophosphohydrolase OS=Escherichia coli O157:H7 OX=83334 GN=mutT PE=3 SV=1	23	3	3	3	132	15.2	5.16	89	3	0.941	0.665	0.615	0.684	1.063	1.119	1.25	1.442	0.951	1.269	101.3	85	60.7	86.5	39	109.4	60.2	174.8	123.5	114.4
Q8X5B6	Phage tail assembly protein OS=Escherichia coli O157:H7 OX=83334 GN=ECs_1981 PE=4 SV=1	10	1	1	1	124	14	5.6	55	1	0.967	0.665	0.532	0.56	1.18	1.405	1.112	1.16	1.149	1.27	50.9	41.6	25.7	34.7	21.2	67.2	26.2	68.8	73	56
B5YPM2	Ureidoglycolate lyase OS=Escherichia coli O157:H7 (strain EC4115 / EHEC) OX=444450 GN=allA PE=3 SV=1	13	2	2	2	160	18.2	5.05	39	2	1.133	0.666	0.755	0.728	0.986	1.216	1.212	1.158	0.972	1.173	64.3	44.9	39.3	48.6	19.1	62.7	30.8	74.1	66.6	55.8
Q8XB98	Isoaspartyl dipeptidase OS=Escherichia coli O157:H7 OX=83334 GN=iadA PE=3 SV=1	33	11	15	11	390	41.1	5.2	327	11	1.014	0.667	0.704	0.737	1.284	1.041	0.953	1.395	1.082	1.124	313.6	245.3	199.6	267.9	135.4	292.3	132	486.2	403.7	291.1
B5Z3Y2	Recombination protein RecR OS=Escherichia coli O157:H7 (strain EC4115 / EHEC) OX=444450 GN=recR PE=3 SV=1	17	3	4	3	201	21.9	5.25	146	3	0.912	0.667	0.814	0.6	1.025	1.134	1.301	1.342	1.041	1.164	46.7	40.6	38.2	36.1	17.9	52.7	29.8	77.4	64.3	49.9
A0A0H3PMY0	Outer membrane protein assembly factor BamC OS=Escherichia coli O157:H7 (strain EC869) OX=478008 GN=bamC PE=3 SV=1	51	12	21	12	344	36.8	5.55	655	12	1.024	0.668	0.718	0.736	1.027	1.139	1.038	1.262	1.083	1.307	737.8	572.5	474.4	623.4	252.4	745.5	334.9	1024.9	941.6	789.1
Q8XEB8	Uncharacterized protein OS=Escherichia coli O157:H7 OX=83334 GN=ycaC PE=4 SV=2	32	5	6	5	208	23.1	5.41	116	5	1.099	0.67	0.732	0.673	1.058	1.232	0.886	1.585	1.01	1.053	110.3	79.9	67.3	79.4	36.2	112.3	39.8	179.2	122.3	88.5
P64489	Uncharacterized protein YeaR OS=Escherichia coli O157:H7 OX=83334 GN=yeaR PE=4 SV=1	14	2	2	2	119	13.6	6.52	37	2	1.223	0.671	0.772	0.699	1.365	1.292	1.106	0.923	1.075	0.875	24.7	16.1	14.3	16.6	9.4	23.7	10	21	26.2	14.8
B5Z2T9	UPF0178 protein YaiI OS=Escherichia coli O157:H7 (strain EC4115 / EHEC) OX=444450 GN=yaiI PE=3 SV=1	29	4	6	4	152	17	5.71	248	4	1.023	0.671	0.603	0.574	1.085	1.227	1.125	1.253	1.058	1.381	100.4	78.3	54.2	66.2	36.3	109.4	49.4	138.6	125.3	113.5
P0ABZ3	Flagellar motor switch protein FliG OS=Escherichia coli O157:H7 OX=83334 GN=fliG PE=3 SV=1	15	6	6	6	331	36.8	4.79	86	6	0.956	0.672	0.749	0.649	1.093	1.248	1.181	1.315	1.034	1.103	211.2	176.3	151.7	168.4	82.3	250.3	116.7	327.3	275.6	204
B5YXM7	Outer-membrane lipoprotein LolB OS=Escherichia coli O157:H7 (strain EC4115 / EHEC) OX=444450 GN=lolB PE=3 SV=1	37	7	9	7	207	23.5	8.84	229	7	1.099	0.672	0.649	0.811	0.869	1.008	1.077	1.331	1.105	1.38	159	115.5	86.1	138	42.9	132.5	69.8	217	193	167.3
Q8X6L5	Outer-membrane lipoprotein carrier protein OS=Escherichia coli O157:H7 OX=83334 GN=ECs_4335 PE=3 SV=1	26	5	6	5	201	23.2	6.35	68	5	0.889	0.673	0.674	0.695	1.392	1.083	1.29	1.16	0.923	1.222	202.1	181.7	140.4	185.7	107.9	223.6	131.3	297.1	253.3	232.7
Q7DC29	Uncharacterized protein OS=Escherichia coli O157:H7 OX=83334 GN=ECs_0549 PE=4 SV=1	13	2	2	2	120	14.2	5.96	41	2	1.016	0.673	0.768	0.664	0.973	1.081	1.135	1.246	1.091	1.353	58.2	45.8	40.3	44.7	19	56.2	29.1	80.4	75.4	64.9
A0A0H3PQ83	2-succinylbenzoate--CoA ligase OS=Escherichia coli O157:H7 (strain EC869) OX=478008 GN=menE PE=3 SV=1	2	1	1	1	451	50.3	6.29	24	1	0.853	0.674	0.628	0.554	0.831	1.174	2.519	0.293	1.92	0.555	29.2	27.4	19.7	22.3	9.7	36.5	38.6	11.3	79.3	15.9
C4TII3	Predicted integrase OS=Escherichia coli O157:H7 OX=83334 PE=3 SV=1	2	1	1	1	428	49.2	9.58	21	1	0.833	0.676	1.123	1.017	0.994	1.041	1.369	1.024	0.858	1.065	14	13.5	17.3	20.1	5.7	15.9	10.3	19.4	17.4	15
P0AAY8	Uncharacterized protein YbjN OS=Escherichia coli O157:H7 OX=83334 GN=ybjN PE=4 SV=1	15	2	3	2	158	17.7	4.34	82	2	0.917	0.676	0.589	0.56	1.012	1.181	1.247	1.268	1.263	1.286	39.6	34.7	23.3	28.4	14.9	46.3	24.1	61.7	65.8	46.5
Q8XAF7	Uncharacterized protein OS=Escherichia coli O157:H7 OX=83334 GN=yhaL PE=4 SV=2	17	1	1	1	54	5.9	6.7	0	1	0.952	0.676	0.708	0.49	1.217	1.084	1.081	1.359	1.073	1.36	28.9	24.4	19.7	17.5	12.6	29.9	14.7	46.5	39.3	34.6
Q7BSV4	Putative type II secretion system M-type protein OS=Escherichia coli O157:H7 OX=83334 GN=etpM PE=3 SV=1	9	2	2	2	170	19.6	10.2	40	2	0.938	0.678	0.746	0.607	1.143	1.236	1.103	1.211	1.246	1.091	84.7	72.8	61.8	64.5	35.2	101.4	44.6	123.2	135.8	82.5
P0ABV8	Tol-Pal system protein TolR OS=Escherichia coli O157:H7 OX=83334 GN=tolR PE=3 SV=1	15	2	3	2	142	15.4	5.57	120	2	0.958	0.678	0.595	0.689	1.41	1.309	1.341	1.02	0.908	1.092	26.5	22.3	15.1	22.4	13.3	32.9	16.6	31.8	30.3	25.3
P0AF00	Molybdenum cofactor biosynthesis protein B OS=Escherichia coli O157:H7 OX=83334 GN=moaB PE=3 SV=2	44	8	22	8	170	18.7	6.1	466	8	0.984	0.678	0.762	0.69	1.012	1.25	1.071	1.262	1.037	1.253	421.6	345.2	299.2	347.5	147.8	486.3	205.4	609.2	536.1	449.7
P0C0S2	Small-conductance mechanosensitive channel OS=Escherichia coli O157:H7 OX=83334 GN=mscS PE=3 SV=1	18	4	7	4	286	30.9	8.34	325	4	1.106	0.68	0.791	0.745	1.041	1.202	0.779	1.619	1.125	0.913	121.5	88.8	79.7	96.2	39	120	38.3	200.4	149.1	84
Q8XAN2	PadR family transcriptional regulator OS=Escherichia coli O157:H7 OX=83334 GN=yqjI PE=4 SV=1	49	11	15	11	207	23.4	6.87	363	11	0.999	0.68	0.81	0.782	1.07	1.172	1.066	1.361	0.923	1.137	378.9	306.4	281.8	349	138.5	404	181	581.7	422.5	361.5
P0A9Q3	Aerobic respiration control protein ArcA OS=Escherichia coli O157:H7 OX=83334 GN=arcA PE=3 SV=1	44	10	25	10	238	27.3	5.33	530	10	1.015	0.68	0.718	0.697	1.055	1.191	1.17	1.234	1.039	1.201	601.9	479.1	390.2	486.3	213.5	641.6	310.7	824.5	743.7	596.8
P0AF57	Uncharacterized protein YjcO OS=Escherichia coli O157:H7 OX=83334 GN=yjcO PE=3 SV=1	31	6	10	6	229	25.1	4.89	253	6	0.988	0.68	0.797	0.824	0.958	1.007	0.996	1.327	1.126	1.296	778.5	636.7	575.6	763.1	257.4	720.3	351.3	1177.7	1070.4	855.2
A0A0H3PVZ4	Opacity-associated family protein OS=Escherichia coli O157:H7 (strain EC869) OX=478008 GN=ECH7EC869_5200 PE=4 SV=1	41	6	9	6	212	23.5	5.6	174	6	0.95	0.68	0.781	0.748	1.116	1.117	1.258	1.07	0.973	1.306	125.6	106.8	94.6	116.3	50.3	134.1	74.4	159.4	155.2	144.6
A0A0H3PTF3	Lipopolysaccharide export system protein LptC OS=Escherichia coli O157:H7 (strain EC869) OX=478008 GN=lptC PE=3 SV=1	22	3	6	3	191	21.7	6.81	116	3	0.958	0.681	0.76	0.693	1.206	1.019	1.216	1.23	1.026	1.212	110.9	93.6	80.6	94.3	47.6	107.1	63	160.4	143.3	117.5
P0AD41	Uncharacterized protein YpeB OS=Escherichia coli O157:H7 OX=83334 GN=ypeB PE=4 SV=1	28	2	2	2	72	8.4	8.47	35	2	0.926	0.681	0.489	0.629	0.798	1.248	1.041	1.482	1.206	1.499	57.8	50.5	28	46.2	17	70.8	29.1	104.3	90.9	78.4
P0AE93	Protein CreA OS=Escherichia coli O157:H7 OX=83334 GN=creA PE=3 SV=1	49	9	12	9	157	17.1	8.95	249	9	1.008	0.683	0.681	0.729	1.219	1.187	1.137	1.219	0.959	1.177	451.4	363.2	279.5	383.6	186.1	482.8	227.9	615	517.9	441.4
Q8X7A1	Fructose-1,6-bisphosphatase OS=Escherichia coli O157:H7 OX=83334 GN=glpX PE=3 SV=1	28	10	15	10	336	35.9	5.5	316	10	0.938	0.684	0.752	0.713	1.104	1.083	1.205	1.27	1.001	1.25	327	283.3	240.2	292.1	131.2	342.9	187.9	498.7	420.7	364.7
P0AF38	Cell division protein ZapB OS=Escherichia coli O157:H7 OX=83334 GN=zapB PE=3 SV=1	83	7	23	1	81	9.6	4.67	638	7	0.924	0.685	0.55	0.411	1.308	1.087	1.114	1.3	1.506	1.116	17.6	15.5	9.6	9.2	8.5	18.8	9.5	27.9	34.6	17.8
Q8X8X3	Lyase OS=Escherichia coli O157:H7 OX=83334 GN=yaeR PE=4 SV=2	18	2	3	2	129	14.7	5.27	70	2	0.951	0.686	0.779	0.699	1.042	0.982	1.167	1.413	0.959	1.322	27.3	23.4	20.5	23.6	10.2	25.6	15	45.7	33.2	31.8
B5YS86	UPF0194 membrane protein YbhG OS=Escherichia coli O157:H7 (strain EC4115 / EHEC) OX=444450 GN=ybhG PE=3 SV=1	51	15	21	15	331	36.3	5.47	620	15	0.982	0.687	0.789	0.755	1.099	1.113	1.11	1.32	1.007	1.138	626.5	521	461.2	566.4	239.2	644.9	316.9	949.3	775.6	608.2
Q8XC34	Hydrogenase-1 operon protein HyaE OS=Escherichia coli O157:H7 OX=83334 GN=hyaE PE=4 SV=1	28	3	4	3	132	14.9	4.64	101	3	0.973	0.687	0.758	0.893	1.018	1.062	1.295	1.201	0.913	1.2	119.4	100.1	85.3	128.9	42.6	118.4	71.1	166	135.2	123.3
B5YTM3	50S ribosomal protein L30 OS=Escherichia coli O157:H7 (strain EC4115 / EHEC) OX=444450 GN=rpmD PE=3 SV=1	59	6	9	6	59	6.5	10.96	180	6	0.934	0.687	0.745	0.771	1.283	1.279	1.14	0.954	0.941	1.266	313.4	273.9	229.2	304.3	146.8	389.7	171.3	360.7	380.8	355.9
Q8X8G9	Der GTPase-activating protein YihI OS=Escherichia coli O157:H7 OX=83334 GN=yihI PE=3 SV=1	48	10	14	10	168	19	7.5	244	10	0.959	0.689	0.695	0.736	1.126	1.163	1.528	1.032	0.923	1.147	621.3	529.8	412.5	560.7	248.7	684.1	443	753.3	721.5	622.4
A0A0H3PTH6	PTS IIA-like nitrogen-regulatory protein PtsN OS=Escherichia coli O157:H7 (strain EC869) OX=478008 GN=ptsN PE=4 SV=1	27	4	6	4	163	17.9	6.54	187	4	0.815	0.69	0.682	0.635	1.935	1.176	1.123	1.03	0.928	0.985	190.8	192	146.4	174.8	154.5	250.1	117.7	271.8	262.2	193.1
P0A9A8	Cell division protein FtsZ OS=Escherichia coli O157:H7 OX=83334 GN=ftsZ PE=3 SV=1	63	18	61	18	383	40.3	4.78	1389	18	0.991	0.69	0.765	0.743	1.084	1.185	1.117	1.329	0.948	1.147	1138.5	942.2	805.1	1003.7	424.5	1236.4	574.5	1719.9	1314	1103.1
A0A0H3PKB9	Nucleoid-associated protein YejK OS=Escherichia coli O157:H7 (strain EC869) OX=478008 GN=ndpA PE=3 SV=1	43	10	18	10	335	37.8	4.88	511	10	0.896	0.691	0.743	0.689	1.19	1.34	1.062	1.294	1.1	0.995	290	265.8	220.5	262	131.3	394	153.9	471.8	429.5	269.8
Q8X583	Putative uncharacterized protein YcgV OS=Escherichia coli O157:H7 OX=83334 GN=ycgV PE=5 SV=1	5	2	2	2	547	55.5	5.08	97	2	1.087	0.691	0.78	0.944	0.876	0.769	1.065	1.487	1.132	1.169	78.9	59.6	51.9	80.6	21.7	50.7	34.6	121.6	99.2	71.1
A0A0H3JKJ3	Fructuronate-inducible hexuronate regulon transcriptional repressor OS=Escherichia coli O157:H7 OX=83334 GN=uxuR PE=4 SV=2	17	5	5	5	241	27.6	5.12	109	5	0.984	0.692	0.699	0.603	1.122	1.322	1.115	1.411	0.984	1.066	112.4	93.9	73.2	81	43.7	137.1	57	181.6	135.6	102
Q8XD51	Primosomal replication protein N OS=Escherichia coli O157:H7 OX=83334 GN=priC PE=4 SV=2	10	2	2	2	175	20.4	10.43	55	2	0.945	0.692	0.979	0.843	1.386	0.951	1.056	1.093	0.967	1.089	70.6	61.4	67	74	35.3	64.5	35.3	92	87.1	68.1
Q8XB55	Primosomal protein 1 OS=Escherichia coli O157:H7 OX=83334 GN=dnaT PE=3 SV=3	25	3	3	2	179	19.5	5.17	56	3	0.936	0.692	0.742	0.706	0.96	0.969	1.145	1.313	1.222	1.317	36.9	32.4	26.8	32.7	12.9	34.7	20.2	58.3	58.1	43.5
Q8X7J5	Multidrug resistance protein MdtA OS=Escherichia coli O157:H7 OX=83334 GN=mdtA PE=3 SV=3	5	2	2	2	415	44.5	8.66	52	2	1.037	0.693	0.914	0.931	0.873	1.031	1.278	1.145	0.9	1.199	60.9	48.4	49.2	64.3	17.5	55	33.6	75.8	63.8	59
A0A384KAK8	Putative oxidoreductase component OS=Escherichia coli O157:H7 OX=83334 GN=ycdY PE=4 SV=1	19	3	4	3	184	20.8	4.26	202	3	0.942	0.694	0.675	0.65	1.09	1.239	1.215	1.265	1.091	1.139	71.7	62.8	47.1	58.2	28.3	85.7	41.4	108.5	100.2	72.6
B5Z3B0	Cell division protein FtsB OS=Escherichia coli O157:H7 (strain EC4115 / EHEC) OX=444450 GN=ftsB PE=3 SV=1	29	3	4	3	103	11.6	7.25	182	3	0.956	0.694	0.792	0.677	1.086	1.164	1.031	1.214	1.172	1.214	118.5	102.2	90	98.7	45.9	131.1	57.2	169.6	175.3	126
Q8X8K6	Outer membrane porin G OS=Escherichia coli O157:H7 OX=83334 GN=ompG PE=4 SV=1	3	1	1	1	301	34.9	4.61	22	1	0.915	0.696	0.639	0.664	1.212	1.166	1.172	1.128	1.245	1.163	75.5	68.2	48.3	64.4	34.1	87.4	43.3	104.9	124	80.4
P65813	Protease HtpX OS=Escherichia coli O157:H7 OX=83334 GN=htpX PE=2 SV=1	23	5	9	5	293	31.9	7.14	184	5	1.019	0.697	0.736	0.714	0.665	1.2	0.818	1.12	2.197	0.834	229.7	186.8	152.2	189.2	51.1	245.7	82.5	284.6	597.7	157.4
Q8X4L0	Multidrug resistance protein MdtE OS=Escherichia coli O157:H7 OX=83334 GN=mdtE PE=3 SV=1	65	22	40	22	385	41.2	6.34	909	22	0.979	0.697	0.865	0.774	1.167	1.091	1.127	1.167	0.936	1.195	915.8	774.7	741.8	850.8	372.2	926.7	471.7	1229.8	1055.8	936.2
B5YT86	Macrodomain Ter protein OS=Escherichia coli O157:H7 (strain EC4115 / EHEC) OX=444450 GN=matP PE=3 SV=1	17	4	4	4	150	17.7	9.52	74	4	0.971	0.698	0.636	0.57	1.036	1.34	1.122	1.25	1.277	1.102	107.7	92	64.7	74.3	39.2	135	55.7	156.3	170.9	102.4
P0AGM6	UPF0162 protein YchA OS=Escherichia coli O157:H7 OX=83334 GN=ychA PE=3 SV=1	14	4	4	4	269	30.8	4.56	97	4	0.899	0.699	0.664	0.623	1.082	1.213	1.404	1.302	1.054	1.06	93.8	86.7	63.5	76.5	38.5	115	65.6	153.1	132.7	92.7
A0A0X8RCX9	Exonuclease OS=Escherichia coli O157:H7 OX=83334 GN=ECs_1057 PE=4 SV=1	5	3	3	3	823	92.3	4.78	34	3	0.872	0.699	0.763	0.798	0.973	1.419	1.189	1.153	1.004	1.13	33.9	32.3	27.2	36.5	12.9	50.1	20.7	50.5	47.1	36.8
P0A6S1	Flagellar L-ring protein OS=Escherichia coli O157:H7 OX=83334 GN=flgH PE=3 SV=1	11	2	2	2	232	24.6	8.15	62	2	1.245	0.7	1.003	0.851	0.888	0.768	0.954	1.471	1.074	1.046	34.1	22.8	25.2	27.4	8.3	19.1	11.7	45.4	35.5	24
P0A7U9	30S ribosomal protein S20 OS=Escherichia coli O157:H7 OX=83334 GN=rpsT PE=3 SV=2	43	5	15	5	87	9.7	11.18	272	5	0.895	0.7	0.757	0.642	1.116	1.261	1.401	1.02	0.965	1.243	927.9	862.5	719.5	782	394.6	1186.9	650	1191.7	1206.6	1079
P0AD98	Leu/Ile/Val-binding protein OS=Escherichia coli O157:H7 OX=83334 GN=livJ PE=3 SV=1	12	4	4	4	367	39.1	5.8	100	4	1.032	0.701	0.767	1.205	0.844	1.151	1.061	1.231	1.005	1.002	123	99.3	83.8	168.8	34.3	124.6	56.6	165.3	144.5	100
Q8X560	Universal stress protein C OS=Escherichia coli O157:H7 OX=83334 GN=uspC PE=3 SV=1	29	3	6	3	142	15.7	5.45	147	3	0.904	0.701	0.697	0.906	0.967	1.023	1.362	1.307	1.016	1.117	145.8	134.4	103.1	171.8	53.2	149.8	98.3	237.5	197.8	150.9
P0AEW0	Hydrogenase 3 maturation protease OS=Escherichia coli O157:H7 OX=83334 GN=hycI PE=3 SV=2	22	3	4	3	156	17	4.18	202	3	0.995	0.702	0.686	0.679	1.014	1.203	1.121	1.341	1.11	1.148	118.8	99.6	75.1	95.3	41.3	130.4	59.9	180.4	159.9	114.8
A0A0H3JEB9	Voltage-gated potassium channel OS=Escherichia coli O157:H7 OX=83334 GN=kch PE=4 SV=1	10	4	7	4	417	46	6.6	193	4	0.936	0.702	0.729	0.582	1.151	1.312	1.144	1.231	1.057	1.153	220	196.2	157.1	160.9	92.3	280.1	120.4	326.1	299.9	227.1
P0AE50	Gamma-glutamylcyclotransferase family protein YtfP OS=Escherichia coli O157:H7 OX=83334 GN=ytfP PE=3 SV=1	26	3	6	3	113	12.9	6.95	164	3	0.957	0.702	0.781	0.763	1.332	1.148	1.243	1.045	0.869	1.16	223.7	194.9	167.2	209.6	106.2	243.7	130	275.2	245	227.1
A0A3G4X589	Putative LPS biosynthesis enzyme OS=Escherichia coli O157:H7 OX=83334 GN=waaJ PE=4 SV=1	2	1	1	1	337	40	7.01	0	1	1.056	0.702	0.802	0.857	1.01	0.94	0.946	1.217	1.102	1.369	114.7	90.6	79.9	109.4	37.4	92.7	46	148.9	144.4	124.6
Q8X757	Single stranded DNA-binding protein OS=Escherichia coli O157:H7 OX=83334 GN=ECs_1587 PE=4 SV=1	6	1	1	1	136	14.3	9.19	34	1	0.861	0.702	0.713	0.592	1.002	1.205	1.138	1.168	1.114	1.506	36.5	35.4	27.7	29.5	14.5	46.4	21.6	55.8	57	53.5
Q8XCD3	Uncharacterized protein OS=Escherichia coli O157:H7 OX=83334 GN=yecA PE=3 SV=1	32	6	11	5	221	25	4.63	226	6	0.912	0.704	0.593	0.658	1.132	1.307	1.166	1.36	1.112	1.056	176.5	162	105.2	149.8	74.7	229.8	101	296.7	259.7	171.2
P0AE07	Multidrug efflux pump subunit AcrA OS=Escherichia coli O157:H7 OX=83334 GN=acrA PE=3 SV=1	65	19	49	19	397	42.2	7.99	1318	19	0.983	0.704	0.805	0.758	1.085	1.123	1.16	1.184	0.972	1.226	1012.1	861.7	759.2	917.4	380.9	1049.8	534.6	1373.2	1206.7	1057.5
B5YTP0	50S ribosomal protein L4 OS=Escherichia coli O157:H7 (strain EC4115 / EHEC) OX=444450 GN=rplD PE=3 SV=1	42	9	33	9	201	22.1	9.73	839	9	0.963	0.705	0.725	0.666	1.221	1.235	1.294	1.101	0.921	1.169	936.9	815	647	762.1	405.4	1091.4	563.8	1207.5	1081	952.7
P58424	Fructose-6-phosphate aldolase 2 OS=Escherichia coli O157:H7 OX=83334 GN=fsaB PE=3 SV=1	25	5	7	5	220	23.5	5.12	232	5	0.903	0.706	0.647	0.774	1.077	1.244	1.153	1.271	1.109	1.116	185.5	172.4	121.8	187	75.5	232.1	106	294.3	274.8	192.1
P0A6N6	Elongation factor P OS=Escherichia coli O157:H7 OX=83334 GN=efp PE=3 SV=2	26	5	6	5	188	20.6	5.02	106	5	0.966	0.707	0.69	0.668	0.892	1.438	1.102	1.14	1.309	1.089	257.1	223.8	168.5	209.1	81	347.8	131.3	341.9	420.5	242.9
A0A0H3PYT8	dTDP-4-amino-4,6-dideoxygalactose transaminase OS=Escherichia coli O157:H7 (strain EC869) OX=478008 GN=wecE PE=3 SV=1	7	2	3	2	376	41.8	6.37	78	2	1.081	0.707	0.881	0.924	1.067	0.901	1.183	1.102	0.998	1.156	20.2	15.7	15.1	20.3	6.8	15.3	9.9	23.2	22.5	18.1
A0A0H3JJL6	Phage minor tail protein OS=Escherichia coli O157:H7 OX=83334 GN=ECs_2168 PE=4 SV=1	7	1	1	1	140	15.8	6	57	1	0.986	0.712	0.623	0.785	1.116	1.363	1.139	1.078	1.168	1.032	42	36	24.3	39.3	16.2	52.7	21.7	51.7	60	36.8
Q8X621	Uncharacterized protein YdhQ OS=Escherichia coli O157:H7 OX=83334 GN=ydhQ PE=4 SV=1	19	7	9	7	418	42.9	4.53	360	7	1.001	0.712	0.689	0.671	0.88	1.144	1.08	1.423	1.13	1.27	255	215.5	160.9	201	76.5	264.8	123.2	408.4	347.4	271
A0A0H3PM90	Protein FimF homolog OS=Escherichia coli O157:H7 (strain EC869) OX=478008 GN=ECH7EC869_4872 PE=4 SV=1	22	2	2	2	176	18.9	6.09	69	2	0.709	0.712	0.787	0.952	0.492	1.376	1.389	1.104	1.134	1.344	11.4	13.6	11.6	18	2.7	20.1	10	20	22	18.1
Q8XA60	Putative LACI-type transcriptional regulator OS=Escherichia coli O157:H7 OX=83334 GN=yphF PE=4 SV=3	12	4	4	4	327	35.1	7.71	27	4	1.083	0.713	0.876	0.931	1.004	1.028	1.108	1.102	0.93	1.224	124.9	97.7	92.6	126.3	39.5	107.7	57.2	143.2	129.4	118.2
Q8X5R7	Putative membrane protein OS=Escherichia coli O157:H7 OX=83334 GN=yhiI PE=4 SV=2	41	16	19	16	355	38.8	6.86	439	16	0.967	0.714	0.755	0.798	1.125	1.242	1.124	1.243	0.956	1.075	646.4	567.7	462.7	627.6	256.6	754.6	336.6	936.6	771.4	602.4
Q8X5V9	Thioredoxin/glutathione peroxidase BtuE OS=Escherichia coli O157:H7 OX=83334 GN=btuE PE=3 SV=1	23	4	4	4	183	20.4	4.82	130	4	1.012	0.714	0.735	0.775	0.969	1.249	0.946	1.344	1.067	1.189	89.4	74.9	59.5	80.5	29.2	100.2	37.4	133.8	113.7	88
P0A7J5	50S ribosomal protein L10 OS=Escherichia coli O157:H7 OX=83334 GN=rplJ PE=3 SV=2	54	9	42	9	165	17.7	8.98	1085	9	0.976	0.715	0.688	0.636	1.081	1.247	1.172	1.226	1.049	1.209	1291.1	1124.6	834.6	988.8	487.9	1497.7	694	1827.6	1674.8	1340.2
B5YTM8	30S ribosomal protein S14 OS=Escherichia coli O157:H7 (strain EC4115 / EHEC) OX=444450 GN=rpsN PE=3 SV=1	54	9	21	9	101	11.6	11.17	326	9	0.985	0.715	0.833	0.749	0.985	1.18	1.196	1.089	1.053	1.214	556.6	480.5	431.8	497.7	189.9	605.6	302.6	693.7	717.9	574.7
C4TII4	Putative transcriptional regulator C.EcoO109I OS=Escherichia coli O157:H7 OX=83334 PE=4 SV=1	19	2	2	2	101	11.4	8.13	60	2	0.981	0.715	0.849	0.687	0.941	1.118	1.059	1.178	1.137	1.334	71.2	61.7	56.5	58.6	23.3	73.7	34.4	96.3	99.6	81.1
A0A3G4X4R1	Uncharacterized protein OS=Escherichia coli O157:H7 OX=83334 GN=Z4859 PE=4 SV=1	9	1	1	1	140	16.6	6.54	0	1	0.815	0.716	0.813	0.801	1.072	1.107	1.366	1.167	1.212	0.932	11.6	12.1	10.6	13.4	5.2	14.3	8.7	18.7	20.8	11.1
Q7ADI5	Cysteine desulfuration protein SufE OS=Escherichia coli O157:H7 OX=83334 GN=sufE PE=3 SV=1	25	3	3	3	138	15.8	6.13	90	3	1.007	0.716	0.588	0.661	1.047	1.227	1.043	1.372	1.17	1.168	128.9	109	69	99.5	45.7	142.7	59.8	197.9	180.8	125.3
Q8XB00	tRNA (cytidine/uridine-2'-O-)-methyltransferase TrmJ OS=Escherichia coli O157:H7 OX=83334 GN=lasT PE=4 SV=2	28	5	7	5	228	25.3	5.95	63	5	0.96	0.716	0.71	0.731	1.145	1.166	1.217	1.201	0.939	1.215	94.6	83.8	64.1	84.7	38.5	104.4	53.7	133.4	111.6	100.3
P0AEC9	Sensor histidine kinase DcuS OS=Escherichia coli O157:H7 OX=83334 GN=dcuS PE=3 SV=1	2	1	1	1	543	60.5	6.73	24	1	0.921	0.717	0.95	1.296	1.371	0.606	1.294	0.807	0.757	1.281	38.8	35.9	36.7	64.2	19.7	23.2	24.4	38.3	38.5	45.2
A0A0H3PN75	Metal-binding protein OS=Escherichia coli O157:H7 (strain EC869) OX=478008 GN=ECH7EC869_3392 PE=4 SV=1	7	2	2	2	216	24.7	6.6	35	2	1.016	0.718	0.697	0.743	1.066	1.224	1.162	1.371	0.858	1.145	92.8	77.9	58.3	79.8	33.2	101.5	47.5	141	94.5	87.6
Q7ABM8	Cytoskeleton protein RodZ OS=Escherichia coli O157:H7 OX=83334 GN=rodZ PE=3 SV=1	29	10	14	10	337	36.2	5.74	500	10	1.026	0.718	0.792	0.78	0.969	1.098	1.042	1.224	1.083	1.268	402.3	334.5	284.9	359.9	129.6	391.2	183	541.1	512.8	416.6
B5YXA7	50S ribosomal protein L34 OS=Escherichia coli O157:H7 (strain EC4115 / EHEC) OX=444450 GN=rpmH PE=3 SV=1	17	1	1	1	46	5.4	13	29	1	1.196	0.719	1.121	1.113	1.008	0.791	1.068	1.078	0.728	1.178	58.8	42	50.5	64.3	16.9	35.3	23.5	59.7	43.2	48.5
A0A0H3PQY4	Transcriptional regulator, DeoR family OS=Escherichia coli O157:H7 (strain EC869) OX=478008 GN=ECH7EC869_4738 PE=4 SV=1	13	4	5	4	252	28.2	6.42	92	4	0.951	0.721	0.771	0.691	1.222	1.204	1.139	1.259	0.943	1.098	265.9	239.5	197.6	227.1	116.5	305.7	142.5	396.6	318.1	257.2
Q8X5S6	HicA-like protein OS=Escherichia coli O157:H7 OX=83334 GN=hicA PE=4 SV=1	16	2	2	2	91	10.2	9.92	0	2	1	0.721	0.799	0.627	1.051	1.055	1.364	1.165	0.969	1.249	90.4	77.4	66.2	66.6	32.4	86.6	55.2	118.7	105.7	94.6
P0ACZ6	DNA-binding transcriptional activator EvgA OS=Escherichia coli O157:H7 OX=83334 GN=evgA PE=3 SV=1	37	8	11	8	204	22.7	7.33	197	8	1.001	0.722	0.82	0.749	1.04	1.054	1.161	1.251	1.026	1.177	327.9	280.9	246	288.4	116.1	313.4	170.1	461.5	405.5	322.7
Q8X7P9	mRNA interferase toxin of the YafO-YafN toxin-antitoxin system OS=Escherichia coli O157:H7 OX=83334 GN=yafO PE=4 SV=1	5	1	1	1	132	15.5	8.19	0	1	1.009	0.722	0.683	0.867	0.908	1.028	1.178	1.294	0.989	1.321	42.7	36.3	26.5	43.1	13.1	39.5	22.3	61.7	50.5	46.8
P0A7W9	30S ribosomal protein S8 OS=Escherichia coli O157:H7 OX=83334 GN=rpsH PE=3 SV=2	72	12	63	12	130	14.1	9.42	1176	12	0.96	0.722	0.707	0.698	1.04	1.127	1.25	1.139	0.986	1.372	1973.1	1762	1331.4	1687.6	728.7	2103.7	1149.6	2637.2	2444.5	2361.9
A0A384KNH5	Outer membrane pore protein E (E,Ic,NmpAB) OS=Escherichia coli O157:H7 OX=83334 GN=phoE PE=3 SV=1	4	2	3	1	351	38.9	5.07	44	2	0.973	0.723	0.462	0.541	1.116	1.244	1.262	1.425	1.086	1.167	24.8	21.9	10.8	16.2	9.7	28.8	14.4	40.9	33.4	24.9
P0A4P7	Universal stress protein F OS=Escherichia coli O157:H7 OX=83334 GN=uspF PE=3 SV=1	39	6	26	6	144	15.9	6.19	296	6	1.148	0.724	0.797	0.74	0.966	1.052	0.977	1.388	0.983	1.225	712.3	534	453	539.9	204.4	592.6	271.2	970	736.1	636.4
A0A0H3JJ31	Uncharacterized protein OS=Escherichia coli O157:H7 OX=83334 GN=Z5951 PE=4 SV=1	11	4	5	4	284	32	4.73	67	4	1.018	0.725	0.886	0.874	1.039	0.997	1.064	1.303	1.022	1.072	221.9	187.6	177	224	77.2	197.3	103.8	319.9	268.7	195.6
P0ACJ2	Leucine-responsive regulatory protein OS=Escherichia coli O157:H7 OX=83334 GN=lrp PE=3 SV=2	46	8	14	8	164	18.9	8.78	275	8	1.029	0.725	0.736	0.822	0.912	1.129	1.1	1.349	1.014	1.183	556.7	465.7	365.1	522.8	168.3	554.3	266.3	822.1	661.4	536
P66818	DnaA initiator-associating protein DiaA OS=Escherichia coli O157:H7 OX=83334 GN=diaA PE=3 SV=1	16	3	4	3	196	21.1	5.53	84	3	0.954	0.725	0.778	0.759	0.959	1.225	1.158	1.224	1.001	1.216	81.7	73.8	61.1	76.4	28	95.3	44.4	118.1	103.4	87.2
P0AEV5	Formate hydrogenlyase regulatory protein HycA OS=Escherichia coli O157:H7 OX=83334 GN=hycA PE=3 SV=1	18	4	5	4	153	17.6	6.19	59	4	0.813	0.725	0.776	0.725	1.118	1.216	1.201	1.191	0.961	1.274	76.3	80.9	66.8	80.1	35.8	103.7	50.5	126	108.9	100.2
A0A0H3JGQ4	DNA-specific endonuclease I OS=Escherichia coli O157:H7 OX=83334 GN=endA PE=4 SV=1	9	2	2	2	235	26.7	8.95	49	2	0.945	0.726	1.157	1.084	1.036	0.851	1.359	1.102	0.886	0.854	11.5	10.5	12.9	15.5	4.3	9.4	7.4	15.1	13	8.7
A0A0H3PKW8	FMN-dependent NADH-azoreductase OS=Escherichia coli O157:H7 (strain EC869) OX=478008 GN=azoR PE=3 SV=1	34	7	10	7	201	21.6	5.22	245	7	0.961	0.727	0.695	0.769	1.035	1.23	1.075	1.178	1.057	1.272	282.6	253.8	187.4	265.9	103.8	328.5	141.5	390.2	374.8	313.1
A0A384KCQ5	Uncharacterized protein OS=Escherichia coli O157:H7 OX=83334 GN=yedJ PE=4 SV=1	5	1	1	1	231	25.8	6.35	22	1	1.119	0.728	0.924	0.988	0.779	0.98	1.284	1.102	1.019	1.077	18.1	14	13.7	18.8	4.3	14.4	9.3	20.1	19.9	14.6
B5YT13	50S ribosomal protein L17 OS=Escherichia coli O157:H7 (strain EC4115 / EHEC) OX=444450 GN=rplQ PE=3 SV=1	56	11	34	11	127	14.4	11.05	689	11	1.001	0.729	0.758	0.784	1.066	1.093	1.318	1.103	1.044	1.106	948.8	821.3	658.6	874.6	344.7	941.4	559.3	1178.2	1194.1	878.3
P0ADI5	Enterobactin synthase component B OS=Escherichia coli O157:H7 OX=83334 GN=entB PE=3 SV=1	2	1	1	1	285	32.5	5.25	24	1	0.944	0.73	0.745	0.837	1.072	1.252	1.23	0.909	1.215	1.065	23.5	21.6	17	24.5	9.1	28.3	13.7	25.5	36.5	22.2
A0A0H3JHT8	Hydrolase OS=Escherichia coli O157:H7 OX=83334 GN=yghX PE=4 SV=1	4	1	1	1	295	32.6	6.55	0	1	0.765	0.732	0.846	0.872	1.246	1.206	1.698	1.016	0.539	1.081	15.3	17.4	15.5	20.5	8.5	21.9	15.2	22.9	13	18.1
Q8XAH0	Putative transferase OS=Escherichia coli O157:H7 OX=83334 GN=yqjG PE=4 SV=2	5	1	1	1	328	37.5	6.64	20	1	1.012	0.732	0.837	1.025	1.257	0.82	1.353	0.961	0.753	1.25	31.4	27	23.8	37.4	13.3	23.1	18.8	33.6	28.2	32.5
B5YTM9	50S ribosomal protein L5 OS=Escherichia coli O157:H7 (strain EC4115 / EHEC) OX=444450 GN=rplE PE=3 SV=1	64	16	77	16	179	20.3	9.48	1330	16	0.961	0.732	0.752	0.676	1.005	1.191	1.202	1.164	1.04	1.278	2235.7	2021.6	1602.9	1849.2	796.8	2514.7	1251.1	3049.9	2916.9	2488.6
P0AAS1	Inner membrane protein YlaC OS=Escherichia coli O157:H7 OX=83334 GN=ylaC PE=3 SV=2	13	2	2	2	156	18.3	7.34	82	2	0.981	0.733	0.832	0.734	1.104	1.146	1.075	1.486	1.026	0.883	79.5	70.6	61.8	69.9	30.5	84.3	39	135.7	100.3	59.9
Q9LBV1	Molybdopterin-guanine dinucleotide biosynthesis protein B OS=Escherichia coli O157:H7 OX=83334 GN=mobB PE=4 SV=1	11	2	2	2	170	18.9	5.15	52	2	0.906	0.733	0.753	0.651	1.553	1	1.17	0.965	1.263	1.005	75.6	72.7	57.6	63.9	44.2	75.8	43.7	90.7	127.1	70.2
A0A0H3JFE2	Uncharacterized protein OS=Escherichia coli O157:H7 OX=83334 GN=ydjB PE=4 SV=1	4	1	1	1	219	24	4.77	28	1	1.099	0.734	0.786	0.768	0.675	1.21	1.103	1.315	1.351	0.958	29.6	23.5	19.4	24.3	6.2	29.6	13.3	39.9	43.9	21.6
Q8X641	Methyl-galactoside transporter subunit OS=Escherichia coli O157:H7 OX=83334 GN=mglB PE=4 SV=1	62	23	54	23	332	35.7	6.02	1479	23	0.982	0.734	0.763	0.748	1.092	1.23	1.051	1.217	0.968	1.215	1780	1580.6	1268.3	1594.2	675.3	2026.1	853.1	2486.1	2117.7	1844.7
A0A0H3PNL4	Chromosome partition protein MukE OS=Escherichia coli O157:H7 (strain EC869) OX=478008 GN=mukE PE=3 SV=1	15	4	5	4	234	27	5	108	4	0.981	0.735	0.893	0.775	1.094	1.061	1.061	1.192	1.031	1.176	134.8	120	112.5	125.3	51.3	132.5	65.3	184.6	171	135.4
A0A384KF40	Putative major fimbrial subunit OS=Escherichia coli O157:H7 OX=83334 GN=Z2200 PE=4 SV=1	30	3	11	3	187	19.1	4.82	491	3	0.983	0.736	0.411	0.482	0.841	1.239	0.93	2.292	1.055	1.031	173.8	154.7	66.7	100.3	50.7	199	73.6	456.8	225.2	152.7
P63225	Phosphoheptose isomerase OS=Escherichia coli O157:H7 OX=83334 GN=gmhA PE=3 SV=1	48	10	17	10	192	20.8	6.42	322	10	0.955	0.738	0.753	0.699	1.078	1.237	1.171	1.291	0.997	1.082	566.1	519.6	408.8	486.7	217.9	665.8	310.7	861.8	712.8	537
B5YVT7	UPF0502 protein YceH OS=Escherichia coli O157:H7 (strain EC4115 / EHEC) OX=444450 GN=yceH PE=3 SV=1	35	7	10	7	215	24.2	5.06	233	7	0.985	0.738	0.754	0.73	1.046	1.242	1.184	1.248	0.985	1.089	212.7	189.4	149.3	185.2	77	243.5	114.4	303.7	256.6	196.9
Q8XD82	Sulfurtransferase TusE OS=Escherichia coli O157:H7 OX=83334 GN=tusE PE=3 SV=2	17	2	3	2	109	12.4	7.18	74	2	0.9	0.738	0.748	0.812	0.955	1.158	1.219	1.304	1.019	1.145	77.7	75.7	59.2	82.4	28.1	90.8	47.1	126.8	106.1	82.8
P0A6X5	RNA-binding protein Hfq OS=Escherichia coli O157:H7 OX=83334 GN=hfq PE=3 SV=2	37	3	23	3	102	11.2	7.65	569	3	1.032	0.738	0.532	0.561	1.249	1.155	1.092	1.351	1.1	1.19	318.1	270.3	150.3	203.4	131.3	323.4	150.7	469.2	409	307.2
Q8XDG2	Chromosome partition protein MukF OS=Escherichia coli O157:H7 OX=83334 GN=mukF PE=3 SV=1	39	16	18	16	440	50.5	4.92	481	16	0.921	0.74	0.739	0.805	1.135	1.242	1.043	1.354	0.996	1.026	406.1	388	298.6	417.3	170.7	497.6	205.9	672.8	529.8	378.9
Q8X738	Transcriptional regulatory protein PhoP OS=Escherichia coli O157:H7 OX=83334 GN=phoP PE=3 SV=1	48	9	23	9	223	25.5	5.17	631	9	0.962	0.743	0.794	0.764	1.118	1.244	1.128	1.238	0.904	1.105	380.9	349.7	288.2	356	151.1	447.5	200	552.6	432.3	366.7
Q46716	Hemolysin A OS=Escherichia coli O157:H7 OX=83334 GN=hlyA PE=4 SV=2	5	5	5	5	998	107	5.17	122	5	0.96	0.745	0.854	0.692	1.208	1.246	0.985	1.188	1.091	1.031	153.8	141.8	125.3	130.2	66	181.2	70.6	214.4	210.7	138.3
P0ADU3	Probable quinol monooxygenase YgiN OS=Escherichia coli O157:H7 OX=83334 GN=ygiN PE=3 SV=1	53	7	14	7	104	11.5	6.24	266	7	1.025	0.745	0.659	0.623	1.062	1.262	1.268	1.238	1.033	1.084	368.2	317.9	216.8	263.1	130.1	411.6	203.8	501	447.7	326.1
A0A0H3Q3C7	Putative phnB protein OS=Escherichia coli O157:H7 (strain EC869) OX=478008 GN=ECH7EC869_5097 PE=4 SV=1	12	2	2	2	147	16.1	5.2	22	2	0.928	0.747	0.863	0.705	1.123	1.116	1.043	1.243	0.996	1.237	99.8	95.5	85.1	89.1	41.2	109	50.2	150.6	129.2	111.4
P0A6C2	Endonuclease 4 OS=Escherichia coli O157:H7 OX=83334 GN=nfo PE=3 SV=1	19	7	8	7	285	31.5	5.73	152	7	0.946	0.75	0.827	0.675	1.175	1.225	0.983	1.463	1.017	0.939	412.7	388.8	330.9	346.5	174.9	485.6	192.1	719.6	535.3	343.3
B5YSV0	Putative N-acetylmannosamine-6-phosphate 2-epimerase OS=Escherichia coli O157:H7 (strain EC4115 / EHEC) OX=444450 GN=nanE PE=3 SV=1	17	4	4	4	229	24.1	5.16	74	4	0.883	0.75	0.828	0.872	1.197	1.093	1.049	1.157	0.987	1.185	123.5	124.6	106.2	143.4	57.1	138.8	65.7	182.3	166.5	138.8
P58363	Aerobic respiration control sensor protein ArcB OS=Escherichia coli O157:H7 OX=83334 GN=arcB PE=3 SV=1	17	11	15	11	778	88	5.1	359	11	1.019	0.751	0.789	0.751	1.08	1.124	1.047	1.282	1.128	1.029	442.6	387.5	314.3	383.4	160	443.6	203.6	627.4	591.2	374.4
A0A3G4WTI9	Oxygen-insensitive NAD(P)H nitroreductase OS=Escherichia coli O157:H7 OX=83334 GN=nfnB PE=4 SV=1	67	13	22	13	217	23.8	6.23	470	13	0.977	0.753	0.704	0.72	0.937	1.27	1.141	1.242	1.029	1.227	491.6	450	324.7	426.2	160.7	580.4	256.9	704.1	624.7	517.2
Q8X9Y5	Cell division protein FtsQ OS=Escherichia coli O157:H7 OX=83334 GN=ftsQ PE=1 SV=1	18	6	6	6	276	31.4	6.83	92	6	1.055	0.755	0.765	0.81	0.994	1.199	0.85	1.471	1.16	0.941	154.6	131.5	102.8	139.7	49.7	159.6	55.8	243	205.1	115.6
P0A6Z5	Chaperone protein HtpG OS=Escherichia coli O157:H7 OX=83334 GN=htpG PE=3 SV=1	61	35	90	35	624	71.4	5.21	2231	35	0.948	0.755	0.773	0.772	1.13	1.245	1.111	1.317	0.964	0.985	2265.9	2144	1694.9	2169.5	921.7	2703.5	1188.6	3548.3	2780.1	1971.8
P0A7G8	Protein RecA OS=Escherichia coli O157:H7 OX=83334 GN=recA PE=3 SV=2	43	13	34	13	353	38	5.19	906	13	0.95	0.755	0.751	0.773	1.069	1.165	1.315	1.151	0.941	1.13	550.9	520.4	399.2	526.7	211.4	613.3	341.3	752	658.4	548.9
Q8X909	Glutamyl-Q tRNA(Asp) synthetase OS=Escherichia coli O157:H7 OX=83334 GN=gluQ PE=3 SV=3	3	1	1	1	308	34.9	7.12	23	1	1.045	0.756	1.514	1.287	1.065	0.668	1.218	0.83	0.579	1.038	51.2	44	68	74.1	17.8	29.7	26.7	45.8	34.2	42.6
Q8X3N0	Addiction module toxin RelE OS=Escherichia coli O157:H7 OX=83334 GN=ECs_5400 PE=4 SV=1	9	1	1	1	128	14.3	9.31	71	1	0.783	0.757	0.789	0.678	1.276	1.329	1.368	0.97	0.819	1.232	43.7	50.2	40.4	44.5	24.3	67.4	34.2	61	55.2	57.6
Q8XBL6	Glutamate/aspartate periplasmic binding protein OS=Escherichia coli O157:H7 OX=83334 GN=gltI PE=4 SV=1	47	11	18	11	302	33.3	8.53	450	11	0.982	0.758	0.702	0.746	1.076	1.296	1.036	1.317	0.998	1.089	462.6	424.1	303.1	413.3	172.8	554.3	218.3	698.8	567	429.4
Q8X8F5	Sugar phosphate isomerase OS=Escherichia coli O157:H7 OX=83334 GN=yihM PE=4 SV=1	7	3	3	3	326	37	5.25	31	3	0.831	0.76	0.964	0.838	1.309	0.96	1.323	1.104	0.964	0.946	47.3	51.4	50.3	56.1	25.4	49.6	33.7	70.8	66.2	45.1
Q8X882	PAS domain-containing DNA-binding transcriptional regulator OS=Escherichia coli O157:H7 OX=83334 GN=yheO PE=4 SV=2	26	7	10	7	240	26.8	5.66	206	7	0.933	0.76	0.84	0.802	1.052	1.242	1.097	1.242	0.934	1.097	585.7	567.2	483.3	592.4	225.2	708.5	308.3	878.8	707.7	576.9
A0A3G4WWW4	Similar to DicA, regulator of DicB encoded by prophage CP-933O OS=Escherichia coli O157:H7 OX=83334 GN=Z2045 PE=4 SV=1	21	4	5	4	135	15.5	9.23	64	4	1.037	0.761	0.976	0.886	1.115	1.067	1.104	1.076	0.856	1.121	243.8	212.7	210.3	244.9	89.4	227.9	116.2	285.1	242.7	220.8
B5YSG2	UPF0145 protein YbjQ OS=Escherichia coli O157:H7 (strain EC4115 / EHEC) OX=444450 GN=ybjQ PE=3 SV=1	22	3	3	3	107	11.4	4.97	68	3	0.911	0.761	0.851	0.845	1.32	0.89	0.971	1.134	1.096	1.223	70.4	69.9	60.3	76.8	34.8	62.5	33.6	98.8	102.2	79.2
A0A0H3Q2B9	Ribosomal RNA small subunit methyltransferase D OS=Escherichia coli O157:H7 (strain EC869) OX=478008 GN=rsmD PE=3 SV=1	32	6	7	6	198	21.7	6.34	158	6	0.918	0.763	0.777	0.783	1.159	1.182	1.205	1.061	0.9	1.252	161.4	159.4	125.2	161.9	69.5	188.8	94.8	210.2	190.9	184.3
Q8X881	Uncharacterized protein OS=Escherichia coli O157:H7 OX=83334 GN=Z0955 PE=4 SV=2	17	6	10	6	319	34.9	6.35	160	6	0.957	0.764	0.708	0.75	0.918	1.086	1.013	1.516	1.242	1.047	180.6	171.3	122.5	166.4	59.1	186.1	85.6	322.5	282.9	165.5
P0AFX5	Regulator of sigma D OS=Escherichia coli O157:H7 OX=83334 GN=rsd PE=3 SV=1	11	2	3	2	158	18.2	6.02	87	2	1.017	0.764	0.717	0.813	1.25	1.192	1.21	1.124	0.827	1.085	124.3	111	80.3	116.8	52.1	132.3	66.2	154.8	122	111.1
B5Z4S7	Probable phosphoglycerate mutase GpmB OS=Escherichia coli O157:H7 (strain EC4115 / EHEC) OX=444450 GN=gpmB PE=3 SV=1	47	9	14	9	215	24.1	5.66	392	9	0.941	0.764	0.761	0.831	0.979	1.165	1.147	1.212	1.077	1.125	315.6	304.4	234	328	112	354.9	172.2	458.2	435.9	316.1
B5YXM9	Peptide chain release factor 1 OS=Escherichia coli O157:H7 (strain EC4115 / EHEC) OX=444450 GN=prfA PE=3 SV=1	41	16	29	16	360	40.5	5.26	565	16	0.928	0.764	0.744	0.772	1.019	1.107	1.337	1.197	0.95	1.181	831.2	813.3	610.3	812.8	311.1	900.7	536	1207.9	1026.2	886.1
A0A0H3PV52	Carnitinyl-CoA dehydratase OS=Escherichia coli O157:H7 (strain EC869) OX=478008 GN=caiD PE=3 SV=1	37	9	17	1	297	32.3	6.58	429	9	1.018	0.766	0.8	0.711	1.098	1.232	1.019	1.31	0.963	1.083	485.2	433.8	349.2	398.1	178.5	533	217.4	703.1	553.4	432.4
C6UQY1	tRNA1(Val) (adenine(37)-N6)-methyltransferase OS=Escherichia coli O157:H7 (strain TW14359 / EHEC) OX=544404 GN=yfiC PE=3 SV=1	7	2	2	2	245	27.2	5.05	54	2	1.023	0.767	0.853	0.808	0.924	1.063	1.075	1.252	1.215	1.021	84.4	75.2	64.5	78.4	26	79.7	39.7	116.4	121	70.6
A0A384KWE4	Putative transporting ATPase OS=Escherichia coli O157:H7 OX=83334 GN=Z3589 PE=4 SV=1	18	2	3	2	182	21.1	4.87	124	2	0.854	0.767	0.872	0.748	1.192	1.231	1.123	1.151	0.932	1.129	37.2	39.7	34.8	38.3	17.7	48.7	21.9	56.5	49	41.2
A0A0H3JGL5	Transcriptional repressor GatR of galactitol utilization OS=Escherichia coli O157:H7 OX=83334 GN=gatR PE=4 SV=1	18	5	6	5	259	27.9	7.5	113	5	1.004	0.768	0.917	0.924	1.004	1.115	1.16	1.121	0.889	1.097	191.3	173.9	160.1	207	65.2	192.9	98.9	240.5	204.4	175.1
A0A384KM37	Quinolinate phosphoribosyltransferase OS=Escherichia coli O157:H7 OX=83334 GN=nadC PE=3 SV=1	30	7	12	7	297	32.8	5.2	269	7	0.945	0.769	0.768	0.701	1.056	1.186	1.089	1.217	1.068	1.201	201.5	194.8	150	175.8	76.8	229.6	103.9	292.3	274.6	214.5
Q8XE00	Nucleoside triphosphatase NudI OS=Escherichia coli O157:H7 OX=83334 GN=nudI PE=3 SV=1	22	3	5	3	141	16.3	5.01	150	3	0.953	0.769	0.737	0.733	1.087	1.226	1.015	1.267	0.951	1.261	138.8	133.1	98.4	125.6	54	162.2	66.2	207.9	167.1	153.9
P0A792	Aspartate 1-decarboxylase OS=Escherichia coli O157:H7 OX=83334 GN=panD PE=3 SV=1	13	2	3	2	126	13.8	6.16	86	2	0.998	0.769	0.428	0.61	1.016	1.135	0.977	1.632	0.974	1.461	33.1	30.3	13	23.8	11.5	34.2	14.5	61	39	40.6
A0A0H3JKR3	Putative phosphatase OS=Escherichia coli O157:H7 OX=83334 GN=yrfG PE=4 SV=1	4	1	1	1	237	27.1	5.3	0	1	1.138	0.77	0.836	0.754	1.275	1.045	1.176	1.076	0.858	1.072	19.9	16	13.4	15.5	7.6	16.6	9.2	21.2	18.1	15.7
P0ADG0	Acetolactate synthase isozyme 1 small subunit OS=Escherichia coli O157:H7 OX=83334 GN=ilvN PE=3 SV=1	10	1	1	1	96	11.1	6.13	22	1	1.123	0.77	0.748	0.443	1.022	0.973	0.954	1.488	1.133	1.345	57.3	46.7	35	26.6	17.8	45.1	21.8	85.6	69.8	57.5
P64007	Deoxyuridine 5'-triphosphate nucleotidohydrolase OS=Escherichia coli O157:H7 OX=83334 GN=dut PE=3 SV=1	19	3	4	3	151	16.1	5.11	106	3	0.938	0.771	0.648	0.65	0.984	1.419	1.177	1.14	0.999	1.273	85.8	83.8	54.3	69.9	30.7	117.9	48.2	117.5	110.2	97.5
Q8XD17	Uncharacterized protein OS=Escherichia coli O157:H7 OX=83334 GN=ECs_5438 PE=4 SV=1	16	1	1	1	73	8.1	8.69	0	1	0.749	0.773	0.705	0.987	1.099	1.254	1.264	1.148	0.968	1.053	10.2	12.5	8.8	15.8	5.1	15.5	7.7	17.6	15.9	12
B5YUH7	Thiosulfate sulfurtransferase GlpE OS=Escherichia coli O157:H7 (strain EC4115 / EHEC) OX=444450 GN=glpE PE=3 SV=1	21	2	2	2	108	12.1	4.79	48	2	0.932	0.774	0.757	1.123	0.896	1.091	1.101	1.128	1.305	0.893	53.7	53	40	76.1	17.6	57.1	28.4	73.2	90.7	43.1
A0A0H3JCV9	Uncharacterized protein OS=Escherichia coli O157:H7 OX=83334 GN=Z1071 PE=4 SV=1	6	2	2	2	262	29.3	4.97	65	2	1.039	0.775	0.797	0.852	1.241	1.215	1.116	1.067	0.953	0.944	130.4	115.6	91.7	125.7	53.1	138.5	62.7	150.9	144.3	99.2
P0AG29	Uncharacterized protein YibN OS=Escherichia coli O157:H7 OX=83334 GN=yibN PE=3 SV=1	39	4	7	4	143	15.6	9.33	264	4	0.962	0.776	0.794	0.74	1.016	1.169	1.177	1.158	1.005	1.202	276.4	264.8	209.1	250.1	99.6	305	151.4	375	348.5	289.2
A0A0H3PU69	Signal recognition particle receptor FtsY OS=Escherichia coli O157:H7 (strain EC869) OX=478008 GN=ftsY PE=3 SV=1	41	18	28	18	498	54.7	4.49	584	18	0.97	0.777	0.799	0.805	1.125	1.134	1.11	1.28	0.945	1.055	753.7	717.5	568.8	734.9	298	800	386.1	1120.5	885.6	686.7
Q9ZGU0	Type II secretion protein OS=Escherichia coli O157:H7 OX=83334 GN=etpD PE=3 SV=1	2	2	2	2	642	69.9	5.5	44	2	0.812	0.778	0.938	0.825	1.195	1.318	1.116	1.033	0.937	1.048	54.6	62.2	57.8	65.2	27.4	80.5	33.6	78.3	76	59
P0A8T3	Ribosomal protein L11 methyltransferase OS=Escherichia coli O157:H7 OX=83334 GN=prmA PE=3 SV=1	16	6	8	6	293	31.9	4.48	134	6	0.927	0.779	0.95	0.861	1.052	1.029	1.145	1.188	0.943	1.125	351.2	351	330.2	383.9	136	354.2	194.2	507.2	431.4	357.2
A0A0H3PTS5	Transcriptional regulator, GntR family OS=Escherichia coli O157:H7 (strain EC869) OX=478008 GN=ECH7EC869_1460 PE=4 SV=1	7	2	2	2	248	28.4	6.25	44	2	0.966	0.779	0.884	0.85	1.049	1.191	1.119	1.012	0.981	1.169	37.8	36.2	31.7	39.1	14	42.3	19.6	44.6	46.3	38.3
A0A0H3JIS7	Hypothetical prortein OS=Escherichia coli O157:H7 OX=83334 GN=ECs_3006 PE=4 SV=1	21	1	1	1	73	8.2	6.02	0	1	0.901	0.78	0.973	0.918	1.071	1.478	1.12	1.011	0.824	0.923	10.6	10.9	10.5	12.7	4.3	15.8	5.9	13.4	11.7	9.1
B5YS22	D-tagatose-1,6-bisphosphate aldolase subunit KbaZ OS=Escherichia coli O157:H7 (strain EC4115 / EHEC) OX=444450 GN=kbaZ PE=3 SV=1	2	1	1	1	426	47.1	5.53	0	1	0.933	0.78	1.107	1.083	1.181	1.143	0.827	0.924	1.018	1.005	28.5	28.3	31	38.9	12.3	31.7	11.3	31.8	37.5	25.7
A0A0H3PL42	Chain length determinant protein OS=Escherichia coli O157:H7 (strain EC869) OX=478008 GN=ECH7EC869_3179 PE=4 SV=1	28	10	12	10	325	36.3	5.44	255	10	0.987	0.781	0.882	0.842	1.225	1.147	0.948	1.408	0.889	0.89	468.2	440.2	383.3	469.6	198.2	493.9	201.3	752.5	508.5	353.5
P0A869	Transaldolase A OS=Escherichia coli O157:H7 OX=83334 GN=talA PE=3 SV=1	29	8	10	8	316	35.6	6.27	209	8	0.982	0.781	0.879	0.801	1.041	1.244	1.05	1.162	1.03	1.03	181.9	171.9	149.3	174.6	65.8	209.3	87.1	242.6	230.4	159.9
Q8X5J1	Periplasmic-iron-binding protein OS=Escherichia coli O157:H7 OX=83334 GN=ECs_0415 PE=4 SV=1	34	10	15	10	343	37.4	8.03	257	10	1.019	0.781	0.836	0.86	1.105	1.139	1.017	1.177	0.97	1.095	476.6	434.1	358.5	473.3	176.3	484.1	213.1	620.6	547.7	429.3
P0AFL5	Peptidyl-prolyl cis-trans isomerase A OS=Escherichia coli O157:H7 OX=83334 GN=ppiA PE=3 SV=1	39	6	12	6	190	20.4	8.85	125	6	0.944	0.782	0.846	0.782	1.103	1.22	1.165	1.037	0.927	1.194	236.4	232.8	194.3	230.2	94.2	277.6	130.6	292.8	280.1	250.5
A0A0H3PTD0	Alpha-amylase, periplasmic OS=Escherichia coli O157:H7 (strain EC869) OX=478008 GN=malS PE=4 SV=1	1	1	1	1	676	75.6	5.78	24	1	0.99	0.782	0.914	1.168	1.201	0.598	1.106	0.955	1.049	1.237	37	34.7	31.3	51.3	15.3	20.3	18.5	40.2	47.3	38.7
B5YQ27	NH(3)-dependent NAD(+) synthetase OS=Escherichia coli O157:H7 (strain EC4115 / EHEC) OX=444450 GN=nadE PE=3 SV=1	55	13	20	13	275	30.7	5.59	640	13	1.01	0.783	0.696	0.758	1.076	1.215	1.039	1.236	1.053	1.132	509.2	469.4	321.8	449.2	185.1	556.6	234.5	702.5	640.8	478.3
Q8XBJ7	Sulfate/thiosulfate transport system permease W protein OS=Escherichia coli O157:H7 OX=83334 GN=cysW PE=3 SV=2	6	1	1	1	149	16.7	5.16	0	1	0.841	0.783	0.885	0.589	1.393	0.746	2.321	0.786	0.517	1.14	17	18.8	16.4	14	9.6	13.7	21	17.9	12.6	19.3
B5YZ00	Probable GTP-binding protein EngB OS=Escherichia coli O157:H7 (strain EC4115 / EHEC) OX=444450 GN=engB PE=3 SV=1	34	6	10	6	210	23.6	7.49	301	6	0.985	0.785	0.847	0.812	1.046	1.139	1.199	1.061	0.904	1.222	196.2	185.8	154.6	190.1	71.1	206.1	106.9	238.2	217.4	204
Q7DBY0	Uncharacterized protein OS=Escherichia coli O157:H7 OX=83334 GN=terW PE=4 SV=1	16	3	4	3	155	17.2	9.7	95	3	0.916	0.787	0.763	0.716	1.073	1.164	1.284	1.091	0.958	1.249	88.6	90.5	67.7	81.5	35.4	102.3	55.6	119	111.8	101.2
A0A0H3PV48	Transcriptional activator CadC OS=Escherichia coli O157:H7 (strain EC869) OX=478008 GN=cadC PE=4 SV=1	4	2	2	2	512	57.8	5.63	26	2	0.829	0.788	0.755	0.815	1.014	1.071	1.159	1.074	1.326	1.17	11.5	13	9.6	13.3	4.8	13.5	7.2	16.8	22.2	13.6
P0A7F7	S-adenosylmethionine decarboxylase proenzyme OS=Escherichia coli O157:H7 OX=83334 GN=speD PE=3 SV=1	16	4	4	4	264	30.4	5.39	78	4	1.033	0.788	0.727	0.77	0.777	1.4	1.095	1.311	0.887	1.212	46.8	42.4	30.2	41	12	57.6	22.2	66.9	48.5	46
P0AB51	Uncharacterized protein YchH OS=Escherichia coli O157:H7 OX=83334 GN=ychH PE=4 SV=1	11	1	2	1	92	10.5	10.35	75	1	1.088	0.79	1.017	0.698	1.046	1.424	0.846	1.122	1.111	0.859	55.2	47.6	47.3	41.6	18.1	65.6	19.2	64.1	68	36.5
P64579	mRNA interferase HigB OS=Escherichia coli O157:H7 OX=83334 GN=higB PE=3 SV=1	10	1	1	1	104	12.1	9.51	48	1	1.009	0.791	0.898	1.034	0.91	1.244	1.098	1.067	0.843	1.106	23.4	21.8	19.1	28.2	7.2	26.2	11.4	27.9	23.6	21.5
P69812	Multiphosphoryl transfer protein OS=Escherichia coli O157:H7 OX=83334 GN=fruB PE=3 SV=1	42	13	20	13	376	39.6	4.94	411	13	0.963	0.791	0.785	0.83	1.117	1.14	1.167	1.149	0.93	1.128	859.3	839.2	642.5	871	340	924.4	466.3	1155.9	1001.7	843.3
A0A0H3PT64	BolA/YrbA family protein OS=Escherichia coli O157:H7 (strain EC869) OX=478008 GN=ECH7EC869_0851 PE=3 SV=1	36	3	6	3	89	10	5.36	64	3	0.841	0.791	0.685	0.792	1.158	1.125	1.075	1.159	1.237	1.138	128.5	143.6	95.9	142.3	60.3	156	73.5	199.4	227.9	145.6
A0A0H3PTG1	Acetyl-coenzyme A carboxylase carboxyl transferase subunit beta OS=Escherichia coli O157:H7 (strain EC869) OX=478008 GN=accD PE=3 SV=1	39	14	22	14	332	36.6	8.32	380	14	1.036	0.792	0.849	0.797	1.086	1.173	0.963	1.34	1.023	0.94	640.3	582.2	480.9	579.1	229.1	658.8	266.6	933.5	763.5	486.9
Q8X8T4	ATP phosphoribosyltransferase OS=Escherichia coli O157:H7 OX=83334 GN=hisG PE=3 SV=1	38	12	17	12	299	33.3	5.8	257	12	1.009	0.793	0.81	0.878	0.937	1.213	1.091	1.267	0.957	1.044	423.2	395.3	311.5	433.2	134.1	462.3	204.8	598.8	484.4	366.9
A0A384L3Y6	Putative toxin of gyrase inhibiting toxin-antitoxin system OS=Escherichia coli O157:H7 OX=83334 GN=Z0057 PE=4 SV=1	10	1	1	1	104	11.7	9.45	24	1	0.922	0.793	0.86	1.171	1.176	1.089	1.06	0.878	0.975	1.077	13.8	14.1	11.8	20.6	6	14.8	7.1	14.8	17.6	13.5
A0A384LH04	AcrAB operon repressor OS=Escherichia coli O157:H7 OX=83334 GN=acrR PE=4 SV=1	3	1	1	1	215	24.8	5.88	23	1	0.917	0.794	0.766	0.678	1.325	1.088	1.191	1.293	1.016	0.932	28.2	29	21.6	24.5	13.9	30.4	16.4	44.8	37.7	24
Q8X9J6	Probable phosphatase YcdX OS=Escherichia coli O157:H7 OX=83334 GN=ycdX PE=3 SV=1	33	10	13	10	245	26.8	6.05	205	10	0.986	0.794	0.821	0.831	1.021	1.116	1.031	1.406	1.038	0.956	593.1	567.8	452.5	587.8	209.4	609.6	277.6	953.1	753.2	481.5
Q8XDF2	Release factor glutamine methyltransferase OS=Escherichia coli O157:H7 OX=83334 GN=prmC PE=3 SV=1	10	3	3	3	277	31	5.05	37	3	0.994	0.795	0.848	0.769	0.875	1.267	1.041	1.378	1.01	1.023	64.6	61.4	50.5	58.8	19.4	74.8	30.3	100.9	79.2	55.7
Q8X4X3	T3SS secreted effector NleG OS=Escherichia coli O157:H7 OX=83334 GN=nleG5-1 PE=1 SV=1	9	2	2	2	213	24.1	4.89	65	2	1.051	0.796	0.696	0.735	1.174	1.276	0.958	1.199	0.984	1.131	66.9	60.2	40.6	55	25.5	73.8	27.3	86	75.6	60.3
Q8XBJ4	Oxidoreductase UcpA OS=Escherichia coli O157:H7 OX=83334 GN=ucpA PE=3 SV=2	65	15	25	15	263	27.8	5.27	633	15	0.97	0.799	0.904	0.84	1.094	1.084	1.164	1.082	0.912	1.151	503.9	493.7	430.7	513.1	193.9	511.6	270.8	633.8	572.1	500.9
O82913	Uncharacterized protein OS=Escherichia coli O157:H7 OX=83334 PE=4 SV=1	38	6	7	6	143	16.1	8.95	146	6	1.083	0.799	0.77	0.79	1.043	1.065	1.06	1.232	1.004	1.155	278.4	243.9	181.5	238.7	91.4	248.7	121.9	356.7	311.2	248.6
A0A0H3JI95	High-affinity branched-chain amino acid transport ATP-binding protein OS=Escherichia coli O157:H7 OX=83334 GN=livF PE=3 SV=1	4	1	1	1	241	26.8	6.55	40	1	0.848	0.802	0.765	0.93	0.943	1.307	1.345	0.918	1.032	1.11	14.5	16.3	12	18.7	5.5	20.3	10.3	17.7	21.3	15.9
A0A3G4X2Z0	Putative pathogenicity island integrase OS=Escherichia coli O157:H7 OX=83334 GN=Z4313 PE=3 SV=1	1	1	1	1	421	48	9.79	25	1	0.84	0.803	0.981	0.697	1.234	1.15	1.134	0.989	0.971	1.2	48.5	55.1	51.9	47.3	24.3	60.3	29.3	64.3	67.6	58
Q8X6U5	sn-glycerol-3-phosphate import ATP-binding protein UgpC OS=Escherichia coli O157:H7 OX=83334 GN=ugpC PE=3 SV=2	2	1	1	1	356	39.4	8.03	38	1	0.789	0.804	1.121	1.274	0.955	0.996	0.792	1.034	1.259	0.976	10.9	13.2	14.2	20.7	4.5	12.5	4.9	16.1	21	11.3
Q8XA39	Holo-[acyl-carrier-protein] synthase OS=Escherichia coli O157:H7 OX=83334 GN=acpS PE=3 SV=2	6	1	1	1	126	14.1	8.81	36	1	1.001	0.806	0.861	1.064	0.804	1.176	1.258	0.935	0.929	1.166	20.8	19.9	16.4	26	5.7	22.2	11.7	21.9	23.3	20.3
A0A384KB47	Tellurite resistance OS=Escherichia coli O157:H7 OX=83334 GN=tehB PE=4 SV=1	36	8	8	8	197	22.4	5.99	162	8	0.996	0.806	0.839	0.89	1.074	1.121	1.055	1.136	0.905	1.179	202.7	194.9	156.5	213.1	74.6	207.2	96.1	260.6	222.2	201.1
A0A0H3PLJ4	Uncharacterized protein OS=Escherichia coli O157:H7 (strain EC869) OX=478008 GN=ECH7EC869_3157 PE=4 SV=1	2	1	1	1	315	36.1	5.44	21	1	1.104	0.807	0.777	0.772	1.076	1.062	0.898	1.294	1.02	1.19	34.9	30.3	22.5	28.7	11.6	30.5	12.7	46.1	38.9	31.5
Q8X8F8	Threonylcarbamoyl-AMP synthase OS=Escherichia coli O157:H7 OX=83334 GN=tsaC PE=3 SV=1	36	6	7	6	190	20.7	4.96	173	6	0.974	0.809	0.879	0.79	0.909	1.167	0.949	1.282	1.055	1.186	128.8	127.1	106.5	122.8	41	140.2	56.2	191.1	168.3	131.4
B5Z062	Argininosuccinate lyase OS=Escherichia coli O157:H7 (strain EC4115 / EHEC) OX=444450 GN=argH PE=3 SV=1	32	12	13	12	457	50.3	5.4	401	12	0.998	0.81	0.864	0.809	1.142	0.931	1.237	1.152	0.985	1.072	623.2	600.8	494.7	593.8	243.1	527.7	345.7	810.2	741.6	560.8
A0A0H3PGU3	Serine proteAse eata OS=Escherichia coli O157:H7 (strain EC869) OX=478008 GN=ECH7EC869_2462 PE=4 SV=1	25	25	34	25	1300	141.7	6.84	652	25	1.036	0.811	0.816	0.803	0.954	1.1	0.951	1.294	1.16	1.075	848.5	789.5	612.9	773	266.4	818.3	348.8	1194.4	1146.1	737.7
B5YVV0	Flagellar P-ring protein OS=Escherichia coli O157:H7 (strain EC4115 / EHEC) OX=444450 GN=flgI PE=3 SV=1	5	2	2	2	365	38.2	9.23	51	2	0.811	0.811	0.966	0.782	1.128	1.157	0.987	1.217	1.064	1.076	31.4	37.3	34.3	35.6	14.9	40.7	17.1	53.1	49.7	34.9
P67082	Pyridoxal phosphate homeostasis protein OS=Escherichia coli O157:H7 OX=83334 GN=yggS PE=3 SV=1	17	4	4	4	234	25.8	6.55	97	4	1.027	0.813	0.982	0.949	0.945	1.014	1.024	1.092	1.059	1.093	119.2	112.1	104.4	129.5	37.4	106.9	53.2	142.8	148.3	106.2
P0AFQ9	Uncharacterized metal-dependent hydrolase YcfH OS=Escherichia coli O157:H7 OX=83334 GN=ycfH PE=3 SV=1	42	9	14	9	265	29.8	5.41	400	9	0.938	0.813	0.853	0.736	1.051	1.143	1.196	1.14	0.981	1.149	184.2	189.7	153.6	170	70.4	203.9	105.1	252.3	232.5	189
P0A9L7	Peptidyl-prolyl cis-trans isomerase C OS=Escherichia coli O157:H7 OX=83334 GN=ppiC PE=3 SV=2	37	5	6	4	93	10.2	9.14	91	5	0.944	0.813	0.734	0.873	0.886	1.047	1.224	1.303	0.879	1.295	193.3	197.9	137.7	210.2	61.9	194.7	112.2	300.6	217.2	222.1
P0AC29	5-formyltetrahydrofolate cyclo-ligase OS=Escherichia coli O157:H7 OX=83334 GN=ygfA PE=3 SV=1	9	1	1	1	182	21.1	6.8	24	1	0.909	0.814	0.878	0.988	0.97	1.165	0.942	1.158	1.178	0.999	14	14.9	12.4	17.9	5.1	16.3	6.5	20.1	21.9	12.9
P0A8Y2	Pyrimidine 5'-nucleotidase YjjG OS=Escherichia coli O157:H7 OX=83334 GN=yjjG PE=3 SV=1	6	1	1	1	225	25.3	4.91	55	1	0.913	0.815	1.181	0.994	0.79	1.031	1.081	1.021	1.018	1.156	20	21.2	23.7	25.6	5.9	20.5	10.6	25.2	26.9	21.2
P60440	50S ribosomal protein L3 OS=Escherichia coli O157:H7 OX=83334 GN=rplC PE=3 SV=1	78	16	100	16	209	22.2	9.91	1735	16	1	0.815	0.827	0.809	1.114	1.171	1.265	1.003	0.828	1.167	2442.2	2365.9	1851	2323.9	927.8	2597	1382.5	2759.9	2438.4	2386.5
P64598	Uncharacterized protein YraP OS=Escherichia coli O157:H7 OX=83334 GN=yraP PE=3 SV=1	52	8	16	8	191	20	8.98	650	8	0.984	0.816	0.916	0.877	1.076	1.11	1.096	1.095	0.872	1.158	203.7	200.9	173.8	213.4	76	208.7	101.6	255.5	217.9	200.9
Q8X7Z7	2,5-diketo-D-gluconic acid reductase B OS=Escherichia coli O157:H7 OX=83334 GN=dkgB PE=3 SV=1	19	7	8	7	267	29.4	5.39	174	7	0.903	0.817	0.831	0.795	1.092	1.215	1.168	1.102	0.945	1.133	281.6	302.7	237.4	291.3	116.1	344.2	163	387.1	355.6	296
P58357	TorCAD operon transcriptional regulatory protein TorR OS=Escherichia coli O157:H7 OX=83334 GN=torR PE=3 SV=1	12	3	3	3	230	26.3	6.42	42	3	0.921	0.818	0.882	0.969	1.027	1.173	1.053	1.17	1.013	0.973	43.4	45.8	38.1	53.7	16.5	50.2	22.2	62.1	57.6	38.4
P64558	Uncharacterized protein YgfM OS=Escherichia coli O157:H7 OX=83334 GN=ygfM PE=4 SV=1	13	4	5	4	259	28.6	5.12	121	4	0.992	0.819	0.98	0.936	0.984	1.088	1.053	1.195	0.974	0.98	117.7	115.4	106.6	130.6	39.8	117.2	55.9	159.7	139.5	97.4
Q8X6E9	Cysteine-rich LutA family protein OS=Escherichia coli O157:H7 OX=83334 GN=ykgE PE=4 SV=1	33	8	11	8	239	26	7.18	223	8	0.96	0.819	0.893	0.836	1.075	1.149	1.045	1.173	1.06	0.99	419.1	424.9	357.3	429.3	160.1	455.5	204.2	577.2	558.1	362
Q8XB07	Catabolite repression sensor kinase for PhoB alternative sensor for pho regulon OS=Escherichia coli O157:H7 OX=83334 GN=creC PE=4 SV=2	11	4	4	4	474	52.2	9.35	32	4	0.935	0.82	0.943	0.895	1.204	1.238	0.867	1.152	0.918	1.027	74.7	77.8	69	84	32.8	89.8	31	103.7	88.5	68.7
Q8XA35	Carnitinyl-CoA dehydratase OS=Escherichia coli O157:H7 OX=83334 GN=caiD PE=3 SV=3	41	9	18	1	261	28.1	4.94	368	9	0.741	0.823	0.839	0.792	0.95	1.121	1.228	1.227	0.925	1.354	12.8	16.9	13.3	16.1	5.6	17.6	9.5	23.9	19.3	19.6
A0A3G4X044	Nitrate/nitrite response regulator (Sensor NarQ) OS=Escherichia coli O157:H7 OX=83334 GN=narP PE=4 SV=1	23	4	5	4	215	23.6	4.97	162	4	0.728	0.824	0.49	0.759	1.252	1.497	1.442	1.008	0.946	1.053	56.3	75.7	34.7	69	33	105.1	49.9	87.8	88.2	68.2
P0A9V3	Lipopolysaccharide export system ATP-binding protein LptB OS=Escherichia coli O157:H7 OX=83334 GN=lptB PE=3 SV=2	32	8	13	8	241	26.8	5.99	243	8	0.954	0.824	0.889	0.755	1.154	1.154	1.204	1.032	0.836	1.2	279.4	286.7	238.8	259.9	115.3	307	157.9	340.5	295.4	294.4
P0ACI8	Regulatory protein AsnC OS=Escherichia coli O157:H7 OX=83334 GN=asnC PE=3 SV=1	36	6	6	6	152	16.9	6.79	98	6	0.907	0.825	0.63	0.803	1.127	1.246	1.182	1.059	1.049	1.173	147.7	159.7	94.1	153.9	62.6	184.4	86.2	194.3	206.1	160
B5YZC3	Phospho-N-acetylmuramoyl-pentapeptide-transferase OS=Escherichia coli O157:H7 (strain EC4115 / EHEC) OX=444450 GN=mraY PE=3 SV=1	3	1	1	1	360	39.9	9.63	32	1	1.088	0.827	1.083	0.934	1.595	0.907	1.097	0.797	0.84	0.832	20.6	18.6	18.8	20.8	10.3	15.6	9.3	17	19.2	13.2
Q7DB64	T3SS structure protein EscC OS=Escherichia coli O157:H7 OX=83334 GN=escC PE=3 SV=1	1	1	1	1	512	56.2	8.03	19	1	1.062	0.828	0.952	0.892	1.241	0.965	0.924	1.272	0.818	1.046	32.6	30.2	26.8	32.2	13	26.9	12.7	44	30.3	26.9
A0A3G4WVP8	Uncharacterized protein OS=Escherichia coli O157:H7 OX=83334 GN=Z1161 PE=4 SV=1	1	1	2	1	537	61.3	7.59	44	1	0.903	0.829	0.937	0.984	1.09	1.053	0.977	1.283	0.914	1.031	72.9	79.5	69.3	93.4	30	77.2	35.3	116.7	89	69.7
P64555	7-carboxy-7-deazaguanine synthase OS=Escherichia coli O157:H7 OX=83334 GN=queE PE=3 SV=1	19	4	6	4	223	25	6.06	203	4	1.003	0.829	0.868	0.883	1.058	1.193	1.047	1.133	0.945	1.041	258.2	253.6	204.9	267.5	92.9	279.1	120.7	328.8	293.7	224.5
A0A0H3JCJ0	4-methyl-5(Beta-hydroxyethyl)-thiazole monophosphate synthesis OS=Escherichia coli O157:H7 OX=83334 GN=thiJ PE=4 SV=1	28	5	8	5	198	21	5.38	328	5	0.978	0.829	0.872	0.847	1.04	1.108	0.957	1.259	0.916	1.193	178.4	179.7	145.9	181.8	64.7	183.6	78.2	258.9	201.6	182.4
Q8XE17	Periplasmic glycerophosphodiester phosphodiesterase OS=Escherichia coli O157:H7 OX=83334 GN=glpQ PE=4 SV=1	52	17	41	17	358	40.8	5.71	871	17	1.042	0.832	0.981	0.932	1.064	0.941	0.987	1.415	0.966	0.84	840.1	797.2	725	883.1	292.4	688.9	356	1285.5	939.3	567.4
P0AGE2	Single-stranded DNA-binding protein OS=Escherichia coli O157:H7 OX=83334 GN=ssb PE=3 SV=2	44	9	15	9	178	19	5.58	308	9	0.921	0.833	0.862	0.827	1.287	1.135	1.273	0.968	0.78	1.115	329.2	353.7	282.5	347.7	156.9	368.5	203.7	389.8	336.5	333.9
Q8XC50	Lipoprotein 28 OS=Escherichia coli O157:H7 OX=83334 GN=nlpA PE=3 SV=1	25	6	11	6	272	29.4	5.5	378	6	0.983	0.833	0.745	0.76	0.956	1.256	1.052	1.202	1.093	1.118	241.9	243.5	168.1	219.9	80.2	280.7	115.9	333.3	324.4	230.4
P0A8F2	Uracil phosphoribosyltransferase OS=Escherichia coli O157:H7 OX=83334 GN=upp PE=3 SV=1	51	7	25	7	208	22.5	5.47	777	7	0.962	0.833	0.928	0.929	0.913	1.154	1.114	1.149	0.869	1.149	661.9	681.2	585.4	751.7	214.1	720.9	342.9	890.6	721.3	662.1
Q8X6V2	Uncharacterized protein OS=Escherichia coli O157:H7 OX=83334 GN=yhhY PE=4 SV=2	10	2	2	2	158	18.4	7.93	62	2	0.872	0.833	0.749	0.862	1.086	1.105	1.128	1.182	0.952	1.23	64.7	73.5	51	75.2	27.5	74.5	37.5	98.9	85.3	76.5
A0A0H3PT46	Periplasmic nitrate reductase, electron transfer subunit OS=Escherichia coli O157:H7 (strain EC869) OX=478008 GN=napB PE=3 SV=1	13	2	2	2	149	16.3	8.1	30	2	0.988	0.834	1.162	0.972	0.96	1.044	1	1.05	1.042	0.948	32	32.1	34.5	37	10.6	30.7	14.5	38.3	40.7	25.7
A0A0H3JCF7	Putative thioredoxin-like protein OS=Escherichia coli O157:H7 OX=83334 GN=ybbN PE=4 SV=1	10	4	5	4	296	33	4.63	144	4	0.973	0.834	0.926	0.86	1.075	1.228	0.968	1.205	0.93	1.002	104	106	90.7	108.1	39.2	119.2	46.3	145.2	119.9	89.7
P58626	7-methyl-GTP pyrophosphatase OS=Escherichia coli O157:H7 OX=83334 GN=yceF PE=3 SV=1	22	3	3	3	194	21.7	6.2	54	3	1.017	0.834	0.92	0.876	1.048	1.069	1.165	1.071	0.965	1.034	31	30.2	25.7	31.4	10.9	29.6	15.9	36.8	35.5	26.4
P0A7T1	30S ribosomal protein S13 OS=Escherichia coli O157:H7 OX=83334 GN=rpsM PE=3 SV=2	67	9	60	9	118	13.1	10.78	1208	9	0.91	0.834	0.771	0.806	1.186	1.241	1.204	0.995	0.894	1.159	923.6	1006.3	717.9	962.4	410.7	1144.1	547	1137.7	1095.5	985.8
A0A384KV60	Uncharacterized protein OS=Escherichia coli O157:H7 OX=83334 GN=Z1925 PE=4 SV=1	3	1	1	1	222	24.5	7.65	0	1	0.81	0.836	1.178	1.144	1.06	0.939	0.978	0.868	1.005	1.183	31.8	39	42.4	52.8	14.2	33.5	17.2	38.4	47.6	38.9
A0A0H3PNN8	Kinase, PfkB family OS=Escherichia coli O157:H7 (strain EC869) OX=478008 GN=ECH7EC869_2325 PE=3 SV=1	3	1	1	1	321	34.4	5.01	0	1	0.78	0.837	1.106	0.946	0.939	1.276	1.087	0.787	1.31	0.932	32.4	41.3	42.1	46.2	13.3	48.1	20.2	36.8	65.6	32.4
A0A0H3JIE8	Inner membrane protein OS=Escherichia coli O157:H7 OX=83334 GN=yegH PE=4 SV=2	6	4	4	4	527	59.4	5.29	49	4	0.933	0.837	1.001	1.002	1.157	1.044	0.835	1.061	1.142	0.989	88.4	94.2	86.9	111.6	37.4	89.8	35.4	113.3	130.5	78.5
P0AGE7	Quinone reductase OS=Escherichia coli O157:H7 OX=83334 GN=chrR PE=3 SV=1	26	4	5	4	188	20.4	5.15	117	4	0.937	0.837	0.749	0.81	1.11	1.17	1.068	1.12	1.052	1.148	81	85.9	59.3	82.3	32.7	91.8	41.3	109.1	109.7	83.1
Q8X6I2	Probable fimbrial chaperone EcpB OS=Escherichia coli O157:H7 OX=83334 GN=ecpB PE=2 SV=1	3	1	1	1	222	24.5	9.38	0	1	0.719	0.838	0.927	0.933	1.108	1.262	1.101	1.125	0.853	1.134	40.7	56.4	48.1	62.1	21.4	64.9	27.9	71.8	58.3	53.8
A0A0H3PRJ8	Thiol:disulfide interchange protein OS=Escherichia coli O157:H7 (strain EC869) OX=478008 GN=dsbA PE=3 SV=1	48	9	18	9	208	23.1	6.34	555	9	1.007	0.838	0.805	0.822	1.062	1.151	1.152	1.128	0.899	1.137	668.4	661.4	489.9	641.4	240.6	693.9	342.4	844.1	720.3	632.4
Q8X5M4	2-dehydro-3-deoxygluconokinase OS=Escherichia coli O157:H7 OX=83334 GN=kdgK PE=4 SV=4	14	4	5	4	309	33.9	5.08	92	4	1.225	0.839	0.899	0.943	0.774	0.968	0.978	1.282	0.886	1.208	137.4	111.8	92.4	124.4	29.6	98.6	49.1	162	119.9	113.5
Q8XDG9	Mannitol-1-phosphate 5-dehydrogenase OS=Escherichia coli O157:H7 OX=83334 GN=mtlD PE=3 SV=1	30	11	20	11	382	41.2	5.49	418	11	0.973	0.84	0.859	0.84	1.081	1.211	0.974	1.193	1.082	0.947	502.3	515.4	406.3	509.6	190.3	567.6	224.9	693.9	673.4	409.2
P0ABE0	Biotin carboxyl carrier protein of acetyl-CoA carboxylase OS=Escherichia coli O157:H7 OX=83334 GN=accB PE=3 SV=1	15	3	4	3	156	16.7	4.65	85	3	0.929	0.841	0.805	0.851	1.049	1.107	1.156	1.235	1.037	0.991	144.3	155.3	114.6	155.5	55.6	156.2	80.4	216.2	194.5	129
Q8XCH3	Uncharacterized protein OS=Escherichia coli O157:H7 OX=83334 GN=yecM PE=4 SV=2	20	3	5	3	188	21.3	5.71	108	3	1.015	0.841	0.984	1.088	0.96	1.037	1.159	0.991	0.87	1.056	92.4	90.9	82.1	116.4	29.8	85.7	47.2	101.6	95.5	80.5
B5YR15	Carboxy-S-adenosyl-L-methionine synthase OS=Escherichia coli O157:H7 (strain EC4115 / EHEC) OX=444450 GN=cmoA PE=3 SV=1	39	9	12	9	247	27.8	5.77	187	9	0.997	0.841	0.908	0.853	0.992	1.094	1.033	1.16	1.017	1.104	337	337.5	281.3	339	114.3	335.6	156.3	441.7	414.8	312.4
Q8X883	Sulfurtransferase TusD OS=Escherichia coli O157:H7 OX=83334 GN=tusD PE=3 SV=1	8	1	1	1	128	13.7	6.27	53	1	0.973	0.842	0.894	0.66	0.954	1.181	1.425	1.055	0.892	1.124	31.1	32	26.2	24.8	10.4	34.3	20.4	38	34.4	30.1
P0A7C0	ATP-dependent protease subunit HslV OS=Escherichia coli O157:H7 OX=83334 GN=hslV PE=3 SV=2	28	5	12	5	176	19.1	6.39	160	5	1.014	0.844	0.845	0.739	1.212	1.216	1.126	1.045	0.843	1.117	234.8	232.4	179.5	201.2	95.7	255.7	116.7	272.7	235.5	216.7
Q7A9R1	ISEc8 transposase OS=Escherichia coli O157:H7 OX=83334 GN=ECs_4547 PE=4 SV=1	7	3	3	3	512	57.7	8.51	51	3	0.842	0.846	1.168	1.109	1.066	1.104	0.834	0.901	1.103	1.027	33.6	40.1	42.7	52	14.5	40	14.9	40.5	53.1	34.3
A0A0H3JJP8	Sorbitol-inducible srl operon transcriptional repressor OS=Escherichia coli O157:H7 OX=83334 GN=srlR PE=4 SV=1	23	6	6	6	257	28.2	5.26	156	6	1.043	0.848	1.008	0.887	0.928	1.062	0.964	1.149	1.051	1.06	141.3	136.6	125.2	141.4	42.9	130.7	58.5	175.4	171.9	120.3
B5YVX7	UPF0227 protein YcfP OS=Escherichia coli O157:H7 (strain EC4115 / EHEC) OX=444450 GN=ycfP PE=3 SV=1	59	9	18	9	180	21.2	6.61	244	9	0.996	0.848	0.697	0.862	0.824	1.092	1.202	1.284	0.969	1.224	475.2	480.5	304.6	483.5	134	473.2	256.7	690.2	557.6	489.1
B5Z476	Transcriptional regulator SlyA OS=Escherichia coli O157:H7 (strain EC4115 / EHEC) OX=444450 GN=slyA PE=3 SV=1	43	6	10	6	144	16.3	7.14	161	6	0.941	0.849	0.798	0.937	0.974	1.128	1.216	1.085	0.995	1.076	354.9	380.7	276.1	415.7	125.4	386.7	205.4	461.2	453.2	340
A0A0H3PU90	High-affinity branched-chain amino acid ABC transporter, periplasmic leucine-specific-binding protein LivK OS=Escherichia coli O157:H7 (strain EC869) OX=478008 GN=livK PE=4 SV=1	5	2	2	2	387	41.5	6.38	68	2	1.263	0.85	0.888	0.986	0.754	1.053	0.899	1.096	0.944	1.267	54	43.2	34.8	49.6	11	40.9	17.2	52.8	48.7	45.4
P0AG72	DNA recombination protein RmuC OS=Escherichia coli O157:H7 OX=83334 GN=rmuC PE=3 SV=1	13	8	9	8	475	54.7	5.4	119	8	0.917	0.851	1.005	1.061	1.054	1.139	1.007	1.115	0.919	0.932	246.8	272.1	247.9	335.5	96.7	278.2	121.2	338	298.3	210
P64601	SCP2 domain-containing protein YhbT OS=Escherichia coli O157:H7 OX=83334 GN=yhbT PE=4 SV=1	8	1	1	1	174	19.7	5.24	68	1	0.995	0.851	0.871	0.858	0.992	1.092	1.088	1.072	0.881	1.301	29.4	29.9	23.6	29.8	10	29.3	14.4	35.7	31.4	32.2
A0A0H3JF58	PchABC family transcriptional regulator OS=Escherichia coli O157:H7 OX=83334 GN=pchB PE=4 SV=1	45	5	10	5	104	12	10.32	329	5	0.915	0.852	1.034	0.973	1.054	1.229	1.028	1.056	0.908	0.95	287.1	317.7	297.4	358.9	112.8	350.1	144.3	373.1	343.8	249.5
A0A0H3PPW5	Phage N-6-adenine-methyltransferase OS=Escherichia coli O157:H7 (strain EC869) OX=478008 GN=ECH7EC869_5824 PE=4 SV=1	6	1	1	1	175	19.7	5.91	0	1	0.655	0.852	0.609	1.278	1.173	1.01	1.661	1.125	0.654	0.982	29	44.8	24.7	66.5	17.7	40.6	32.9	56.1	34.9	36.4
Q8XAN3	Siderophore interacting protein OS=Escherichia coli O157:H7 OX=83334 GN=yqjH PE=4 SV=1	7	3	3	3	254	28.8	5.83	39	3	0.884	0.852	0.889	1.015	0.953	0.704	1.186	1.217	1.272	1.029	71.3	81.6	65.7	96.2	26.2	51.6	42.8	110.6	123.8	69.5
Q8XBZ5	Sugar phosphate phosphatase OS=Escherichia coli O157:H7 OX=83334 GN=yidA PE=4 SV=1	27	6	21	6	270	29.7	5.26	614	6	0.895	0.852	0.831	0.849	0.981	1.157	1.109	1.171	1.042	1.113	231.2	261.7	196.9	258	86.5	271.6	128.3	340.9	325	241
P0C0R8	Ribosomal RNA large subunit methyltransferase E OS=Escherichia coli O157:H7 OX=83334 GN=rlmE PE=3 SV=1	30	7	10	7	209	23.3	9.41	221	7	0.971	0.852	0.955	0.825	1.108	1.145	1.167	1.052	0.784	1.141	340.2	355	306.8	339.8	132.4	364.6	183.1	415.3	331.6	335
P0ABU3	Ribosome-binding ATPase YchF OS=Escherichia coli O157:H7 OX=83334 GN=ychF PE=3 SV=2	32	11	23	11	363	39.6	4.96	520	11	1.012	0.853	0.866	0.876	0.974	1.126	1.162	1.111	0.97	1.049	651.3	652.1	510.9	662.8	213.7	657.9	334.8	805.8	753.3	565.4
A0A384LG63	Positive regulator of the fuc operon OS=Escherichia coli O157:H7 OX=83334 GN=fucR PE=4 SV=1	9	2	2	2	243	27.3	7.9	51	2	0.825	0.855	1.161	0.987	0.842	1.192	1.456	0.907	1.011	0.764	13.8	17	17.8	19.4	4.8	18.1	10.9	17.1	20.4	10.7
A0A0H3JDK3	Diacylglycerol kinase OS=Escherichia coli O157:H7 OX=83334 GN=Z1139 PE=3 SV=1	23	3	4	2	119	12.9	6.52	93	3	1.112	0.855	0.941	0.89	1.13	1.269	0.871	1.2	0.933	0.799	71.3	65.1	55.3	67.1	24.7	73.9	25	86.7	72.2	42.9
A0A0H3PRT4	DnaA regulatory inactivator Hda OS=Escherichia coli O157:H7 (strain EC869) OX=478008 GN=hda PE=3 SV=1	23	6	6	6	248	28.4	5.39	68	6	0.979	0.855	0.808	0.804	1.064	1.252	0.995	1.09	1.143	1.01	141.6	147	107.1	136.8	52.5	164.4	64.4	177.6	199.4	122.4
Q8XBG0	Putative replication protein for prophage CP-933T OS=Escherichia coli O157:H7 OX=83334 GN=Z2978 PE=4 SV=2	1	1	1	1	940	107.2	8.53	24	1	1.127	0.855	0.884	0.524	1.12	1.298	1.042	1.091	0.937	1.121	58.7	52.9	42.2	32.1	19.9	61.4	24.3	64	58.9	48.9
Q8XEB6	Bacterial alkaline phosphatase OS=Escherichia coli O157:H7 OX=83334 GN=phoA PE=3 SV=2	18	7	8	7	471	49.4	6.13	128	7	0.955	0.856	0.832	0.86	1.204	1.063	1.088	1.295	0.909	0.937	299.7	319.3	239.4	317.2	128.9	303.1	152.9	458	344.1	246.2
Q7ADY8	UPF0056 inner membrane protein MarC OS=Escherichia coli O157:H7 OX=83334 GN=marC PE=3 SV=1	4	1	2	1	221	23.5	8.15	0	1	0.882	0.857	0.849	0.91	1.064	1.054	1.021	1.221	0.904	1.236	91.7	105.8	80.9	111.2	37.7	99.5	47.5	143	113.4	107.6
A0A384L9Y5	Molybdopterin biosynthesis OS=Escherichia coli O157:H7 OX=83334 GN=moeB PE=4 SV=1	18	4	5	4	249	26.7	5.15	138	4	0.971	0.858	0.834	0.913	0.875	1.093	1.008	1.331	1.038	1.079	97.7	102.5	76.9	108	30	99.8	45.4	150.8	126	90.9
P0C0U5	Ribosomal protein S6--L-glutamate ligase OS=Escherichia coli O157:H7 OX=83334 GN=rimK PE=3 SV=1	5	1	1	1	300	32.4	7.8	63	1	0.897	0.859	1.022	0.954	1.063	1.173	0.972	1.065	1.05	0.945	33.4	38	34.9	41.8	13.5	39.7	16.2	44.7	47.2	29.5
P0AEC7	Signal transduction histidine-protein kinase BarA OS=Escherichia coli O157:H7 OX=83334 GN=barA PE=3 SV=1	3	4	4	4	918	102.4	5.64	44	4	0.987	0.859	0.884	0.862	1.193	1.056	1.023	1.158	1.028	0.949	163	168.5	133.8	167.4	67.2	158.4	75.6	215.4	204.8	131.2
P0AGD5	Superoxide dismutase [Fe] OS=Escherichia coli O157:H7 OX=83334 GN=sodB PE=3 SV=2	53	7	52	7	193	21.3	5.95	818	7	0.955	0.859	0.777	0.818	0.978	1.309	0.966	1.189	1.165	0.985	789.8	843.7	589	795.2	275.7	982.9	357.4	1107.4	1161.9	682
P0A9U5	Uncharacterized ABC transporter ATP-binding protein YbiT OS=Escherichia coli O157:H7 OX=83334 GN=ybiT PE=3 SV=1	35	19	28	19	530	59.8	5.08	758	19	0.98	0.859	0.867	0.908	0.983	1.122	1.061	1.162	0.959	1.099	798.3	831.5	647.2	870.3	273.2	830.3	387	1066.6	943	749.9
Q8X4Z4	Lipid III flippase OS=Escherichia coli O157:H7 OX=83334 GN=wzxE PE=3 SV=1	3	1	1	1	416	45	9.86	37	1	0.889	0.86	1.008	0.947	1.17	0.91	1.142	0.764	1.131	1.179	12.7	14.6	13.2	15.9	5.7	11.8	7.3	12.3	19.5	14.1
P64546	Uncharacterized protein YfgG OS=Escherichia coli O157:H7 OX=83334 GN=yfgG PE=4 SV=1	35	2	3	2	63	7.5	11.88	75	2	0.854	0.861	1.162	1.064	1.562	0.866	0.982	1.103	1.002	0.545	10.1	12.1	12.6	14.8	6.3	9.3	5.2	14.7	14.3	5.4
Q7DBX2	Putative phage inhibition, colicin resistance and tellurite resistance protein OS=Escherichia coli O157:H7 OX=83334 GN=terA PE=4 SV=1	11	4	6	4	385	42.2	5.81	163	4	0.941	0.861	0.927	0.844	1.122	1.134	1.1	1.133	0.859	1.078	117.3	127.6	106	123.8	47.7	128.4	61.4	159.2	129.2	112.6
P0ACT8	HTH-type transcriptional regulator UidR OS=Escherichia coli O157:H7 OX=83334 GN=uidR PE=3 SV=1	16	3	3	3	196	21.8	6.04	103	3	0.928	0.862	0.85	1.02	0.982	1.059	1.216	1.162	0.969	0.953	73.1	80.7	61.4	94.5	26.4	75.8	42.9	103.2	92.1	62.9
P0ACK0	cAMP-activated global transcriptional regulator CRP OS=Escherichia coli O157:H7 OX=83334 GN=crp PE=3 SV=1	57	13	37	13	210	23.6	8.25	582	13	1.009	0.862	0.851	0.882	0.993	1.15	1.041	1.165	0.982	1.066	865.3	877.7	668.6	888.7	290.3	895.5	399.5	1125.9	1016	765.2
A0A3G4X2M8	Putative iron compound-binding protein of ABC transporter family OS=Escherichia coli O157:H7 OX=83334 GN=Z4382 PE=4 SV=1	2	1	1	1	315	34.5	6.89	0	1	1.144	0.863	1.006	0.885	1.173	0.787	1.208	0.963	1.077	0.893	30.9	27.7	24.9	28.1	10.8	19.3	14.6	29.3	35.1	20.2
Q8X7L5	Outer membrane assembly protein AsmA OS=Escherichia coli O157:H7 OX=83334 GN=asmA PE=4 SV=3	23	12	13	12	617	68.9	5.48	336	12	1.027	0.863	0.903	0.927	1.081	1.062	0.957	1.214	0.898	1.067	451	450.6	363.7	478.9	162	423.8	188.2	601.1	476.1	392.5
A0A384LHS4	3-oxoacyl-[acyl-carrier-protein] reductase OS=Escherichia coli O157:H7 OX=83334 GN=fabG PE=4 SV=1	41	8	25	8	244	25.6	7.42	675	8	0.967	0.863	0.894	0.854	1.016	1.036	1.23	1.018	0.85	1.272	647.9	686.6	549.2	672.9	232	630.3	368.7	768.2	687.1	713.5
B5Z1R1	NAD/NADP-dependent betaine aldehyde dehydrogenase OS=Escherichia coli O157:H7 (strain EC4115 / EHEC) OX=444450 GN=betB PE=3 SV=1	12	6	6	6	490	52.8	5.25	149	6	1.013	0.864	0.924	0.989	1.306	0.984	1.19	0.781	1.007	0.941	203.3	206	169.9	233.4	89.4	179.3	106.9	176.5	243.7	158.2
P0AG98	Protein translocase subunit SecE OS=Escherichia coli O157:H7 OX=83334 GN=secE PE=3 SV=1	24	4	5	4	127	13.6	10.55	112	4	1.019	0.864	1.218	1.246	1.11	0.921	0.923	0.915	0.823	0.96	177.3	178.7	194.3	254.9	65.9	145.6	71.9	179.4	172.8	139.9
Q7ADF8	Hexitol phosphatase B OS=Escherichia coli O157:H7 OX=83334 GN=hxpB PE=3 SV=1	42	8	11	8	222	24.3	5.02	268	8	0.95	0.865	0.813	0.817	0.985	1.196	1.069	1.179	1.042	1.083	359.4	389.2	282	363.6	127.2	411.3	181.1	503	475.9	343.4
P0A9K5	PhoH-like protein OS=Escherichia coli O157:H7 OX=83334 GN=ybeZ PE=3 SV=2	30	9	15	9	346	39	5.97	468	9	0.944	0.866	0.944	0.919	1.231	1.23	1.017	1.187	0.867	0.795	316.2	345	290	362.1	140.7	374.4	152.5	448.2	350.6	223.3
A0A384LCA5	Uncharacterized protein OS=Escherichia coli O157:H7 OX=83334 GN=Z1806 PE=4 SV=1	1	1	1	1	859	95	5.67	20	1	1.029	0.866	1.135	1.06	1.073	1.066	0.988	0.949	0.829	1.004	28.4	28.4	28.7	34.4	10.1	26.7	12.2	29.5	27.6	23.2
A0A0H3PML5	Putative inner membrane protein OS=Escherichia coli O157:H7 (strain EC869) OX=478008 GN=ECH7EC869_2916 PE=4 SV=1	10	2	2	2	172	18.4	6.79	41	2	0.982	0.868	1.239	1.148	1.307	0.769	1.063	0.959	0.721	0.944	45.8	48.1	53	63	20.8	32.6	22.2	50.4	40.6	36.9
A0A0H3PJG7	N-acetylmuramoyl-L-alanine amidase OS=Escherichia coli O157:H7 (strain EC869) OX=478008 GN=ampD PE=4 SV=1	13	2	2	2	183	20.5	5.36	27	2	1.015	0.868	0.815	1.022	1.036	1.028	1.169	1.15	0.865	1.032	32.2	32.7	23.7	38.1	11.2	29.6	16.6	41.1	33.1	27.4
A0A0H3PRZ1	Regulatory protein OS=Escherichia coli O157:H7 (strain EC869) OX=478008 GN=ECH7EC869_0304 PE=4 SV=1	17	4	5	4	230	25.6	6.4	125	4	0.943	0.868	0.802	0.802	1.039	1.285	1.185	1.124	0.887	1.066	109.1	119.3	85.1	109.1	41	135.1	61.4	146.6	123.8	103.3
A0A3G4WWE4	Putative chaperone protein OS=Escherichia coli O157:H7 OX=83334 GN=Z2565 PE=4 SV=1	11	3	3	2	196	21.8	8.9	32	3	0.835	0.868	1.096	0.81	1.365	1.021	1.256	0.845	0.8	1.104	39.8	49.2	47.9	45.4	22.2	44.2	26.8	45.4	46	44.1
A0A0H3JBZ9	Dihydrofolate reductase OS=Escherichia coli O157:H7 OX=83334 GN=Z0055 PE=3 SV=1	27	3	8	3	159	18	5.1	226	3	1.076	0.869	0.889	0.814	0.966	0.966	1.139	1.075	0.959	1.247	128.9	123.7	97.7	114.7	39.5	105.1	61.1	145.1	138.7	125.2
P64434	Inner membrane protein YpjD OS=Escherichia coli O157:H7 OX=83334 GN=ypjD PE=3 SV=1	3	1	1	1	263	29.2	9.09	37	1	1.135	0.87	0.938	0.771	1.024	1.08	1.005	0.972	0.963	1.243	16.9	15.4	12.8	13.5	5.2	14.6	6.7	16.3	17.3	15.5
Q8XC28	Tyrosine-protein kinase etk OS=Escherichia coli O157:H7 OX=83334 GN=etk PE=3 SV=1	22	16	21	16	726	81.2	6.64	525	16	1.004	0.871	0.846	0.844	1.155	1.079	0.966	1.216	1.078	0.941	834.3	859.4	644.5	824.3	327.3	814	359.3	1137.9	1080.9	654.8
Q8XCW1	UPF0301 protein YqgE OS=Escherichia coli O157:H7 OX=83334 GN=yqgE PE=3 SV=2	19	3	5	3	187	20.7	5.57	89	3	0.967	0.871	0.81	0.892	1.063	1.194	1.037	1.098	0.934	1.134	159.5	170.8	122.5	173.1	59.8	179	76.6	204.2	185.9	156.8
Q8X7E0	Transcription regulatory protein OS=Escherichia coli O157:H7 OX=83334 GN=eefR PE=4 SV=1	10	2	2	2	188	21.8	6.93	64	2	1.007	0.872	1.016	0.824	1.259	1.195	1.092	0.907	0.897	0.931	52.3	53.8	48.4	50.3	22.3	56.4	25.4	53.1	56.2	40.5
P0A933	Putative polysaccharide export protein GfcE OS=Escherichia coli O157:H7 OX=83334 GN=gfcE PE=3 SV=1	17	6	7	6	379	41.7	6.06	151	6	0.982	0.873	0.863	0.818	1.133	0.932	0.977	1.204	1.146	1.072	278	293.5	223.9	272.4	109.4	239.5	123.8	384	391.4	254.2
P0C020	50S ribosomal protein L18 OS=Escherichia coli O157:H7 OX=83334 GN=rplR PE=3 SV=1	65	9	23	9	117	12.8	10.42	371	9	0.931	0.873	0.909	0.891	1.231	1.125	1.245	0.895	0.788	1.113	824.7	919.1	738.5	928.2	372	905.7	493.7	893.2	842.8	826.1
Q8X7U1	Sulfite reductase [NADPH] flavoprotein alpha-component OS=Escherichia coli O157:H7 OX=83334 GN=cysJ PE=3 SV=3	33	19	28	19	599	66.3	5	747	19	0.974	0.874	0.968	0.834	1.261	1.235	0.869	1.231	0.909	0.845	1057	1127	963.2	1064.2	466.9	1217.5	422.2	1505.7	1189.8	768.1
A0A384KJJ4	Xylose binding protein transport system OS=Escherichia coli O157:H7 OX=83334 GN=xylF PE=4 SV=1	10	3	3	3	330	35.7	5.48	25	3	0.917	0.874	0.618	0.843	0.949	1.114	1.311	1.317	1.057	0.999	13.6	15.4	8.4	14.7	4.8	15	8.7	22	18.9	12.4
Q8X4K5	Anaerobic dimethyl sulfoxide reductase subunit B OS=Escherichia coli O157:H7 OX=83334 GN=dmsB PE=4 SV=1	46	9	10	5	205	22.9	6.61	205	9	0.967	0.875	0.842	0.873	1.145	1.133	1.053	1.308	0.894	0.909	165.5	177.9	132.1	175.6	66.8	176	80.6	252.1	184.6	130.3
Q8XE52	7-cyano-7-deazaguanine synthase OS=Escherichia coli O157:H7 OX=83334 GN=queC PE=3 SV=1	17	3	4	3	231	25.5	6.06	175	3	0.917	0.877	0.896	0.81	0.866	1.362	0.857	1.203	1.219	0.993	50.9	57.9	45.6	52.9	16.4	68.7	21.3	75.3	81.7	46.2
Q8XB14	Inosine/xanthosine triphosphatase OS=Escherichia coli O157:H7 OX=83334 GN=yjjX PE=3 SV=2	18	3	3	3	170	18.3	6.07	98	3	0.908	0.878	0.738	0.822	1.081	1.118	1.258	1.196	0.925	1.075	80.3	92.2	59.8	85.5	32.6	89.8	49.8	119.2	98.7	79.6
P0ADY5	50S ribosomal protein L14 OS=Escherichia coli O157:H7 OX=83334 GN=rplN PE=3 SV=1	56	8	33	8	123	13.5	10.42	995	8	0.985	0.878	0.926	0.886	1.049	1.045	1.252	1.018	0.816	1.144	595.3	630.8	513.1	629.6	216.1	573.8	338.6	693	595.2	579.1
Q8X714	Vitamin B12 transporter BtuB OS=Escherichia coli O157:H7 OX=83334 GN=btuB PE=3 SV=1	43	23	28	23	614	68.3	5.67	719	23	0.99	0.879	0.882	0.882	1.124	0.884	0.861	1.477	1.084	0.937	658	694	537.4	689.4	254.8	533.4	256.2	1106	869.6	521.4
Q8X861	Cell filamentation protein Fic OS=Escherichia coli O157:H7 OX=83334 GN=fic PE=4 SV=1	9	2	2	2	200	23	5.27	44	2	0.993	0.879	1.001	0.905	1.03	1.119	0.991	1.104	1.04	0.938	56	58.9	51.7	60	19.8	57.3	25	70.1	70.7	44.3
P0ABK6	Cysteine synthase A OS=Escherichia coli O157:H7 OX=83334 GN=cysK PE=3 SV=2	78	15	124	15	323	34.5	6.06	3288	15	1.008	0.879	0.813	0.841	0.95	1.255	1.024	1.164	1.022	1.043	1408.2	1459.3	1041.1	1381.8	452.4	1592.4	640.4	1832.6	1722.8	1220.4
A0A0H3JLN7	Two-component regulatory system response regulator BaeR OS=Escherichia coli O157:H7 OX=83334 GN=baeR PE=4 SV=1	26	5	5	5	240	27.6	5.76	98	5	0.959	0.88	0.903	0.747	0.834	1.306	0.943	1.334	1.161	0.934	73.8	80.5	63.7	67.6	21.9	91.3	32.5	115.7	107.8	60.2
A0A0H3PUP2	Uncharacterized protein OS=Escherichia coli O157:H7 (strain EC869) OX=478008 GN=ECH7EC869_1653 PE=4 SV=1	57	18	28	18	287	33.1	5.17	720	18	0.992	0.88	0.963	0.917	1.068	1.104	1.196	1.088	0.825	0.967	1105.7	1164.9	983.9	1202.3	406	1117.6	596.9	1365.9	1109.1	902.5
A0A0H3PIW3	Sensor histidine kinase RstB OS=Escherichia coli O157:H7 (strain EC869) OX=478008 GN=rstB PE=4 SV=1	16	6	6	6	433	49.3	6.24	125	6	1.072	0.88	0.929	0.969	1.024	0.931	1.102	0.954	1.132	1.008	73	71.2	58	77.6	23.8	57.6	33.6	73.2	93	57.5
A0A0H3JNV9	Guanine deaminase OS=Escherichia coli O157:H7 OX=83334 GN=guaD PE=3 SV=2	6	2	2	2	438	50.1	6.39	77	2	0.956	0.88	1.014	1.011	1.237	1.021	0.839	1.009	0.968	1.065	49.4	54	48	61.4	21.8	47.9	19.4	58.7	60.3	46.1
P0ADS7	Uncharacterized protein YggE OS=Escherichia coli O157:H7 OX=83334 GN=yggE PE=4 SV=1	40	11	15	11	246	26.6	6.57	351	11	1.054	0.881	1.028	0.994	1.133	1.072	1.154	0.995	0.755	0.935	454.3	451.1	406.3	503.6	166.5	419.5	222.7	483.3	392.7	337.6
A0A0H3PRE9	DNA-binding transcriptional regulator NtrC OS=Escherichia coli O157:H7 (strain EC869) OX=478008 GN=ntrC PE=4 SV=1	11	5	5	5	472	52.6	6.49	113	5	0.98	0.881	0.891	0.999	1.06	0.929	1.155	1.009	1.07	1.026	94.6	101	78.8	113.4	34.9	81.4	49.9	109.7	124.6	82.9
P65804	Peptidase T OS=Escherichia coli O157:H7 OX=83334 GN=pepT PE=3 SV=1	38	14	15	14	408	44.9	5.5	328	14	0.983	0.882	0.929	0.956	1.134	1.212	0.896	1.238	0.938	0.831	495.6	528.2	429.1	566.8	195	555	202.2	702.9	570.6	350.7
P0AET6	Protein HdeD OS=Escherichia coli O157:H7 OX=83334 GN=hdeD PE=3 SV=1	7	2	2	2	190	20.9	9.48	27	2	1.086	0.882	0.933	0.809	1.084	1.163	0.877	1.28	1.024	0.862	104.9	101.2	82.6	91.9	35.7	102	37.9	139.3	119.3	69.7
P60342	tRNA pseudouridine synthase B OS=Escherichia coli O157:H7 OX=83334 GN=truB PE=3 SV=1	25	8	10	8	314	35.1	5.97	270	8	1.018	0.882	1.092	0.901	0.998	0.994	1.108	1.067	0.795	1.145	269.7	277.7	265	280.7	90.1	239.1	131.4	318.3	254	253.9
Q8XBY1	Cation efflux system protein CusA OS=Escherichia coli O157:H7 OX=83334 GN=cusA PE=3 SV=1	1	1	1	1	1045	114.5	6.61	25	1	1.059	0.883	1.066	1.15	1.212	0.838	0.95	1.257	0.734	0.852	45.1	44.7	41.6	57.6	17.6	32.4	18.1	60.3	37.7	30.4
P0A7K8	50S ribosomal protein L19 OS=Escherichia coli O157:H7 OX=83334 GN=rplS PE=3 SV=2	49	6	23	6	115	13.1	10.62	374	6	0.873	0.883	0.891	1.23	0.932	1.044	1.35	1.006	0.795	0.996	1003.6	1205.9	939	1663.1	365.3	1090.5	694.9	1303.7	1102.5	959
P0ACZ3	Low molecular weight protein-tyrosine-phosphatase Etp OS=Escherichia coli O157:H7 OX=83334 GN=etp PE=3 SV=1	20	3	3	3	148	16.4	9.33	54	3	0.92	0.883	0.794	0.674	1.272	1.31	1.2	0.969	0.88	1.098	45.4	51.8	35.9	39.1	21.4	58.7	26.5	53.9	52.4	45.4
A0A0H3PJN7	Outer membrane lipoprotein RcsF OS=Escherichia coli O157:H7 (strain EC869) OX=478008 GN=rcsF PE=3 SV=1	80	6	7	6	117	12.4	9.28	283	6	1.043	0.884	0.85	0.718	1.09	1.185	1.009	1.098	1.016	1.108	210	211.5	156.9	170	74.9	216.7	91	249.1	247	187
A0A384LBH9	Uncharacterized protein OS=Escherichia coli O157:H7 OX=83334 GN=ybhL PE=3 SV=1	6	2	2	2	234	25.9	9.5	29	2	0.999	0.884	0.922	0.733	1.03	1.027	0.86	1.154	1.138	1.253	74.2	78	62.8	64	26.1	69.3	28.6	96.6	102	78
P0AF65	HTH-type transcriptional repressor NsrR OS=Escherichia coli O157:H7 OX=83334 GN=nsrR PE=3 SV=1	40	4	4	4	141	15.6	7.87	77	4	0.813	0.885	0.83	1.035	1.136	1.158	0.929	1.001	0.996	1.217	56.9	73.6	53.2	85.1	27.1	73.6	29.1	78.9	84.1	71.3
P0AF19	N-acetylglucosamine-6-phosphate deacetylase OS=Escherichia coli O157:H7 OX=83334 GN=nagA PE=2 SV=1	21	7	10	7	382	40.9	5.97	271	7	1.005	0.887	0.846	1.064	0.955	0.948	1.024	1.212	1.03	1.029	192.2	201.5	148.4	239.2	62.3	164.6	87.7	261.2	237.8	164.8
P0A6Z8	Nickel-responsive regulator OS=Escherichia coli O157:H7 OX=83334 GN=nikR PE=3 SV=1	13	1	1	1	133	15.1	6.24	49	1	0.733	0.887	0.611	0.784	0.869	1.188	1.067	1.418	1.372	1.072	8.9	12.8	6.8	11.2	3.6	13.1	5.8	19.4	20.1	10.9
A0A0H3JJ32	Transcriptional regulator OS=Escherichia coli O157:H7 OX=83334 GN=yihW PE=4 SV=2	16	4	4	4	261	28.5	5.99	106	4	0.932	0.888	0.972	0.95	1.01	1.182	1.158	1.079	0.903	0.925	103.9	117.7	99.4	124.6	38.4	119.7	57.8	135.6	121.5	86.4
Q8X938	Carbonic anhydrase OS=Escherichia coli O157:H7 OX=83334 GN=can PE=3 SV=1	28	6	12	6	220	25.1	6.52	271	6	1.027	0.889	0.962	0.915	0.952	1.22	0.915	1.313	0.926	0.881	546.7	562.3	469.8	572.8	172.9	590.3	218	788	594.9	393.2
A0A0H3PU62	Uncharacterized protein OS=Escherichia coli O157:H7 (strain EC869) OX=478008 GN=ECH7EC869_2641 PE=4 SV=1	17	5	5	5	300	32.7	6.57	123	5	0.931	0.889	0.817	1.007	1.074	1.074	1.173	1.095	0.983	0.956	268.8	305	216.4	342.1	105.8	281.8	151.7	356.2	342.7	231.2
P0ABX7	Flagellar basal-body rod protein FlgG OS=Escherichia coli O157:H7 OX=83334 GN=flgG PE=3 SV=1	4	1	1	1	260	27.7	4.81	50	1	0.808	0.893	0.799	0.709	1.222	1.377	0.922	1.375	1.036	0.859	19.2	25.2	17.4	19.8	9.9	29.7	9.8	36.8	29.7	17.1
A0A0H3JJE4	Alcohol dehydrogenase OS=Escherichia coli O157:H7 OX=83334 GN=adhP PE=3 SV=2	9	3	3	3	336	35.4	6.35	85	3	0.932	0.893	0.821	0.861	1.089	1.218	1.009	1.044	1.023	1.109	58	66	46.8	63	23.1	68.8	28.1	73.2	76.8	57.8
A0A0H3PKK4	Formate dehydrogenase iron-sulfur subunit OS=Escherichia coli O157:H7 (strain EC869) OX=478008 GN=fdnH PE=4 SV=1	29	8	12	5	294	32.2	5.9	335	8	1.058	0.894	0.915	0.91	1.103	1.046	0.979	1.387	0.895	0.813	172.7	173.4	136.9	174.6	61.4	155.1	71.5	255.1	176.3	111.1
P0AFG9	Pyruvate dehydrogenase E1 component OS=Escherichia coli O157:H7 OX=83334 GN=aceE PE=1 SV=2	51	41	123	41	887	99.6	5.68	2421	41	0.993	0.894	0.956	0.92	1.159	1.092	1.007	1.039	1.036	0.903	3282.4	3514.1	2896.6	3578.4	1306.9	3278.5	1491.1	3870.9	4132.7	2501.8
P67661	HTH-type transcriptional regulator YhaJ OS=Escherichia coli O157:H7 OX=83334 GN=yhaJ PE=1 SV=1	28	9	9	9	298	33.2	6.44	198	9	0.989	0.894	0.945	0.844	1	1.316	0.941	1.163	0.945	0.963	273.6	293.9	239.7	274.4	94.3	330.7	116.5	362.3	315.4	223
Q8XAE3	5-keto-4-deoxy-D-glucarate aldolase OS=Escherichia coli O157:H7 OX=83334 GN=garL PE=3 SV=1	11	3	3	3	256	27.4	6.05	85	3	0.993	0.894	0.947	0.824	1.061	1.251	0.949	1.05	1.039	0.99	145.7	155.9	127.4	142.2	53.1	166.7	62.3	173.6	183.9	121.7
P0A7L2	50S ribosomal protein L1 OS=Escherichia coli O157:H7 OX=83334 GN=rplA PE=3 SV=2	75	18	85	18	234	24.7	9.64	1793	18	0.97	0.895	0.854	0.868	0.992	1.029	1.236	0.976	1.049	1.132	1318.6	1446.1	1063.6	1386.2	459.7	1269.7	751.7	1494.3	1719.9	1288.7
P0ADQ9	Uncharacterized protein YgaM OS=Escherichia coli O157:H7 OX=83334 GN=ygaM PE=3 SV=2	12	2	2	2	109	11.8	8.54	23	2	1.047	0.895	0.79	0.701	0.979	0.984	1.022	1.188	1.169	1.226	188.1	191.1	130.1	148.2	60	160.7	82.2	240.6	253.5	184.5
P0ABS6	DNA primase OS=Escherichia coli O157:H7 OX=83334 GN=dnaG PE=3 SV=1	8	4	4	4	581	65.5	6	113	4	0.793	0.897	0.726	0.778	1.928	1.193	1.109	0.812	0.999	0.764	95.1	127.7	79.8	109.7	78.8	129.9	59.5	109.7	144.5	76.7
B5YZ56	CDP-diacylglycerol pyrophosphatase OS=Escherichia coli O157:H7 (strain EC4115 / EHEC) OX=444450 GN=cdh PE=3 SV=1	21	5	6	5	251	28.4	7.46	206	5	0.861	0.898	0.829	0.927	1.117	1.28	0.97	1.207	1.029	0.883	118	146.2	104.1	149.3	52.2	159.3	59.5	186.4	170.1	101.4
A0A0H3PN97	Uncharacterized protein OS=Escherichia coli O157:H7 (strain EC869) OX=478008 GN=ECH7EC869_2940 PE=4 SV=1	11	5	6	5	586	65.6	4.5	199	5	1.086	0.898	0.927	1.09	0.853	0.98	0.964	1.136	1.041	1.026	325.9	320.5	255.1	384.8	87.3	267.3	129.5	384.3	377	258
A0A0H3PN28	Zinc ABC transporter, periplasmic zinc-binding protein OS=Escherichia coli O157:H7 (strain EC869) OX=478008 GN=znuA PE=3 SV=1	21	6	6	6	315	34.4	5.87	109	6	1.019	0.898	0.975	0.896	1.016	1.154	1.004	1.119	0.809	1.111	200.9	210.4	176.3	207.6	68.3	206.7	88.6	248.5	192.4	183.4
A0A384KN56	Putative Lom-like outer membrane protein of cryptic prophage CP-933P OS=Escherichia coli O157:H7 OX=83334 GN=lomP PE=4 SV=1	20	4	5	4	199	21.9	5.81	111	4	0.97	0.898	0.93	0.862	1.089	0.97	1.024	1.023	1.039	1.194	187.5	206.2	164.7	195.9	71.8	170.3	88.6	222.8	242.3	193.3
P62625	4-hydroxy-3-methylbut-2-enyl diphosphate reductase OS=Escherichia coli O157:H7 OX=83334 GN=ispH PE=3 SV=1	23	8	11	8	316	34.8	5.3	263	8	0.958	0.9	0.913	0.899	1.067	1.234	1.031	1.132	0.964	0.901	219.8	245.4	192	242.5	83.5	257.2	105.9	292.5	266.9	173.1
P0A6Z0	Chaperone protein DnaK OS=Escherichia coli O157:H7 OX=83334 GN=dnaK PE=3 SV=2	75	40	173	40	638	69.1	4.97	4759	40	1.005	0.9	0.986	0.991	1.03	1.054	1.026	1.135	0.855	1.019	4264	4537.2	3837.6	4947	1491.1	4063.1	1950.3	5427.8	4376.5	3621.4
Q8X8H5	DNA polymerase III delta prime subunit HolB OS=Escherichia coli O157:H7 OX=83334 GN=holB PE=4 SV=1	3	1	1	1	334	36.9	7.05	36	1	0.899	0.901	1.001	1.171	0.804	1.119	1.146	0.953	1.059	0.947	28.2	33.6	28.8	43.2	8.6	31.9	16.1	33.7	40.1	24.9
A0A0H3Q2X5	Uncharacterized protein OS=Escherichia coli O157:H7 (strain EC869) OX=478008 GN=ECH7EC869_5216 PE=4 SV=1	16	19	20	19	1259	136.8	5.06	506	19	0.932	0.901	0.945	0.944	1.075	1.132	0.981	1.142	0.968	0.98	560.6	643.9	521.2	668.1	220.6	618.5	264.1	774.5	702.9	493.7
A0A384KRK3	Uncharacterized protein OS=Escherichia coli O157:H7 OX=83334 GN=ydeH PE=4 SV=1	6	2	2	2	296	34	5.83	74	2	0.888	0.901	0.819	0.918	1.023	1.172	1.015	1.278	0.926	1.061	30.3	36.5	25.6	36.8	11.9	36.3	15.5	49.1	38.1	30.3
P0ADT7	Putative acid--amine ligase YgiC OS=Escherichia coli O157:H7 OX=83334 GN=ygiC PE=3 SV=1	32	13	18	13	386	45	4.77	276	13	1.018	0.903	0.921	0.878	1.081	1.227	0.991	1.156	0.97	0.854	683.7	720.8	567.3	693.3	247.6	748.4	298	875.3	786.5	480.7
A0A0H3PJV6	Dimethylsulfoxide reductase, B subunit OS=Escherichia coli O157:H7 (strain EC869) OX=478008 GN=dmsB_1 PE=4 SV=1	46	9	10	5	205	22.7	6.19	187	9	1.067	0.903	0.924	0.885	0.928	1.124	0.954	1.351	0.954	0.91	314.2	316.1	249.5	306.3	93.2	300.7	125.8	448.2	339	224.5
A0A3G4X1J1	Lipoprotein OS=Escherichia coli O157:H7 OX=83334 GN=vacJ PE=4 SV=1	17	5	6	5	251	28	5.05	91	5	0.917	0.903	0.818	1.023	1.112	1.159	1.007	1.097	0.977	0.987	163.3	191.1	133.5	214.1	67.5	187.3	80.2	220	209.8	147.2
A0A0H3Q3D6	Lipoate-protein ligase A OS=Escherichia coli O157:H7 (strain EC869) OX=478008 GN=lplA PE=3 SV=1	15	9	9	9	562	63	6.62	202	9	0.999	0.903	0.886	0.763	1.085	1.221	1.098	1.056	0.994	0.996	248	266.4	201.7	222.9	91.9	275.4	122.1	295.4	297.9	207.2
Q8XDL7	UPF0260 protein YcgN OS=Escherichia coli O157:H7 OX=83334 GN=ycgN PE=3 SV=2	17	2	2	2	153	17.9	5.02	31	2	0.839	0.904	0.612	0.501	0.996	1.152	1.719	1.187	1.005	1.084	12.1	15.5	8.1	8.5	4.9	15.1	11.1	19.3	17.5	13.1
Q8X5I8	Transcription regulator OS=Escherichia coli O157:H7 OX=83334 GN=ECs_0418 PE=4 SV=1	5	1	1	1	209	22.8	6.68	65	1	0.862	0.904	1.065	1.114	1.246	0.968	0.796	0.892	0.795	1.358	15	18.7	17	22.8	7.4	15.3	6.2	17.5	16.7	19.8
Q8XD88	Guanylate kinase OS=Escherichia coli O157:H7 OX=83334 GN=gmk PE=3 SV=1	16	3	3	3	207	23.6	6.35	62	3	0.931	0.905	1.372	1.339	1.113	0.836	1.393	0.738	0.55	0.823	28.2	32.6	38.1	47.7	11.5	23	18.9	25.2	20.1	20.9
A0A384L3G2	Membrane protein required for colicin V production OS=Escherichia coli O157:H7 OX=83334 GN=cvpA PE=4 SV=1	5	1	1	1	162	18	6.01	33	1	1.075	0.905	0.879	0.811	0.889	1.115	0.909	1.244	1.194	0.98	41.5	41.5	31.1	36.8	11.7	39.1	15.7	54.1	55.6	31.7
P0ACY5	Uncharacterized protein YeaG OS=Escherichia coli O157:H7 OX=83334 GN=yeaG PE=3 SV=1	15	9	11	9	644	74.4	5.85	113	9	1.063	0.906	0.905	1.037	1.106	1.155	0.884	1.13	0.921	0.894	327.3	331.8	255.4	375.5	116.2	323.2	121.9	392.1	342.2	230.6
A0A3G4WVD9	Uncharacterized protein OS=Escherichia coli O157:H7 OX=83334 GN=Z1213 PE=4 SV=1	3	1	1	1	301	33.8	6.04	55	1	0.916	0.906	0.815	0.963	1.37	0.877	1.386	1.098	0.768	0.901	24.5	28.8	20	30.3	12.5	21.3	16.6	33.1	24.8	20.2
P0A864	Thiol peroxidase OS=Escherichia coli O157:H7 OX=83334 GN=tpx PE=3 SV=2	38	4	20	4	168	17.8	4.92	625	4	0.887	0.906	0.875	1.082	0.863	1.158	1.008	1.093	1.011	1.118	143.3	174	129.6	205.7	47.6	170	72.9	199.1	197.1	151.3
A0A0H3PW54	Sensor protein OS=Escherichia coli O157:H7 (strain EC869) OX=478008 GN=narQ PE=4 SV=1	2	1	1	1	566	63.5	6.62	45	1	1.142	0.906	0.957	1.113	0.889	1.001	0.98	0.979	0.855	1.178	17.7	16.7	13.6	20.3	4.7	14.1	6.8	17.1	16	15.3
A0A0H3JH27	Cytochrome c-type biogenesis protein OS=Escherichia coli O157:H7 OX=83334 GN=ccmH PE=3 SV=1	22	7	7	7	350	39.1	7.28	158	7	1.046	0.907	0.924	0.991	1.036	1.085	0.874	1.146	1.034	0.957	169.9	175.1	137.6	189.3	57.4	160.2	63.6	209.8	202.8	130.3
A0A3G4X3P0	RNA polymerase sigma factor RpoD OS=Escherichia coli O157:H7 OX=83334 GN=rpoD PE=3 SV=1	31	22	58	22	613	70.2	4.81	909	22	0.969	0.907	0.91	0.89	1.068	1.108	1.045	1.1	1.041	0.963	2018.2	2245	1738.4	2180.7	758.7	2097.5	975	2582.5	2618.1	1680.1
Q8X5V3	Replicative DNA helicase OS=Escherichia coli O157:H7 OX=83334 GN=dnaB PE=3 SV=1	23	10	11	10	471	52.4	5.06	371	10	0.996	0.907	0.899	0.968	1.006	0.966	1.046	1.076	1.049	1.088	287.3	310.8	237.8	328.2	99	253.2	135.1	349.6	365	262.8
A0A0H3PJH2	Ferrichrome-iron receptor OS=Escherichia coli O157:H7 (strain EC869) OX=478008 GN=fhuA PE=3 SV=1	25	16	19	16	747	82.1	5.62	310	16	0.973	0.907	0.871	0.952	0.984	0.713	1.085	1.263	1.137	1.116	730	808.7	598.9	840.1	251.9	485.8	364.6	1068.1	1029.3	701.5
A0A0H3JI61	Formate dehydrogenase iron-sulfur subunit OS=Escherichia coli O157:H7 OX=83334 GN=fdoH PE=4 SV=1	37	10	13	7	300	33.1	5.31	370	10	1.015	0.908	1.011	0.943	1.086	1.019	1.049	1.364	0.837	0.768	347.4	369.3	317	379.5	126.7	316.6	160.7	525.8	345.5	220
Q8XE55	Peptidylprolyl isomerase OS=Escherichia coli O157:H7 OX=83334 GN=ppiD PE=4 SV=1	48	28	50	27	623	68.1	5.07	1344	28	0.989	0.908	0.906	0.956	1.042	1.126	1.038	1.133	0.94	0.964	1723.3	1879.3	1446.8	1958.9	619.1	1781.7	809.9	2224.7	1976	1406.8
A0A0H3PVG1	D-alanine--D-alanine ligase OS=Escherichia coli O157:H7 (strain EC869) OX=478008 GN=ddlA PE=3 SV=1	19	7	15	7	364	39.3	5.19	260	7	1.041	0.908	0.963	1.037	0.897	1.104	0.94	1.137	0.981	0.992	546.1	565.6	463.1	639.2	160.4	525.9	220.7	671.8	620.4	435.5
B5YUD3	Multidrug resistance protein MdtB OS=Escherichia coli O157:H7 (strain EC4115 / EHEC) OX=444450 GN=mdtB PE=2 SV=1	1	1	1	1	1040	112	5.48	18	1	0.768	0.909	0.904	0.939	1.636	0.745	1.129	0.664	1.469	0.837	27.8	39.1	30	40	20.2	24.5	18.3	27.1	64.2	25.4
A0A384KSS4	T-protein OS=Escherichia coli O157:H7 OX=83334 GN=tyrA PE=4 SV=1	13	6	6	6	373	42	6.01	75	6	1.071	0.909	0.975	1.072	1.14	1.108	0.827	1.007	1.001	0.889	121.8	122.8	101.6	143.3	44.2	114.4	42.1	129	137.3	84.7
B5YWU3	GTP cyclohydrolase 1 OS=Escherichia coli O157:H7 (strain EC4115 / EHEC) OX=444450 GN=folE PE=3 SV=1	43	8	16	8	222	24.8	7.33	215	8	0.976	0.909	0.914	0.886	1.105	1.121	1.184	1.043	0.856	1.005	423.2	468.1	363.1	451.4	163.4	441.2	229.8	509.4	447.5	365
Q8XD03	Phosphoglycerate kinase OS=Escherichia coli O157:H7 OX=83334 GN=pgk PE=3 SV=3	72	23	102	23	387	41.1	5.22	2265	23	0.985	0.909	0.897	0.885	0.948	1.231	1.031	1.02	1.08	1.016	1484.8	1628.3	1239.7	1569.1	487.4	1686.8	695.8	1733.8	1964.6	1283.5
P68681	30S ribosomal protein S21 OS=Escherichia coli O157:H7 OX=83334 GN=rpsU PE=3 SV=2	44	4	11	4	71	8.5	11.15	110	4	1.052	0.91	0.935	0.93	1.103	1.262	1.075	1.036	0.884	0.813	296.8	305.1	242	308.6	106.2	323.5	135.8	329.5	301	192.3
A0A0H3PPN4	ABC transporter, ATP-binding protein OS=Escherichia coli O157:H7 (strain EC869) OX=478008 GN=uup PE=4 SV=1	22	14	18	14	635	72.1	5.47	257	14	1.005	0.91	0.927	0.854	1.074	1.136	1.001	1.083	0.957	1.053	504.3	542.7	426.2	503.6	183.8	517.6	224.7	612.2	579.5	442.6
A0A0H3PVX0	CRISPR-associated protein, Cse2 family OS=Escherichia coli O157:H7 (strain EC869) OX=478008 GN=cse2 PE=4 SV=1	4	1	1	1	178	20.8	9.41	35	1	1.024	0.91	0.809	0.997	0.856	1.202	0.866	1.232	0.857	1.246	21.4	22.6	15.5	24.5	6.1	22.8	8.1	29	21.6	21.8
A0A3G4WYN9	Uncharacterized protein OS=Escherichia coli O157:H7 OX=83334 GN=yebK PE=4 SV=1	16	4	5	4	289	31.9	6.65	180	4	1.107	0.911	0.98	0.98	0.877	1.144	1.019	1.017	1.05	0.915	78.1	76.4	63.4	81.3	21.1	73.3	32.2	80.9	89.4	54.1
A0A0H3JG22	Inner membrane protein OS=Escherichia coli O157:H7 OX=83334 GN=yeeE PE=4 SV=2	3	1	1	1	334	36.1	10.21	41	1	1.038	0.911	0.946	1.206	0.947	0.8	0.962	0.929	1.279	0.979	34.7	36.2	29	47.4	10.8	24.3	14.4	35	51.6	27.4
Q8X8L6	Pyridoxal phosphate phosphatase YigL OS=Escherichia coli O157:H7 OX=83334 GN=yigL PE=3 SV=1	35	7	10	7	266	29.7	5.6	251	7	0.952	0.911	1.017	0.85	1.222	1.087	1.029	1.055	0.85	1.027	171.5	195.1	167.9	180.1	75.1	177.8	83	214.1	184.7	154.9
P0AFG1	Transcription termination/antitermination protein NusG OS=Escherichia coli O157:H7 OX=83334 GN=nusG PE=1 SV=2	31	6	11	6	181	20.5	6.81	266	6	1.01	0.912	0.889	0.774	1.033	1.181	1.18	1.074	0.902	1.045	300.9	323.1	243	271.4	105	319.8	157.4	360.7	324.3	260.8
A0A384KWH9	High-affinity branched-chain amino acid transport OS=Escherichia coli O157:H7 OX=83334 GN=livM PE=3 SV=1	1	1	1	1	425	46.3	9.64	28	1	0.976	0.915	1.041	0.898	1.282	1.138	0.918	0.651	1.347	0.833	22.1	24.6	21.6	23.9	9.9	23.4	9.3	16.6	36.8	15.8
P0AG09	Ribulose-phosphate 3-epimerase OS=Escherichia coli O157:H7 OX=83334 GN=rpe PE=3 SV=1	37	7	11	7	225	24.5	5.31	129	7	0.941	0.915	0.89	0.896	1.21	1.173	0.954	1.148	0.991	0.883	177.2	204.8	153.6	198.5	77.7	200.6	80.4	243.7	225.2	139.3
A0A0H3PPM0	Uncharacterized protein OS=Escherichia coli O157:H7 (strain EC869) OX=478008 GN=ECH7EC869_3786 PE=4 SV=1	52	12	15	12	231	25.1	5.2	379	12	1.072	0.915	1.038	1.056	0.943	1.064	0.983	1.062	0.883	0.985	449	455.5	398.3	520.1	134.7	404.7	184.2	500.9	446.2	345.4
A0A384KQR3	Riboflavin synthase, alpha chain OS=Escherichia coli O157:H7 OX=83334 GN=ribE PE=4 SV=1	40	8	13	8	213	23.4	5.99	239	8	1.082	0.915	0.83	0.799	1.093	1.123	1.045	1.081	0.89	1.142	481.5	483.6	338.7	418	165.9	453.8	208.1	541.8	478.1	425.8
P0AFJ0	Putative permease PerM OS=Escherichia coli O157:H7 OX=83334 GN=perM PE=3 SV=1	6	2	3	2	353	39.2	9.03	66	2	0.916	0.916	0.846	0.976	1.109	1.222	0.952	1.057	1.197	0.809	70.7	84	59.9	88.6	29.2	85.7	32.9	91.9	111.5	52.3
A0A0H3PPL2	Aspartate-semialdehyde dehydrogenase family protein OS=Escherichia coli O157:H7 (strain EC869) OX=478008 GN=ECH7EC869_2050 PE=3 SV=1	31	7	9	7	337	36.4	4.48	289	7	1.061	0.916	0.794	0.91	0.996	1.133	0.968	1.291	0.956	0.975	170.6	175.1	117	172.1	54.6	165.5	69.7	234	185.4	131.3
A0A0H3PLM8	Cysteine desulfurase, catalytic subunit CsdA OS=Escherichia coli O157:H7 (strain EC869) OX=478008 GN=csdA PE=3 SV=1	2	1	1	1	401	43.2	5.66	19	1	1.101	0.917	1.061	1.234	1.01	0.851	1.217	0.853	1.013	0.743	19.8	19.6	17.5	26.1	6.2	13.9	9.8	17.3	22	11.2
Q7A978	Catalase-peroxidase 1 OS=Escherichia coli O157:H7 OX=83334 GN=katG1 PE=3 SV=1	40	27	81	27	726	80	5.31	1365	27	0.949	0.917	0.916	0.863	1.422	1.19	0.941	1.166	0.844	0.793	1736	1993.3	1535.4	1856.9	887.3	1976.5	770.2	2404.1	1862.4	1215
P0AG95	Protein translocase subunit SecF OS=Escherichia coli O157:H7 OX=83334 GN=secF PE=3 SV=1	33	8	15	8	323	35.4	5.85	491	8	0.885	0.918	0.92	0.939	1.118	1.167	1.149	1.008	0.936	0.961	159.7	196.8	152.2	199.3	68.8	191.2	92.8	204.9	203.9	145.2
A0A0H3JKE0	NAD(P)H:quinone oxidoreductase OS=Escherichia coli O157:H7 OX=83334 GN=qorB PE=4 SV=2	37	8	10	8	286	29.8	5.6	379	8	1.014	0.918	0.934	0.923	1.11	1.135	1.03	1.037	0.844	1.056	249.7	268.7	210.8	267.2	93.2	253.8	113.6	287.8	250.8	217.8
Q8XBJ5	Thiosulfate-binding protein OS=Escherichia coli O157:H7 OX=83334 GN=cysP PE=4 SV=1	41	13	27	13	338	37.6	8.15	462	13	0.991	0.918	0.792	0.821	0.955	1.221	0.972	1.239	1.008	1.083	772.9	850.4	566.3	752.2	254	864.5	339.3	1088.1	948.1	707.6
P0ABG8	Peptidoglycan glycosyltransferase MrdB OS=Escherichia coli O157:H7 OX=83334 GN=mrdB PE=3 SV=1	2	1	1	1	370	40.4	9.29	0	1	0.827	0.919	0.759	0.864	1.469	1.359	1.01	0.748	1.093	0.951	45.9	60.6	38.6	56.4	27.8	68.5	25.1	46.8	73.2	44.2
Q8XCH2	Arginine--tRNA ligase OS=Escherichia coli O157:H7 OX=83334 GN=argS PE=3 SV=1	42	21	48	21	577	64.6	5.49	1350	21	1.039	0.919	0.896	0.89	1.089	1.124	0.931	1.067	1.054	0.99	886.2	931.4	700.4	892.3	316.8	870.2	355.4	1024.8	1084.6	706.9
Q8XE53	Long-chain acyl-CoA thioesterase III OS=Escherichia coli O157:H7 OX=83334 GN=fadM PE=4 SV=1	7	1	1	1	132	15.1	5.78	40	1	0.788	0.919	0.691	0.747	1.199	1.027	1.204	1.231	1.145	1.048	15.8	21.9	12.7	17.6	8.2	18.7	10.8	27.8	27.7	17.6
B5YYC9	Carnitine operon protein CaiE OS=Escherichia coli O157:H7 (strain EC4115 / EHEC) OX=444450 GN=caiE PE=3 SV=1	22	5	5	5	196	21.1	6.68	45	5	0.953	0.919	0.894	1.068	1.142	1.096	0.911	0.997	0.897	1.122	128.3	146.9	110.3	169	52.4	134	54.9	151.1	145.7	126.5
Q8XD24	Copper-exporting P-type ATPase OS=Escherichia coli O157:H7 OX=83334 GN=copA PE=3 SV=3	37	21	37	21	834	88	5.52	745	21	0.998	0.92	0.97	0.988	0.891	0.98	0.95	1.126	1.236	0.942	811.5	888.6	722.7	944.7	247	723.2	345.5	1030.9	1212.5	641.1
A0A0H3PNU9	Transketolase OS=Escherichia coli O157:H7 (strain EC869) OX=478008 GN=tktB PE=3 SV=1	15	10	22	7	667	73	6.29	316	10	0.971	0.92	0.875	1.005	1.117	0.876	1.336	0.89	0.856	1.155	209.9	236.3	173.3	255.4	82.3	171.9	129.2	216.7	223.3	209
P58072	Glyceraldehyde-3-phosphate dehydrogenase C OS=Escherichia coli O157:H7 OX=83334 GN=gapC PE=3 SV=1	24	7	11	6	333	35.7	6.44	258	7	0.973	0.925	0.942	0.893	1.192	1.02	0.888	1.444	0.912	0.81	261.1	294.7	231.7	281.7	109.1	248.5	106.6	436.6	295.3	182
Q8XD81	Membrane protein OS=Escherichia coli O157:H7 OX=83334 GN=ECs_1054 PE=3 SV=1	4	1	2	1	219	23.4	8.82	68	1	0.82	0.925	1.015	0.915	0.984	1.153	0.873	0.836	1.141	1.337	28.1	37.7	31.9	36.9	11.5	35.9	13.4	32.3	47.2	38.4
A0A3G4X337	RNA polymerase sigma-54 factor OS=Escherichia coli O157:H7 OX=83334 GN=rpoN PE=3 SV=1	13	6	6	6	477	54	4.75	67	6	1.015	0.926	1.07	1.182	0.963	0.991	1.05	0.947	0.885	0.972	143.6	155.8	138.9	196.7	46.5	127.4	66.5	151	151.1	115.2
P0ACJ7	DNA-binding transcriptional activator DecR OS=Escherichia coli O157:H7 OX=83334 GN=decR PE=3 SV=1	12	2	2	2	152	17.4	6	23	2	0.851	0.929	0.893	1.06	0.741	0.973	1.423	0.853	0.947	1.331	15.5	20.1	14.9	22.7	4.6	16.1	11.6	17.5	20.8	20.3
B5YQV4	Uncharacterized Nudix hydrolase NudL OS=Escherichia coli O157:H7 (strain EC4115 / EHEC) OX=444450 GN=nudL PE=3 SV=1	3	1	1	1	192	21.5	6.28	0	1	0.843	0.932	1.056	0.96	0.817	1.122	1.343	0.872	1.057	0.998	11.5	15.1	13.2	15.4	3.8	13.9	8.2	13.4	17.4	11.4
A0A384KND7	Aminoacyl-histidine dipeptidase (Peptidase D) OS=Escherichia coli O157:H7 OX=83334 GN=pepD PE=4 SV=1	39	15	42	15	485	52.9	5.39	902	15	1.013	0.933	0.964	1.007	1.085	1.17	0.918	1.114	0.938	0.857	821.4	898.5	716.4	959.8	299.9	861.6	333.1	1017.6	917.2	582
P0A922	Phospholipase A1 OS=Escherichia coli O157:H7 OX=83334 GN=pldA PE=3 SV=1	20	4	6	4	289	33.1	5.33	159	4	0.958	0.933	0.715	0.762	1.092	1.033	1.022	1.342	1.075	1.068	90	104.2	61.6	84.2	35	88.2	43	142.1	121.9	84.1
Q8X5V7	Putative regulator OS=Escherichia coli O157:H7 OX=83334 GN=yjbK PE=3 SV=2	14	2	2	2	191	21.6	6.83	0	2	0.831	0.934	1.098	1.016	1.156	0.991	1.12	1.189	0.736	0.928	21.7	29	26.3	31.2	10.3	23.5	13.1	35	23.2	20.3
P0AAU3	Uncharacterized protein YbfA OS=Escherichia coli O157:H7 OX=83334 GN=ybfA PE=3 SV=1	19	1	1	1	68	8.3	9.41	0	1	0.824	0.935	0.881	1.54	1.081	1.23	1.018	0.515	0.953	1.023	15.2	20.5	14.9	33.4	6.8	20.6	8.4	10.7	21.2	15.8
B5YTM6	50S ribosomal protein L6 OS=Escherichia coli O157:H7 (strain EC4115 / EHEC) OX=444450 GN=rplF PE=3 SV=1	79	11	47	11	177	18.9	9.7	999	11	1.012	0.935	0.888	0.963	1.015	1.027	1.049	1.024	0.854	1.234	1039.8	1141.2	836.9	1163.2	355.6	958.9	482.5	1185.6	1058.3	1062.4
P0A9P5	Thioredoxin reductase OS=Escherichia coli O157:H7 OX=83334 GN=trxB PE=3 SV=2	50	11	27	11	321	34.6	5.5	707	11	1.01	0.936	0.948	0.967	1.062	0.976	0.922	1.348	1.036	0.794	603	664.4	519.1	678.8	216.3	529.4	246.4	906.7	746.4	397.1
P0AC57	Nitrogen regulatory protein P-II 2 OS=Escherichia coli O157:H7 OX=83334 GN=glnK PE=3 SV=1	6	1	1	1	112	12.3	6.13	30	1	0.963	0.936	0.629	0.977	0.999	0.815	1.431	1.076	1.013	1.16	21.2	24.5	12.7	25.3	7.5	16.3	14.1	26.7	26.9	21.4
Q8XDI7	3-keto-L-gulonate-6-phosphate decarboxylase UlaD OS=Escherichia coli O157:H7 OX=83334 GN=ulaD PE=3 SV=1	13	2	2	2	216	23.6	5.19	42	2	1.066	0.937	1.052	1.018	0.925	1.285	0.612	1.009	1.036	1.059	17.9	18.7	16.2	20.1	5.3	19.6	4.6	19.1	21	14.9
Q8XBT3	Universal stress protein G OS=Escherichia coli O157:H7 OX=83334 GN=uspG PE=3 SV=1	58	7	16	7	142	15.9	6.35	285	7	1.066	0.938	0.897	0.764	1.134	1.372	1.206	1.074	0.722	0.827	95.4	99.8	73.6	80.4	34.6	111.5	48.3	108.3	78	62
Q8XAB9	Cyclic-di-GMP phosphodiesterase OS=Escherichia coli O157:H7 OX=83334 GN=yfgF PE=4 SV=1	1	1	1	1	747	85.7	8.73	0	1	0.993	0.938	1.567	1.272	1.288	0.736	0.925	0.791	0.632	0.858	75.3	84.5	108.9	113.4	33.3	50.7	31.4	67.6	57.8	54.5
P64586	Inner membrane protein YqjE OS=Escherichia coli O157:H7 OX=83334 GN=yqjE PE=3 SV=1	28	5	7	5	134	15.1	7.59	162	5	0.98	0.938	0.811	0.704	1.292	1.043	1.254	1.205	0.893	0.879	125	142.1	94.8	105.6	56.2	120.8	71.6	173.2	137.4	93.9
A0A3G4X4A9	Putative heme/hemoglobin transport protein OS=Escherichia coli O157:H7 OX=83334 GN=chuS PE=4 SV=1	8	3	3	3	342	38.7	5.76	59	3	1.026	0.938	1.012	0.969	1.142	1.157	0.828	1.052	0.944	0.932	86.4	93.8	78.1	95.9	32.8	88.5	31.2	99.8	95.9	65.7
P0ADK2	Uncharacterized protein YiaF OS=Escherichia coli O157:H7 OX=83334 GN=yiaF PE=4 SV=2	28	5	12	5	236	25.6	6.55	233	5	0.993	0.939	0.981	0.93	1.14	1.011	1.04	0.89	0.885	1.191	326.9	367.1	295.8	359.8	127.9	302.3	153.2	330	351.4	328.4
A0A0H3JGF3	Beta-D-glucoside glucohydrolase, periplasmic OS=Escherichia coli O157:H7 OX=83334 GN=bglX PE=3 SV=1	34	26	39	26	765	83.4	6.21	786	26	0.964	0.94	0.922	0.92	1.208	1.108	0.964	1.101	1.009	0.863	1165.1	1349.9	1021.5	1306.6	497.9	1216.1	521.5	1499.2	1471.1	873.4
P0AB39	Penicillin-binding protein activator LpoB OS=Escherichia coli O157:H7 OX=83334 GN=lpoB PE=3 SV=1	20	4	5	4	213	22.5	6.93	154	4	1.108	0.94	1.083	1.084	0.9	0.905	0.947	1.05	0.886	1.097	124.1	125.2	111.2	142.8	34.4	92.1	47.5	132.5	119.8	102.9
A0A0H3PG10	Uncharacterized protein OS=Escherichia coli O157:H7 (strain EC869) OX=478008 GN=ECH7EC869_1086 PE=4 SV=1	3	1	1	1	216	25	7.97	0	1	0.899	0.942	1.288	0.984	1.186	1.125	1.017	0.801	0.863	0.896	150.3	187	197.3	193.3	67.6	170.7	76.1	150.8	174.1	125.4
B5YZ53	ATP-dependent 6-phosphofructokinase isozyme 1 OS=Escherichia coli O157:H7 (strain EC4115 / EHEC) OX=444450 GN=pfkA PE=3 SV=1	50	13	30	13	320	34.8	5.72	587	13	1.01	0.942	0.96	0.899	1.053	1.212	0.966	1.079	0.932	0.947	1464.2	1623	1276.1	1533.2	521	1596.8	626.8	1762.5	1630.9	1150.1
A0A0H3PHS0	Phage minor tail protein L OS=Escherichia coli O157:H7 (strain EC869) OX=478008 GN=ECH7EC869_4209 PE=4 SV=1	7	2	2	2	232	25.7	4.73	32	2	0.93	0.943	0.904	1.005	1.233	0.966	1.1	0.993	0.941	0.984	44.2	53.3	39.4	56.2	20	41.7	23.4	53.2	54	39.2
Q8XAK8	Ribosomal RNA large subunit methyltransferase G OS=Escherichia coli O157:H7 OX=83334 GN=rlmG PE=3 SV=3	13	5	5	5	378	42.3	6.95	72	5	0.972	0.943	1.084	1.018	1.214	0.791	1.53	0.786	0.64	1.022	200.1	230.7	204.7	246.6	85.3	147.9	141	182.4	159.1	176.3
P0AEN3	NAD(P)H-flavin reductase OS=Escherichia coli O157:H7 OX=83334 GN=fre PE=3 SV=2	45	8	10	8	233	26.2	5.49	291	8	0.993	0.943	0.788	0.894	0.872	1.223	0.996	1.207	0.979	1.105	142.6	160.8	103.7	150.8	42.7	159.5	64	195.2	169.5	132.8
Q8X6S9	NADPH-dependent 7-cyano-7-deazaguanine reductase OS=Escherichia coli O157:H7 OX=83334 GN=queF PE=3 SV=3	24	6	6	6	282	32.5	5.66	156	6	0.953	0.943	0.95	0.934	1.012	0.969	1.072	1.204	0.829	1.134	97.8	115	89.3	112.6	35.4	90.3	49.2	139.2	102.6	97.4
P67911	ADP-L-glycero-D-manno-heptose-6-epimerase OS=Escherichia coli O157:H7 OX=83334 GN=hldD PE=1 SV=1	47	13	29	13	310	34.9	4.93	554	13	0.994	0.944	0.943	0.975	0.94	1.209	0.914	1.068	1.063	0.951	808.8	912.8	703.7	932.5	260.8	893.7	333	979	1043.3	648.2
Q8XCF1	Galactofuranose ABC transporter periplasmic binding protein OS=Escherichia coli O157:H7 OX=83334 GN=ytfQ PE=4 SV=1	29	12	15	12	318	34.3	7.14	113	12	1.002	0.944	0.925	0.939	1.043	1.13	1.002	1.122	0.833	1.061	931.8	1043.6	788.5	1026.8	331	955.1	417.1	1176	934.6	826.5
Q8X612	Phosphoribosylamine--glycine ligase OS=Escherichia coli O157:H7 OX=83334 GN=purD PE=3 SV=1	20	7	7	7	429	46	4.97	82	7	0.918	0.944	0.934	0.932	0.876	1.053	1.081	1.112	0.971	1.179	179.1	218.8	167	213.7	58.3	186.5	94.4	244.4	228.5	192.7
A0A0H3PHW2	4-aminobutyrate transaminase OS=Escherichia coli O157:H7 (strain EC869) OX=478008 GN=gabT2 PE=3 SV=1	3	1	1	1	426	45.7	6.29	31	1	1.044	0.946	0.826	0.606	1.185	1.246	1.248	0.881	1.176	0.842	14.2	15.3	10.3	9.7	5.5	15.4	7.6	13.5	19.3	9.6
P0AA45	Ribosomal small subunit pseudouridine synthase A OS=Escherichia coli O157:H7 OX=83334 GN=rsuA PE=3 SV=1	42	7	10	7	231	25.8	6.18	174	7	0.956	0.946	0.982	1.013	1.017	1.18	1.1	0.965	0.88	0.96	271.7	319.5	255.9	338.4	98.6	304.5	139.9	309.1	301.6	228.4
A0A0H3PRL5	Putative lipoprotein OS=Escherichia coli O157:H7 (strain EC869) OX=478008 GN=ECH7EC869_5787 PE=4 SV=1	16	3	3	3	211	24.3	5.48	54	3	0.811	0.946	0.797	0.919	1.303	1.121	1.147	1.033	0.937	0.986	66.8	92.6	60.2	89	36.6	83.9	42.3	95.9	93.1	68
Q8XCQ3	50S ribosomal protein L3 glutamine methyltransferase OS=Escherichia coli O157:H7 OX=83334 GN=yfcB PE=3 SV=2	10	5	9	5	421	47.6	5.21	191	5	0.967	0.947	1.038	0.981	1.064	1.009	1.055	1.047	0.956	0.935	209.2	243.5	205.8	249.5	78.5	198.2	102.1	255.1	249.5	169.4
Q8XC49	Purine ribonucleoside efflux pump NepI OS=Escherichia coli O157:H7 OX=83334 GN=nepI PE=3 SV=2	2	1	1	1	396	41.8	9.36	38	1	0.867	0.947	0.848	0.893	1.443	0.84	1.143	0.845	1.179	0.995	35.6	46.2	31.9	43.1	20.2	31.3	21	39.1	58.4	34.2
Q8XC77	Membrane protein OS=Escherichia coli O157:H7 OX=83334 GN=ECs_5258 PE=3 SV=1	12	7	8	7	550	61.5	5.06	149	7	0.925	0.948	0.981	0.972	1.171	1.036	1.031	0.991	1.041	0.905	236.3	287.9	229.8	292	102	240.4	117.9	285.3	320.8	193.6
P0A8J0	Ribosomal RNA large subunit methyltransferase H OS=Escherichia coli O157:H7 OX=83334 GN=rlmH PE=3 SV=1	7	1	1	1	155	17.3	8.66	39	1	0.991	0.948	1.032	1.59	0.973	0.755	1.228	0.81	0.697	0.975	44.5	50.6	42.5	84	14.9	30.8	24.7	41	37.8	36.7
P0ADI8	Uncharacterized isochorismatase family protein YecD OS=Escherichia coli O157:H7 OX=83334 GN=yecD PE=3 SV=2	5	1	2	1	188	20.4	5.57	41	1	0.942	0.95	0.9	0.837	1.353	1.091	1.01	1.128	0.935	0.854	40.4	48.4	35.4	42.2	19.8	42.5	19.4	54.5	48.4	30.7
P66828	Superoxide dismutase [Mn] OS=Escherichia coli O157:H7 OX=83334 GN=sodA PE=3 SV=2	21	6	11	6	206	23.1	6.96	91	6	1.041	0.95	0.952	0.926	0.915	1.172	0.969	1.147	0.919	1.01	273.2	296.3	229	285.9	81.9	279.3	113.8	339.2	291.2	222
A0A0H3JGY1	Putative enzyme OS=Escherichia coli O157:H7 OX=83334 GN=Z2211 PE=4 SV=1	2	1	1	1	390	45	7.64	0	1	0.755	0.95	0.853	0.748	1.052	1.289	0.801	1.514	0.785	1.253	20	29.9	20.7	23.3	9.5	31	9.5	45.2	25.1	27.8
P0AG77	Nuclease SbcCD subunit D OS=Escherichia coli O157:H7 OX=83334 GN=sbcD PE=3 SV=1	9	2	2	2	400	44.7	5.88	60	2	0.738	0.952	0.826	0.948	0.896	0.948	2.258	0.658	0.867	0.908	22.7	34.8	23.3	34.3	9.4	26.5	31.1	22.8	32.2	23.4
P0ADL5	Uncharacterized protein YicN OS=Escherichia coli O157:H7 OX=83334 GN=yicN PE=4 SV=2	7	1	1	1	150	17.2	7.06	23	1	0.735	0.954	0.793	0.92	1.366	1.052	1.42	0.908	0.72	1.132	18.6	28.7	18.4	27.4	11.8	24.2	16.1	25.9	22	24
P0A6Q8	3-hydroxyacyl-[acyl-carrier-protein] dehydratase FabZ OS=Escherichia coli O157:H7 OX=83334 GN=fabZ PE=3 SV=1	36	4	7	4	151	17	7.39	128	4	0.98	0.955	0.747	0.741	0.804	1.339	0.913	1.514	1.267	0.741	134.3	155.5	93.8	119.4	37.6	166.7	56	233.8	209.6	85.1
P58578	Glutathione synthetase OS=Escherichia coli O157:H7 OX=83334 GN=gshB PE=3 SV=1	31	9	17	9	315	35.4	5.22	328	9	1.067	0.955	0.879	0.901	0.917	1.233	0.964	1.172	0.972	0.94	223.7	237.9	169	222	65.6	234.8	90.5	276.8	245.9	165
B5Z226	tRNA (guanine-N(1)-)-methyltransferase OS=Escherichia coli O157:H7 (strain EC4115 / EHEC) OX=444450 GN=trmD PE=3 SV=1	29	7	12	7	255	28.4	5.78	162	7	0.835	0.955	1.082	0.986	1.237	1.032	1.255	0.922	0.75	0.946	254.9	346.5	302.7	353.7	128.8	286	171.4	317	276	241.9
A0A0H3PRE3	Protein BolA OS=Escherichia coli O157:H7 (strain EC869) OX=478008 GN=ECH7EC869_4298 PE=3 SV=1	33	3	4	3	105	12	6.68	102	3	0.981	0.955	1.045	1.014	1.024	1.016	0.997	1.005	0.992	0.97	58.7	67.9	57.3	71.3	20.9	55.2	26.7	67.7	71.6	48.6
A0A384L4X6	Cell division protein DedD OS=Escherichia coli O157:H7 OX=83334 GN=dedD PE=3 SV=1	23	5	7	5	220	23	8.21	203	5	1.098	0.955	1.053	1.057	0.989	0.922	1.118	0.929	0.869	1.011	224.6	232.2	197.5	254.2	69	171.4	102.4	214.2	214.5	173.2
P0ACL3	Exu regulon transcriptional regulator OS=Escherichia coli O157:H7 OX=83334 GN=exuR PE=3 SV=1	46	11	11	11	258	29.8	5.63	135	11	0.954	0.956	0.911	0.912	1.029	1.139	1.05	1.167	0.882	1.001	261.4	311.3	228.9	294.1	96.2	283.7	128.8	360.4	291.7	229.8
A0A0H3PKH8	Major tail protein OS=Escherichia coli O157:H7 (strain EC869) OX=478008 GN=ECH7EC869_0036 PE=4 SV=1	3	1	1	1	238	25.5	5.41	37	1	0.861	0.956	1.081	1.165	1.047	0.914	1.019	1.014	0.823	1.12	50.4	66.5	58	80.2	20.9	48.6	26.7	66.9	58.1	54.9
A0A384KUJ2	Putative transcriptional regulator LYSR-type OS=Escherichia coli O157:H7 OX=83334 GN=yafC PE=3 SV=1	20	6	6	6	304	33.7	6.93	192	6	0.967	0.957	0.985	0.922	1.097	1.211	0.867	1.156	0.964	0.874	193.7	227.7	180.8	217	74.9	220.2	77.7	260.9	232.9	146.6
A0A384L1D3	Putative DEOR-type transcriptional regulator OS=Escherichia coli O157:H7 OX=83334 GN=Z2521 PE=4 SV=1	20	5	11	5	249	27.6	6.43	118	5	1.03	0.957	1.03	1.025	1.026	1	0.935	1.008	0.945	1.045	256.1	282.6	234.7	299.6	87	225.8	104	282.3	283.4	217.6
P0AA55	Protein QmcA OS=Escherichia coli O157:H7 OX=83334 GN=qmcA PE=3 SV=1	38	10	13	10	305	33.7	5.64	324	10	1.051	0.958	0.946	0.961	0.97	1.137	0.86	1.163	1.086	0.868	261.1	282.6	215.4	280.6	82.2	256.5	95.6	325.4	325.5	180.6
A0A0H3PTE9	Phosphoesterase OS=Escherichia coli O157:H7 (strain EC869) OX=478008 GN=ECH7EC869_2031 PE=3 SV=1	27	4	8	4	183	20	6.05	98	4	1.073	0.958	1.076	1.083	1.043	0.974	0.838	1.165	0.916	0.874	100.7	106.9	92.6	119.6	33.4	83.1	35.2	123.3	103.8	68.7
Q8XBI5	N-acetylmuramoyl-l-alanine amidase I OS=Escherichia coli O157:H7 OX=83334 GN=amiA PE=4 SV=2	9	3	4	3	289	31.4	10.1	81	3	0.848	0.958	0.805	1.057	1.119	1.144	1.224	0.897	0.881	1.067	176.8	237.4	154	259.2	79.6	216.8	114.3	210.7	221.6	186.4
A0A384KAB1	Putative lipoprotein OS=Escherichia coli O157:H7 OX=83334 GN=ydhO PE=4 SV=1	2	1	1	1	271	29.9	10.48	21	1	1.098	0.96	1.052	1.24	0.796	0.912	0.539	1.213	1.291	0.897	104.3	108.4	91.6	138.5	25.8	78.7	22.9	129.8	148	71.4
P0A9B4	Glyceraldehyde-3-phosphate dehydrogenase A OS=Escherichia coli O157:H7 OX=83334 GN=gapA PE=3 SV=2	82	27	200	26	331	35.5	7.11	4746	27	0.99	0.96	0.957	0.892	1.136	1.164	0.964	1.028	1.002	0.907	5043.6	5813.4	4469.7	5344.1	1973.6	5383	2196.9	5899.1	6155.2	3870.3
A0A0H3JH40	Periplasmic serine endoprotease DegP-like OS=Escherichia coli O157:H7 OX=83334 GN=degQ PE=3 SV=1	28	13	19	13	455	47.2	5.95	454	13	0.97	0.96	1.032	1.051	1.03	1.066	1.048	0.995	0.869	0.979	686	806.9	668.8	873.5	248.5	684.4	331.7	792.3	741.5	579.7
P69803	PTS system mannose-specific EIIC component OS=Escherichia coli O157:H7 OX=83334 GN=manY PE=3 SV=1	12	2	3	2	266	27.6	5.15	119	2	1.09	0.96	1.015	1.023	1.103	0.77	0.907	0.989	0.864	1.28	36.8	38.5	31.4	40.6	12.7	23.6	13.7	37.6	35.2	36.2
A0A0H3JDH3	Uncharacterized protein OS=Escherichia coli O157:H7 OX=83334 GN=ECs_1346 PE=4 SV=2	6	2	2	2	359	39.5	6.34	25	2	0.967	0.961	0.85	0.897	1.036	0.885	0.89	0.934	1.489	1.092	38.6	45.6	31.1	42.1	14.1	32.1	15.9	42	71.7	36.5
B5Z061	Acetylglutamate kinase OS=Escherichia coli O157:H7 (strain EC4115 / EHEC) OX=444450 GN=argB PE=3 SV=1	16	3	5	3	257	27	5.62	166	3	1.023	0.961	0.887	0.978	0.867	0.963	1.096	1.065	1.034	1.126	149.5	166.9	118.9	168.1	43.2	127.9	71.7	175.4	182.4	137.9
Q8XCR3	Dihydrofolate synthase/folylpolyglutamate synthase OS=Escherichia coli O157:H7 OX=83334 GN=folC PE=3 SV=1	28	9	10	9	422	45.4	5.68	261	9	0.956	0.962	0.976	1.035	1.005	1.151	0.996	0.972	1.015	0.933	261.7	312.9	244.9	333.3	93.9	286.3	122.1	299.8	335.4	213.9
Q8XC20	O-antigen capsule production lipoprotein OS=Escherichia coli O157:H7 OX=83334 GN=gfcB PE=4 SV=1	15	3	4	3	214	24.2	6.19	70	3	0.963	0.962	1.003	1.169	1.044	1.021	0.942	0.94	0.847	1.11	79.3	94.1	75.7	113.1	29.3	76.3	34.7	87.2	84.1	76.5
A0A0H3PLP8	Formate hydrogenlyase, subunit F OS=Escherichia coli O157:H7 (strain EC869) OX=478008 GN=hycF PE=4 SV=1	14	3	3	3	180	20.3	7.43	72	3	1.07	0.963	1.172	1.166	0.871	0.954	0.97	0.973	0.825	1.036	111.6	119.4	112.1	143	31	90.4	45.3	114.4	103.8	90.5
P0A6H3	ATP-dependent Clp protease ATP-binding subunit ClpX OS=Escherichia coli O157:H7 OX=83334 GN=clpX PE=3 SV=2	35	16	29	16	424	46.3	5.35	690	16	1.007	0.964	1.094	1.049	1.064	1.009	1.026	1.076	0.8	0.912	1122.8	1277.8	1118.1	1375.2	404.8	1021.7	512.3	1352.8	1077	851.8
P0A860	Triosephosphate isomerase OS=Escherichia coli O157:H7 OX=83334 GN=tpiA PE=3 SV=1	88	15	62	15	255	27	5.96	1322	15	0.955	0.964	0.866	1.013	0.871	1.041	1.07	0.964	1.256	1	789.7	947	656.7	984.5	245.7	781.5	395.9	897.7	1253	692.6
Q8XBD7	Phospholipase/carboxylesterase OS=Escherichia coli O157:H7 OX=83334 GN=ypfH PE=4 SV=2	8	2	2	2	232	24.8	4.97	61	2	0.903	0.964	0.815	0.888	1.118	0.996	1.218	0.952	1.103	1.044	56.8	72.1	47	65.7	24	56.9	34.3	67.5	83.7	55
A0A0H3PSR9	Bifunctional glutamine synthetase adenylyltransferase/adenylyl-removing enzyme OS=Escherichia coli O157:H7 (strain EC869) OX=478008 GN=glnE PE=3 SV=1	8	6	6	6	946	108.4	5.21	123	6	0.923	0.965	1.573	1.313	1.236	0.754	1.034	0.752	0.604	0.846	255.8	317.7	399.6	427.9	116.8	189.9	128.3	234.8	202	196.3
B5Z036	Phosphoribosylformylglycinamidine cyclo-ligase OS=Escherichia coli O157:H7 (strain EC4115 / EHEC) OX=444450 GN=purM PE=3 SV=1	21	6	7	6	345	36.8	4.91	80	6	1.012	0.967	1.002	0.955	0.864	0.983	1.121	1.048	1.114	0.934	178.2	202.4	161.7	197.7	51.9	157.3	88.4	207.9	236.7	137.8
Q8XCT3	Glutathione S-transferase OS=Escherichia coli O157:H7 OX=83334 GN=yfcF PE=4 SV=1	10	2	2	2	214	24.3	5.3	43	2	0.93	0.967	0.908	0.903	1.19	1.208	0.857	1.027	0.976	1.034	71.3	88.1	63.8	81.4	31.1	84.1	29.4	88.7	90.3	66.4
A0A0H3PJ85	Mannitol dehydrogenase family protein OS=Escherichia coli O157:H7 (strain EC869) OX=478008 GN=ECH7EC869_3348 PE=3 SV=1	5	2	2	1	488	53.9	6.29	74	2	1.052	0.968	1.058	0.982	1.414	0.807	1.187	0.73	0.863	0.94	38.6	42.2	35.6	42.4	17.7	26.9	19.5	30.2	38.2	28.9
Q8XE40	Phosphotransferase RcsD OS=Escherichia coli O157:H7 OX=83334 GN=rcsD PE=3 SV=1	16	14	16	14	890	100.3	5.21	312	14	0.908	0.968	1.027	0.957	1.098	1.018	1.009	0.973	1.058	0.983	386.8	489.9	400.7	479	159.5	393.8	192.3	466.7	543.6	350.6
Q8XD92	DNA helicase OS=Escherichia coli O157:H7 OX=83334 GN=helD PE=3 SV=1	6	4	4	4	684	77.9	8.27	77	4	0.97	0.969	1.198	1.375	0.942	0.729	1.042	0.827	0.914	1.034	84.9	100.7	96.1	141.4	28.1	57.9	40.8	81.5	96.5	75.8
Q8X5Y3	Putative transcriptional regulator of sorbose uptake and utilization genes OS=Escherichia coli O157:H7 OX=83334 GN=Z5619 PE=4 SV=1	2	1	1	1	322	35.8	5.33	21	1	1.042	0.97	1.361	1.425	0.979	0.765	1.092	0.718	0.852	0.797	30.9	34.2	37	49.7	9.9	20.6	14.5	24	30.5	19.8
A0A0H3JDT3	Uncharacterized protein OS=Escherichia coli O157:H7 OX=83334 GN=ylaB PE=4 SV=1	2	1	1	1	518	59	6.06	40	1	1.04	0.97	1.076	1.104	0.994	0.784	1.037	0.917	1.233	0.846	30.7	34	29.1	38.3	10	21	13.7	30.5	43.9	20.9
B5YT58	Chromosome partition protein MukB OS=Escherichia coli O157:H7 (strain EC4115 / EHEC) OX=444450 GN=mukB PE=3 SV=1	32	50	63	50	1486	170.1	5.34	1249	50	0.965	0.972	0.98	0.994	1.09	1.039	1.013	1.034	0.965	0.948	1839.6	2201	1711	2227.1	708.2	1798.7	863.6	2220.5	2218.5	1513
Q8XAW3	Transcriptional regulator OS=Escherichia coli O157:H7 OX=83334 GN=yieP PE=4 SV=1	7	2	2	2	230	26.1	6.15	44	2	1.058	0.976	1.025	1.052	1.09	0.952	1.054	0.944	0.995	0.855	78.3	85.8	69.5	91.5	27.5	64	34.9	78.7	88.8	53
A0A0H3PNG4	Glutamyl-tRNA reductase OS=Escherichia coli O157:H7 (strain EC869) OX=478008 GN=hemA PE=3 SV=1	13	8	8	8	418	46.3	5.76	73	8	1.003	0.976	1.096	1.024	1.131	0.901	1.082	0.938	0.886	0.963	291.9	337.5	292.4	350.5	112.3	238.3	141	307.8	311.3	234.9
A0A0H3JIY4	Sensor histidine kinase RcsC OS=Escherichia coli O157:H7 OX=83334 GN=rcsC PE=3 SV=1	5	4	4	4	933	104.5	5.92	28	4	0.962	0.977	0.85	0.824	1.1	1.162	1.019	0.984	1.178	0.945	154.3	186.2	125	155.5	60.2	169.3	73.2	177.9	228.1	127
B5Z2I3	Adenylosuccinate synthetase OS=Escherichia coli O157:H7 (strain EC4115 / EHEC) OX=444450 GN=purA PE=3 SV=1	50	17	44	17	432	47.3	5.49	1146	17	1.022	0.978	1.155	1.057	1.101	1.092	0.933	0.981	0.832	0.85	1323.1	1504	1370.6	1608.4	486	1284.2	540.4	1430.6	1299.6	921.5
A0A3G4WTU6	Uncharacterized protein OS=Escherichia coli O157:H7 OX=83334 GN=aefA PE=4 SV=1	17	16	17	16	1120	127.1	7.84	373	16	0.93	0.978	0.952	0.958	1.175	1.019	1.011	1.067	1.001	0.908	334.2	417.6	313.6	404.7	144	332.6	162.5	431.9	433.7	273.3
P0AEI3	tRNA-2-methylthio-N(6)-dimethylallyladenosine synthase OS=Escherichia coli O157:H7 OX=83334 GN=miaB PE=3 SV=1	38	15	21	15	474	53.6	5.34	717	15	1.012	0.979	1.032	0.944	1.077	1.102	0.987	1.036	0.899	0.931	362.4	416.6	338.8	397.3	131.5	358.5	158.2	417.9	388.4	279.2
P0A9M6	Xanthine phosphoribosyltransferase OS=Escherichia coli O157:H7 OX=83334 GN=gpt PE=3 SV=1	29	4	9	4	152	17	5.85	91	4	0.995	0.979	1.002	0.924	0.927	1.134	1.072	1.09	0.832	1.047	251.1	293.7	231.8	274.4	79.8	260	121.1	310.1	253.3	221.4
P0AF04	Molybdopterin adenylyltransferase OS=Escherichia coli O157:H7 OX=83334 GN=mog PE=3 SV=1	26	5	5	5	195	21.2	5.02	114	5	0.968	0.98	1.07	0.924	1.012	1.103	1.089	0.959	0.928	0.968	236.5	284.6	239.8	265.4	84.4	244.8	119.2	264	273.6	198.1
P63179	23S rRNA (guanosine-2'-O-)-methyltransferase RlmB OS=Escherichia coli O157:H7 OX=83334 GN=rlmB PE=3 SV=1	37	7	17	7	243	26.5	6.64	454	7	1.014	0.98	1.004	0.984	0.891	0.967	1.14	0.988	1.021	1.011	215.2	247.1	195.4	245.6	64.5	186.5	108.3	236.4	261.5	179.7
A0A2Z5XKW0	Uncharacterized protein OS=Escherichia coli O157:H7 OX=83334 GN=Z2664 PE=4 SV=1	5	1	1	1	262	29.5	5.57	30	1	0.92	0.981	1.025	1.153	1.02	1.028	0.853	0.889	1.198	0.932	32.5	41.2	33.2	47.9	12.3	33	13.5	35.4	51.1	27.6
P0A719	Ribose-phosphate pyrophosphokinase OS=Escherichia coli O157:H7 OX=83334 GN=prs PE=3 SV=2	42	13	28	13	315	34.2	5.44	697	13	1.022	0.982	1.038	0.994	0.942	1.138	0.925	1.058	1.022	0.879	701.6	800.5	652.9	802.2	220.4	709.1	284.2	818.4	845.8	505.2
Q8XBI9	Dye-decolorizing peroxidase YfeX OS=Escherichia coli O157:H7 OX=83334 GN=yfeX PE=1 SV=2	40	12	19	12	299	33.1	5.54	500	12	1.015	0.983	1.016	0.996	0.999	1.153	0.988	1.051	0.949	0.849	481.2	554	441.7	555.1	161.5	496.6	209.6	561.2	542.9	337.3
Q8X6W0	Gluconokinase OS=Escherichia coli O157:H7 OX=83334 GN=gntK PE=3 SV=2	7	1	1	1	175	19.5	6.73	66	1	1.157	0.983	0.907	1.102	1.124	0.975	1.121	1.036	0.655	0.941	64.3	64.9	46.2	72	21.3	49.2	27.9	64.9	43.9	43.8
Q8XDR4	tRNA(ANN) t(6)A37 threonylcarbamoyladenosine modification protein OS=Escherichia coli O157:H7 OX=83334 GN=tsaB PE=4 SV=1	21	5	5	5	231	25.2	5.07	96	5	0.961	0.983	0.907	1.138	0.801	1.046	0.914	1.102	1.044	1.104	110.1	133.9	95.3	153.3	31.3	108.9	46.9	142.3	144.3	106
A0A0H3JGC3	Anthranilate phosphoribosyltransferase OS=Escherichia coli O157:H7 OX=83334 GN=trpD PE=3 SV=1	2	1	1	1	531	56.9	6.55	0	1	1.104	0.984	0.535	2.225	0.839	0.909	0.804	0.892	0.908	0.8	13.5	14.3	6	32	3.5	10.1	4.4	12.3	13.4	8.2
Q8X5Z8	Methionine synthase OS=Escherichia coli O157:H7 OX=83334 GN=metH PE=4 SV=1	29	32	35	32	1227	136	5.07	717	32	1.008	0.984	1.015	1.007	1.088	1.105	0.898	1.017	1.001	0.878	856.4	993.7	790.6	1006.1	315.4	853	341.7	973.6	1026.2	625.1
Q8X9L0	ATP-dependent zinc metalloprotease FtsH OS=Escherichia coli O157:H7 OX=83334 GN=ftsH PE=3 SV=1	50	31	68	31	644	70.6	6.24	1488	31	0.997	0.984	1.021	1.006	1.091	0.977	1.038	0.924	1.039	0.925	1585.2	1860.1	1488.2	1881.1	591.9	1411	739	1655.4	1994.2	1232.1
B5YXL1	Fatty acid metabolism regulator protein OS=Escherichia coli O157:H7 (strain EC4115 / EHEC) OX=444450 GN=fadR PE=3 SV=1	26	5	5	5	239	27	7.02	116	5	1.016	0.984	0.896	0.981	1.087	1.042	0.934	1.02	1.07	0.971	120.3	138.4	97.2	136.5	43.9	112	49.5	136.1	152.8	96.3
B5YYD3	Crotonobetainyl-CoA reductase OS=Escherichia coli O157:H7 (strain EC4115 / EHEC) OX=444450 GN=caiA PE=3 SV=1	37	13	24	13	380	42.5	5.21	640	13	1.05	0.985	1.044	0.959	1.042	1.139	0.956	1.082	0.911	0.831	756.6	843.7	690.2	813	256.3	746	308.5	878.8	792.2	502
Q8XDP6	Mechanosensitive channel protein OS=Escherichia coli O157:H7 OX=83334 GN=mscM PE=4 SV=1	9	10	10	10	1107	123.9	6.89	167	10	0.993	0.986	1.096	1.132	1.087	0.855	1.016	0.901	0.967	0.967	330.2	389.6	334.3	442.5	123.3	258.3	151.2	337.8	388.2	269.5
Q8X8E3	Lipoprotein-releasing system ATP-binding protein LolD OS=Escherichia coli O157:H7 OX=83334 GN=lolD PE=3 SV=2	18	5	5	5	233	25.5	7.59	68	5	1.009	0.987	1.023	1.026	1.047	1.086	1.094	0.991	0.878	0.86	193.8	225.3	180.2	231.8	68.6	189.5	94.1	214.5	203.6	138.5
Q8X735	tRNA-specific 2-thiouridylase MnmA OS=Escherichia coli O157:H7 OX=83334 GN=mnmA PE=3 SV=2	32	10	14	10	368	41	5.06	336	10	0.993	0.987	1.066	1.001	1.041	1.038	0.999	1.07	0.84	0.965	524.8	619.9	516.4	622	187.6	498	236.4	637.1	535.3	427.3
P58209	4-hydroxy-tetrahydrodipicolinate reductase OS=Escherichia coli O157:H7 OX=83334 GN=dapB PE=3 SV=1	53	12	25	12	273	28.8	5.76	771	12	0.978	0.987	0.954	0.918	1.123	1.144	1.06	1.034	0.819	0.982	522.1	626.2	467.1	576.6	204.5	554.9	253.4	622.3	527.8	439.2
Q8XDE9	2,3-bisphosphoglycerate-independent phosphoglycerate mutase OS=Escherichia coli O157:H7 OX=83334 GN=gpmI PE=3 SV=1	47	19	51	19	514	56.1	5.34	1118	19	1.024	0.988	0.996	0.985	1.005	1.089	0.977	1.101	0.951	0.882	1463.1	1676.5	1304.5	1654.9	489.8	1412.4	624.8	1772.2	1638.6	1055.8
P0AFT7	Transcriptional regulatory protein BtsR OS=Escherichia coli O157:H7 OX=83334 GN=btsR PE=3 SV=1	41	7	7	7	239	27.4	6.24	158	7	1.027	0.988	1.123	1.044	0.991	1.213	0.944	0.882	0.88	0.908	109.1	124.7	109.3	130.4	35.9	117	44.9	105.5	112.8	80.8
A0A0H3PP57	Fimbrial usher protein OS=Escherichia coli O157:H7 (strain EC869) OX=478008 GN=ECH7EC869_1816 PE=3 SV=1	1	1	1	1	840	91.1	6.18	43	1	1.043	0.989	0.984	1.007	0.888	0.931	0.917	1.208	1.043	0.991	34.8	39.2	30.1	39.5	10.1	28.2	13.7	45.4	42	27.7
A0A384KNZ0	Uncharacterized protein OS=Escherichia coli O157:H7 OX=83334 GN=Z3262 PE=4 SV=1	2	1	1	1	334	35.6	5.57	27	1	0.946	0.99	0.702	0.978	1.055	1.428	0.843	1.009	1.111	0.938	21.3	26.5	14.5	25.9	8.1	29.2	8.5	25.6	30.2	17.7
A0A0H3Q3A2	Type I restriction-modification system, M subunit OS=Escherichia coli O157:H7 (strain EC869) OX=478008 GN=ECH7EC869_5344 PE=4 SV=1	34	15	17	15	493	55.7	5.49	399	15	0.98	0.99	0.949	1.019	1.043	1.057	0.96	1.01	1.048	0.944	310.1	372.2	275.2	379.2	112.6	303.7	136	360.3	400	250.3
Q8XDW5	Protease 4 OS=Escherichia coli O157:H7 OX=83334 GN=sppA PE=3 SV=3	25	14	16	14	618	67.1	6.2	315	14	1.046	0.991	1.056	1.024	1.019	0.933	1.001	0.994	1.026	0.91	555.2	624.7	513.8	639.1	184.4	449.8	237.8	594.3	657	404.3
P0AC99	Succinate-acetate/proton symporter SatP OS=Escherichia coli O157:H7 OX=83334 GN=satP PE=3 SV=1	5	1	1	1	188	20.1	8.16	76	1	1.017	0.992	1.408	1.277	1.124	0.65	0.875	0.757	0.941	0.96	35.3	40.9	44.8	52.1	13.3	20.5	13.6	29.6	39.4	27.9
Q8X4U4	SsuEADCB/tauABCD operon transcriptional activator OS=Escherichia coli O157:H7 OX=83334 GN=cbl PE=3 SV=1	7	3	3	3	316	35.9	5.85	51	3	0.975	0.993	0.988	1.126	0.85	0.906	1.289	0.825	1.228	0.821	88.7	107.4	82.4	120.5	26.4	74.9	52.5	84.6	134.8	62.6
Q8XB63	Methyl-accepting chemotaxis protein I, serine sensor receptor OS=Escherichia coli O157:H7 OX=83334 GN=tsr PE=4 SV=2	33	15	24	13	554	59.8	5	780	15	1.012	0.993	1.016	0.964	0.977	1.186	0.849	1.148	0.985	0.87	352	410.2	323.9	394.2	115.9	374.6	132.2	449.8	413.4	253.5
Q8X902	S-ribosylhomocysteine lyase OS=Escherichia coli O157:H7 OX=83334 GN=luxS PE=3 SV=3	69	10	18	10	171	19.4	5.36	272	10	1.019	0.993	0.94	0.823	1	1.106	1.016	1.152	0.923	1.028	630.9	730.4	533.3	598.9	211.2	622.2	281.6	804	689.9	533.2
P0ACA5	Stringent starvation protein A OS=Escherichia coli O157:H7 OX=83334 GN=sspA PE=3 SV=2	45	9	18	9	212	24.3	5.34	589	9	0.945	0.994	0.993	1.056	1.038	1.215	1.064	1.065	0.773	0.858	435	544.1	419.1	571.7	163	508.2	219.3	552.7	429.4	330.9
A0A0H3PRU2	UPF0225 protein YchJ OS=Escherichia coli O157:H7 (strain EC869) OX=478008 GN=ychJ PE=3 SV=1	11	2	2	1	159	17.8	7.55	47	2	1.105	0.994	1.138	1.29	0.824	0.833	0.996	1.048	0.858	0.913	40.9	43.7	38.6	56.1	10.4	28	16.5	43.7	38.3	28.3
Q8X7S9	Uncharacterized protein OS=Escherichia coli O157:H7 OX=83334 GN=ybiU PE=4 SV=1	7	3	3	3	421	47.3	5.99	56	3	0.83	0.994	1.055	1.199	1.08	0.9	1.035	0.985	1.005	0.916	118.1	168	137.6	200.5	52.4	116.3	65.9	157.8	172.5	109.1
P0AEE9	DNA adenine methylase OS=Escherichia coli O157:H7 OX=83334 GN=dam PE=3 SV=1	6	2	2	2	278	32.1	8.6	33	2	1.032	0.994	1.005	1.044	1.15	0.902	1.092	0.72	1.079	0.982	51.3	58.7	45.8	61	19.5	40.7	24.3	40.3	64.7	40.9
P0A942	Outer membrane protein assembly factor BamA OS=Escherichia coli O157:H7 OX=83334 GN=bamA PE=3 SV=1	47	36	53	36	810	90.5	5.12	1381	36	1.048	0.994	0.94	1.027	0.903	0.859	0.98	1.163	1.101	0.984	2163	2437	1777.4	2492.4	635.3	1610.2	905.1	2703.5	2740	1701
Q8XAW7	Ribose import ATP-binding protein RbsA 1 OS=Escherichia coli O157:H7 OX=83334 GN=rbsA1 PE=3 SV=1	7	4	6	4	501	55	6.14	73	4	0.945	0.995	1.117	1.112	1.256	0.95	0.983	0.937	0.793	0.912	297.4	372.1	322.2	411.4	134.8	271.7	138.5	332.3	301.3	240.5
B5YXS7	NADH-quinone oxidoreductase subunit B OS=Escherichia coli O157:H7 (strain EC4115 / EHEC) OX=444450 GN=nuoB PE=3 SV=1	40	10	16	10	220	25	5.74	235	10	1.027	0.995	0.981	0.909	0.997	1.198	0.908	1.127	0.945	0.913	477	549.2	417.7	496.5	158	505.4	188.8	589.7	529.9	355.4
A0A3G4WWD3	Adenylosuccinate lyase OS=Escherichia coli O157:H7 OX=83334 GN=purB PE=3 SV=1	36	19	28	19	456	51.5	6.01	416	19	0.983	0.995	0.971	1.013	1.04	1.115	0.931	1.054	0.981	0.917	854.3	1027.4	773.4	1035.2	308.1	879.5	362	1032.3	1028.5	667.2
B5YXQ5	o-succinylbenzoate synthase OS=Escherichia coli O157:H7 (strain EC4115 / EHEC) OX=444450 GN=menC PE=3 SV=1	8	3	3	3	320	35.5	5.06	66	3	0.938	0.996	1.105	1.014	1.259	1.094	0.983	1.005	0.803	0.803	88	111.1	95.1	111.9	40.3	93.3	41.3	106.3	90.9	63.1
A0A3G4X0Y0	Phosphoenolpyruvate-protein phosphotransferase OS=Escherichia coli O157:H7 OX=83334 GN=ptsI PE=3 SV=1	40	25	52	25	575	63.5	4.87	1197	25	0.982	0.997	1.059	1.052	1.05	1.16	0.887	0.978	0.984	0.851	1969.2	2375.4	1947.2	2479.3	717.9	2112.6	796.4	2208.7	2380.9	1428.7
A0A0H3JFW2	Delta-aminolevulinic acid dehydratase OS=Escherichia coli O157:H7 OX=83334 GN=hemB PE=3 SV=2	22	8	10	8	324	35.6	5.39	210	8	1.019	0.997	0.977	0.958	1.091	1.184	0.876	1.108	0.9	0.89	264.8	307.8	232.7	292.8	96.7	279.5	101.9	324.3	282.2	193.7
Q8XC86	EspB OS=Escherichia coli O157:H7 OX=83334 GN=espB PE=4 SV=1	19	6	7	6	312	32.6	5.44	189	6	0.999	0.999	1.03	1.077	0.964	1.123	1.011	1.065	0.888	0.844	181.4	215.6	171.4	230	59.7	185.2	82.2	217.9	194.5	128.3
A0A0H3PV01	Malate synthase OS=Escherichia coli O157:H7 (strain EC869) OX=478008 GN=aceB PE=3 SV=1	20	8	9	8	533	60.2	5.59	153	8	0.987	0.999	1.033	1.062	1.101	1.109	0.883	0.963	0.948	0.914	99.9	120.1	95.8	126.3	38	101.9	40	109.8	115.7	77.5
Q8X776	50S ribosomal protein L16 arginine hydroxylase OS=Escherichia coli O157:H7 OX=83334 GN=roxA PE=4 SV=2	12	4	6	4	373	42.6	4.83	73	4	1.002	0.999	0.85	1.008	1.048	1.128	0.916	1.058	1.013	0.978	182.9	216.5	142.2	216.2	65.2	187	74.8	217.6	222.9	149.4
P0ACM1	Pyruvate dehydrogenase complex repressor OS=Escherichia coli O157:H7 OX=83334 GN=pdhR PE=3 SV=1	9	2	4	2	254	29.4	6.47	29	2	1.008	1	1.03	0.897	1.175	1.066	1.13	1.081	0.749	0.864	78.7	92.8	73.7	82.4	31.3	75.6	39.5	95.1	70.6	56.5
P0ABJ0	Cytochrome bo(3) ubiquinol oxidase subunit 1 OS=Escherichia coli O157:H7 OX=83334 GN=cyoB PE=3 SV=1	13	8	12	8	663	74.3	7.2	163	8	0.985	1	1.051	0.89	1.322	1.06	1.064	0.745	1.003	0.879	447.7	539.9	437.9	475.2	204.9	437.4	216.4	381.4	550.1	334.5
A0A0H3PLQ6	Alkaline phosphatase isozyme conversion peptidase OS=Escherichia coli O157:H7 (strain EC869) OX=478008 GN=iap PE=4 SV=1	14	4	4	4	345	37.9	9.07	32	4	0.968	1	1.133	1.227	0.962	0.853	0.919	1.032	0.825	1.081	69.6	85.5	74.7	103.8	23.6	55.7	29.6	83.6	71.6	65.1
B5Z0D9	5'-methylthioadenosine/S-adenosylhomocysteine nucleosidase OS=Escherichia coli O157:H7 (strain EC4115 / EHEC) OX=444450 GN=mtnN PE=3 SV=1	37	5	16	5	232	24.3	5.25	433	5	0.958	1.001	1.043	0.996	1.057	0.964	1.105	0.989	0.974	0.912	314	390	313.4	383.9	118.2	287	162.1	365.3	385.2	250.4
A0A0H3PVM1	Uncharacterized protein OS=Escherichia coli O157:H7 (strain EC869) OX=478008 GN=ECH7EC869_5009 PE=4 SV=1	5	1	1	1	177	20.1	4.89	32	1	0.871	1.002	0.721	0.784	1.137	1.225	0.988	1.226	1.066	0.98	19.1	26.1	14.5	20.2	8.5	24.4	9.7	30.3	28.2	18
Q8X7Y5	DNA polymerase III subunit epsilon OS=Escherichia coli O157:H7 OX=83334 GN=dnaQ PE=4 SV=2	12	4	4	4	246	27.4	5.82	45	4	0.878	1.002	0.986	0.973	1.073	1.109	0.966	1.053	0.94	1.019	130.6	177.1	134.4	170.2	54.4	149.8	64.3	176.5	168.7	126.9
P0A7B7	Glutamate 5-kinase OS=Escherichia coli O157:H7 OX=83334 GN=proB PE=3 SV=1	36	14	20	14	367	39	6.54	462	14	0.989	1.003	1.035	0.99	1.025	1.127	0.941	1.017	0.937	0.936	570.1	687.2	546.9	671	201.5	589.8	242.8	660.2	651.5	452
P61177	50S ribosomal protein L22 OS=Escherichia coli O157:H7 OX=83334 GN=rplV PE=3 SV=1	68	8	29	8	110	12.2	10.23	574	8	1.008	1.003	1.012	1.043	1.059	1.043	1.163	0.96	0.698	1.01	898.1	1062.2	826.4	1092.5	321.9	844.1	464	963.8	750.9	754.2
A0A0H3PRU1	Bifunctional ligase/repressor BirA OS=Escherichia coli O157:H7 (strain EC869) OX=478008 GN=birA PE=3 SV=1	5	2	2	2	321	35.3	6.64	25	2	1.014	1.004	1.208	1.263	1.123	0.922	0.849	0.844	0.77	1.003	36.8	43.3	40.2	53.9	13.9	30.4	13.8	34.5	33.7	30.5
Q8XBT4	Alkyl hydroperoxide reductase OS=Escherichia coli O157:H7 OX=83334 GN=ahpF PE=4 SV=1	36	17	30	17	531	57.4	5.69	569	17	1.015	1.005	1.01	1.126	0.919	1.156	0.875	1.077	1.028	0.789	1187.6	1397.9	1083.3	1549.1	367	1229.3	458.4	1419.8	1452.4	773.5
A0A384KS10	Catabolic regulation response regulator OS=Escherichia coli O157:H7 OX=83334 GN=creB PE=4 SV=1	3	1	1	1	229	26.2	6.24	31	1	1.006	1.005	1.044	0.99	1.06	0.996	1.094	1.037	0.965	0.803	63.7	75.6	60.6	73.7	22.9	57.3	31	74	73.7	42.6
P63285	Chaperone protein ClpB OS=Escherichia coli O157:H7 OX=83334 GN=clpB PE=3 SV=1	62	52	122	52	857	95.5	5.52	2762	52	1.024	1.005	0.952	0.917	1.023	1.186	0.874	1.167	0.979	0.872	3670.8	4282.2	3128	3865	1250	3860.7	1402.4	4714.1	4234.8	2617.1
Q8XDI6	Glutathione S-transferase OS=Escherichia coli O157:H7 OX=83334 GN=yibF PE=4 SV=1	7	2	2	2	202	22.6	5.17	36	2	0.922	1.005	0.924	0.947	1.1	1.152	1.103	0.999	0.915	0.933	46.7	60.5	42.9	56.4	19	53	25	57	55.9	39.6
A0A0H3PLQ5	Methyl-accepting chemotaxis protein III OS=Escherichia coli O157:H7 (strain EC869) OX=478008 GN=trg PE=4 SV=1	16	7	8	6	470	50.5	6.11	208	7	0.906	1.005	1.032	0.999	1.048	1.035	0.944	0.933	1.103	0.995	217.6	286.6	227.1	282	85.8	225.8	101.5	252.4	319.5	200
P0A6J2	Adenylyl-sulfate kinase OS=Escherichia coli O157:H7 OX=83334 GN=cysC PE=3 SV=2	27	3	4	3	201	22.3	6.37	131	3	0.969	1.005	0.627	0.626	1.105	1.285	1.103	1.215	0.833	1.232	21.6	26.6	12.8	16.4	8.4	26	11	30.5	22.4	23
A0A384K9X8	Uncharacterized protein OS=Escherichia coli O157:H7 OX=83334 GN=ybbJ PE=4 SV=1	5	1	1	1	152	16.9	7.71	25	1	0.878	1.006	1.109	0.985	1.165	1.153	0.943	0.913	0.952	0.894	28.5	38.8	33	37.6	12.9	34	13.7	33.4	37.3	24.3
Q8XB79	Restriction-modification system protein HsdS OS=Escherichia coli O157:H7 OX=83334 GN=hsdS PE=4 SV=1	20	9	11	9	584	66.1	5.39	165	9	0.931	1.006	1.007	1.007	1.095	1.03	1.046	0.884	0.931	1.062	322.7	414.1	319.9	410.2	129.4	324.2	162.3	345.1	389.3	308.1
A0A384LI49	Uncharacterized protein OS=Escherichia coli O157:H7 OX=83334 GN=yeaF PE=4 SV=1	21	4	8	4	248	27.8	5.85	214	4	0.86	1.006	0.757	0.984	0.864	0.978	1.125	0.983	1.112	1.331	119.9	166.7	96.7	161.3	41.1	123.8	70.2	154.5	187.1	155.5
P0A928	Nucleoside-specific channel-forming protein Tsx OS=Escherichia coli O157:H7 OX=83334 GN=tsx PE=3 SV=1	33	6	11	6	294	33.6	5.33	391	6	1.101	1.007	0.97	0.99	0.796	0.72	0.815	1.368	1.296	0.938	135.9	147.7	109.7	143.6	33.5	80.7	45	190.2	193	97
Q8X9H1	Acyl-CoA esterase OS=Escherichia coli O157:H7 OX=83334 GN=ybfF PE=4 SV=1	15	3	4	3	254	28.5	6.34	119	3	0.82	1.007	1.166	1.29	1.162	0.86	1.161	0.936	0.646	0.953	44.5	64.9	58	82.3	21.5	42.4	28.2	57.2	42.3	43.3
Q8X8J6	3'-5' ssDNA/RNA exonuclease TatD OS=Escherichia coli O157:H7 OX=83334 GN=tatD PE=3 SV=2	16	4	4	4	264	29.6	5.48	86	4	0.965	1.008	1.091	1.046	1.168	1.002	1.05	0.918	0.843	0.909	291.4	361.8	302	371.6	120.3	275	142	312.3	307.3	229.9
B5YXQ0	Undecaprenyl phosphate-alpha-4-amino-4-deoxy-L-arabinose arabinosyl transferase OS=Escherichia coli O157:H7 (strain EC4115 / EHEC) OX=444450 GN=arnT PE=3 SV=1	3	1	1	1	550	62.5	8.9	46	1	0.758	1.011	1.099	1.44	2.293	0.79	0.702	0.501	0.782	0.626	9.4	14.9	12.5	21	9.7	8.9	3.9	7	11.7	6.5
Q8X862	Aminodeoxychorismate synthase subunit II OS=Escherichia coli O157:H7 OX=83334 GN=pabA PE=4 SV=1	9	1	1	1	187	20.8	6.61	0	1	1.003	1.011	0.831	0.897	1.181	0.903	1.554	0.884	0.965	0.769	13.7	16.4	10.4	14.4	5.5	11.2	9.5	13.6	15.9	8.8
B5YXE1	ATP synthase subunit c OS=Escherichia coli O157:H7 (strain EC4115 / EHEC) OX=444450 GN=atpE PE=3 SV=1	20	2	3	2	79	8.3	4.61	52	2	1.054	1.011	1.142	1.07	1.008	0.955	0.878	0.987	1.057	0.839	283.6	323.5	281.7	338.6	92.5	233.5	105.8	299.2	343.3	189.1
Q8XDJ7	Endo-type membrane-bound lytic murein transglycosylase A OS=Escherichia coli O157:H7 OX=83334 GN=emtA PE=3 SV=2	7	2	2	2	203	22.2	9.13	50	2	0.939	1.012	1.104	1.087	1.11	1.015	1.047	0.837	0.832	1.017	62.5	80.1	67.4	85.1	25.2	61.4	31.2	62.8	66.8	56.7
B5YW91	L-seryl-tRNA(Sec) selenium transferase OS=Escherichia coli O157:H7 (strain EC4115 / EHEC) OX=444450 GN=selA PE=3 SV=1	34	16	19	16	463	50.6	6.48	357	16	0.998	1.013	1.054	0.956	1.119	1.166	0.875	0.971	0.975	0.873	439.8	530.5	425.8	495.3	168.2	466.8	172.6	481.9	518.3	322.2
B5YZ28	Protein FdhE OS=Escherichia coli O157:H7 (strain EC4115 / EHEC) OX=444450 GN=fdhE PE=3 SV=1	31	9	12	9	309	34.7	5.19	220	9	0.977	1.013	1.036	1.153	0.957	0.964	1.044	1.064	0.916	0.875	366.3	451.4	355.8	508.2	122.4	328.2	175.2	449.4	414.2	274.7
A0A0M4JL69	Beta-lactamase OS=Escherichia coli O157:H7 str. EC10 OX=996639 GN=ampC PE=3 SV=1	3	1	1	1	377	41.5	8.73	0	1	0.936	1.014	1.095	0.995	0.814	0.941	1.012	1.206	0.836	1.153	21.9	28.2	23.5	27.4	6.5	20	10.6	31.8	23.6	22.6
A0A384L934	DNA polymerase III, delta subunit OS=Escherichia coli O157:H7 OX=83334 GN=holA PE=4 SV=1	6	2	2	2	343	38.7	6.99	38	2	0.906	1.015	0.829	1.036	1.138	0.944	1.165	1.052	1.046	0.869	43.4	57.8	36.4	58.4	18.6	41.1	25	56.8	60.5	34.9
P0AAG7	Multidrug resistance-like ATP-binding protein MdlB OS=Escherichia coli O157:H7 OX=83334 GN=mdlB PE=3 SV=1	2	1	1	1	593	65.2	6.02	28	1	0.913	1.015	0.88	0.931	1.575	0.955	0.817	0.895	1.127	0.891	36.2	47.8	32	43.4	21.3	34.4	14.5	40	53.9	29.6
B5YT84	3-hydroxydecanoyl-[acyl-carrier-protein] dehydratase OS=Escherichia coli O157:H7 (strain EC4115 / EHEC) OX=444450 GN=fabA PE=3 SV=1	39	7	13	7	172	19	6.57	265	7	1.076	1.016	1.051	1.065	0.801	0.715	0.925	1.415	1.141	0.795	666.2	747.8	596.5	775.6	169.2	402.1	256.4	987.1	852.8	412.5
P66682	Ribonuclease T OS=Escherichia coli O157:H7 OX=83334 GN=rnt PE=3 SV=1	20	4	4	4	215	23.5	5.39	93	4	0.986	1.017	0.98	0.944	0.96	1.204	0.881	0.998	1.017	1.013	141.9	173.9	129.2	159.7	47.1	157.3	56.7	161.7	176.5	122.1
A0A0H3PVF7	Acyl-CoA thioesterase I OS=Escherichia coli O157:H7 (strain EC869) OX=478008 GN=tesA PE=4 SV=1	23	4	6	4	207	23.4	7.58	145	4	0.886	1.018	0.929	0.936	1.157	1.111	1.133	1.01	0.926	0.892	65.3	89.2	62.8	81.1	29.1	74.4	37.4	83.9	82.4	55.1
P0A7G0	S-adenosylmethionine:tRNA ribosyltransferase-isomerase OS=Escherichia coli O157:H7 OX=83334 GN=queA PE=3 SV=1	16	4	4	4	356	39.4	5.24	0	4	1.022	1.018	0.921	1.043	0.955	1.015	1.13	1.08	0.918	0.897	136.8	161.9	113	164.1	43.6	123.4	67.7	162.8	148.3	100.6
A0A0H3PZ86	Sulfate-binding protein OS=Escherichia coli O157:H7 (strain EC869) OX=478008 GN=sbp PE=4 SV=1	32	11	17	11	329	36.7	7.15	341	11	0.959	1.018	1.027	1.024	1.042	1.136	0.948	0.981	0.864	1.001	403.9	509.5	396.4	506.8	149.7	434.3	178.6	465.6	438.8	352.9
P67589	Tryptophan--tRNA ligase OS=Escherichia coli O157:H7 OX=83334 GN=trpS PE=3 SV=1	27	11	24	11	334	37.4	6.74	556	11	1.052	1.019	1.035	1.053	1.05	1.055	0.91	1.054	0.977	0.795	507.9	584.8	458	597.7	172.9	462.5	196.8	573.6	569.4	321.7
A0A0H3PHR6	L-2-hydroxyglutarate dehydrogenase OS=Escherichia coli O157:H7 (strain EC869) OX=478008 GN=lhgD PE=3 SV=1	1	1	1	1	422	46	8.37	20	1	0.69	1.019	0.91	1.037	0.733	1.096	0.757	0.74	2.113	0.905	16.3	28.6	19.7	28.8	5.9	23.5	8	19.7	60.2	17.9
A0A0H3PLE9	Peptidase, S49 (Protease IV) family OS=Escherichia coli O157:H7 (strain EC869) OX=478008 GN=sohB PE=4 SV=1	32	9	9	9	349	39.4	9.23	154	9	1.022	1.019	1.148	1.115	0.999	0.892	0.915	1.042	0.891	0.956	359.2	425.4	369.8	460.8	119.7	284.8	144	412.5	377.8	281.5
B5YZD4	Protein translocase subunit SecA OS=Escherichia coli O157:H7 (strain EC4115 / EHEC) OX=444450 GN=secA PE=3 SV=1	47	38	72	37	901	101.9	5.64	1902	38	0.979	1.02	1.043	1.054	1.052	0.996	0.98	1.02	0.887	0.968	1651.2	2045.9	1613.4	2092.2	605.6	1527.1	740.6	1940.1	1805.1	1367.8
P0A8D8	O-acetyl-ADP-ribose deacetylase OS=Escherichia coli O157:H7 OX=83334 GN=ymdB PE=3 SV=1	47	6	7	6	177	18.9	5.72	130	6	1.043	1.021	0.939	1.068	0.414	1.059	1.07	1.257	0.892	1.237	88	102.3	72.6	105.9	11.9	81.1	40.4	119.5	90.8	87.4
P0AFP8	GTP cyclohydrolase 1 type 2 homolog OS=Escherichia coli O157:H7 OX=83334 GN=ybgI PE=3 SV=1	34	6	9	6	247	26.9	5.19	337	6	0.991	1.022	1.012	0.968	1.037	1.15	0.957	1.233	0.784	0.847	237.3	290.9	222.2	272.7	84.7	250.2	102.6	332.7	226.5	170
B5YY03	Protein ViaA OS=Escherichia coli O157:H7 (strain EC4115 / EHEC) OX=444450 GN=viaA PE=3 SV=1	2	1	1	1	483	55.9	6.49	28	1	0.887	1.022	1.095	1.223	1.072	1.01	0.909	0.925	1.001	0.857	25.7	35.2	29.1	41.7	10.6	26.6	11.8	30.2	35	20.8
A0A0H3PL04	Sensor histidine kinase BaeS OS=Escherichia coli O157:H7 (strain EC869) OX=478008 GN=baeS PE=4 SV=1	4	2	2	2	467	52	7.37	54	2	0.96	1.022	1.041	1.067	1.007	0.999	1.001	0.995	0.972	0.937	94.2	119.2	93.7	123.1	33.7	89.1	44	110	115.1	77
A0A0H3PUP1	Fimbrial usher family protein OS=Escherichia coli O157:H7 (strain EC869) OX=478008 GN=ECH7EC869_4871 PE=3 SV=1	5	5	5	5	883	96.6	6.24	88	5	1.088	1.023	1.211	1.254	0.923	0.651	0.843	0.881	1.08	1.045	287.9	321.6	293.6	390	83.3	156.5	99.8	262.6	344.7	231.5
P0A990	Beta sliding clamp OS=Escherichia coli O157:H7 OX=83334 GN=dnaN PE=3 SV=1	24	8	10	8	366	40.6	5.39	204	8	0.993	1.024	1.059	1.063	0.957	1.146	0.922	1.038	0.937	0.862	215.6	264.4	210.9	271.5	70.9	226	89.6	254	245.5	156.8
Q8X613	Transcriptional regulatory protein ZraR OS=Escherichia coli O157:H7 OX=83334 GN=zraR PE=3 SV=1	4	2	2	2	441	48.4	5.74	84	2	0.919	1.024	1.103	0.958	1.046	1.269	0.841	1.011	0.968	0.863	74.7	98.9	82.2	91.6	29	93.7	30.6	92.6	95	58.8
P0ABI1	ATP-dependent Clp protease ATP-binding subunit ClpA OS=Escherichia coli O157:H7 OX=83334 GN=clpA PE=3 SV=1	34	27	37	27	758	84.2	6.32	957	27	1.035	1.024	1.028	1.03	1.049	1.127	0.888	1.083	0.873	0.864	1087.3	1278.4	990.7	1272.6	376.1	1075.7	417.7	1282.1	1107.2	760.2
A0A0H3PML8	C-terminal processing peptidase OS=Escherichia coli O157:H7 (strain EC869) OX=478008 GN=prc PE=3 SV=1	26	18	28	18	680	76.3	6.55	437	18	1.009	1.024	1.009	1.019	0.993	1.09	0.965	1.048	0.887	0.955	1156.9	1395.1	1060	1373.3	388.3	1135.3	495	1354.2	1226.2	917.2
A0A3G4X777	Putative resistance protein OS=Escherichia coli O157:H7 OX=83334 GN=Z2271 PE=4 SV=1	8	2	2	2	172	19.2	6.13	21	2	0.927	1.024	0.884	0.921	1.167	1.232	1.156	0.842	0.855	0.992	58.9	77.3	51.5	68.8	25.3	71.1	32.9	60.3	65.6	52.8
A0A384L0Z6	Polyphenol oxidase OS=Escherichia coli O157:H7 OX=83334 GN=yfiH PE=3 SV=1	12	3	3	3	243	26.4	6.11	117	3	1.003	1.024	0.834	0.859	1.008	1.267	0.87	0.962	1.153	1.019	99.2	120.3	75.6	99.8	34	113.8	38.5	107.2	137.5	84.4
B5Z3G5	Iron-sulfur cluster repair protein YtfE OS=Escherichia coli O157:H7 (strain EC4115 / EHEC) OX=444450 GN=ytfE PE=3 SV=1	8	2	2	2	220	24.8	5.47	29	2	0.865	1.024	0.877	1.112	0.754	1.159	0.948	1.182	1.037	1.042	32.6	45.9	30.3	49.3	9.7	39.7	16	50.2	47.2	32.9
Q8X5U9	UvrABC system protein A OS=Escherichia coli O157:H7 OX=83334 GN=uvrA PE=3 SV=1	32	28	38	28	940	103.8	6.64	828	28	1.026	1.025	1.095	1.09	1.064	1.025	0.858	0.962	0.954	0.901	1035.8	1229.3	1013.8	1294.1	366.3	939.6	388	1094	1162.5	762.4
A0A152ABM3	Putative repressor protein encoded within prophage CP-933O OS=Escherichia coli O157:H7 OX=83334 GN=Z2090 PE=4 SV=1	17	3	3	3	212	22.6	6.14	66	3	0.982	1.025	1.018	1.02	1.017	1.095	0.946	0.873	1.004	1.021	89.5	111	85	109.3	31.6	90.6	38.6	89.6	110.4	77.9
Q8XED0	Macrolide export ATP-binding/permease protein MacB OS=Escherichia coli O157:H7 OX=83334 GN=macB PE=3 SV=1	2	1	1	1	648	70.7	6.49	31	1	0.934	1.025	0.842	1.165	1.093	0.954	0.786	1.076	0.948	1.178	17.8	23.2	14.7	26.1	7.1	16.5	6.7	23.1	21.8	18.8
A0A384L0B4	UDP-sugar hydrolase (5'-nucleotidase) OS=Escherichia coli O157:H7 OX=83334 GN=ushA PE=3 SV=1	31	17	25	17	550	60.7	5.71	557	17	1.03	1.026	1.049	1.038	0.892	1.034	0.99	0.939	1.031	0.972	737.8	873.2	688.9	873.9	217.9	672.5	317.6	758.1	890.7	583.2
P64425	Zinc transport protein ZntB OS=Escherichia coli O157:H7 OX=83334 GN=zntB PE=3 SV=1	6	2	2	2	327	36.6	5.35	41	2	1.006	1.027	1.188	1.173	1.218	0.863	0.94	0.786	0.865	0.934	57.6	69.9	62.4	79	23.8	44.9	24.1	50.7	59.8	44.8
A0A0H3PN84	Phosphoribosylglycinamide formyltransferase OS=Escherichia coli O157:H7 (strain EC869) OX=478008 GN=purN PE=3 SV=1	11	2	3	2	212	23.2	5.87	155	2	0.81	1.027	0.846	0.876	1.073	1.015	1.177	1.005	0.959	1.212	16.6	25	15.9	21.1	7.5	18.9	10.8	23.2	23.7	20.8
A0A0H3PM79	Trehalose-6-phosphate synthase OS=Escherichia coli O157:H7 (strain EC869) OX=478008 GN=otsA PE=3 SV=1	2	1	1	1	474	53.6	6.86	39	1	0.877	1.029	1.085	1.154	1.061	1.187	0.965	0.776	0.955	0.912	26.2	36.5	29.7	40.5	10.8	32.2	12.9	26.1	34.4	22.8
P0ABB6	ATP synthase subunit beta OS=Escherichia coli O157:H7 OX=83334 GN=atpD PE=3 SV=2	60	20	119	20	460	50.3	5.01	2944	20	1.014	1.029	1.012	0.981	1.004	1.071	0.953	1.067	0.95	0.919	2240.7	2700.4	2049.9	2547.3	756.3	2148.2	942.4	2654.6	2531.1	1700.7
B5Z3S9	tRNA sulfurtransferase OS=Escherichia coli O157:H7 (strain EC4115 / EHEC) OX=444450 GN=thiI PE=3 SV=1	22	12	15	12	482	55	6.73	266	12	0.937	1.029	1.026	1.173	1.038	0.976	1.024	0.925	0.913	0.96	587.1	766.3	589.5	864.6	221.8	555.4	287.2	653	690.1	504
P0AFJ6	Phosphate regulon transcriptional regulatory protein PhoB OS=Escherichia coli O157:H7 OX=83334 GN=phoB PE=3 SV=1	26	6	7	6	229	26.4	5.67	112	6	0.874	1.03	0.951	1.012	1.133	1.201	1.059	1.03	0.834	0.877	128.8	180.2	128.4	175.2	56.9	160.7	69.8	170.9	148.3	108.2
B5YZH0	Pantothenate synthetase OS=Escherichia coli O157:H7 (strain EC4115 / EHEC) OX=444450 GN=panC PE=3 SV=1	29	10	13	10	283	31.5	6.28	192	10	1.008	1.03	1.088	1.073	0.956	1.08	0.962	0.957	0.922	0.924	453.2	550.2	448.2	567	146.5	441	193.6	484.9	500	347.9
A0A384LAE2	Putative cytochrome C peroxidase (EC 1.11.1) OS=Escherichia coli O157:H7 OX=83334 GN=yhjA PE=4 SV=1	33	15	24	15	465	51.5	6.4	591	15	1.007	1.031	1.124	1.037	1.116	1.099	0.929	0.866	0.985	0.805	1027.5	1250.4	1051.1	1244	388.3	1018.3	424.5	995.5	1212.5	688.3
Q8XAR3	Poly-beta-1,6-N-acetyl-D-glucosamine N-deacetylase OS=Escherichia coli O157:H7 OX=83334 GN=pgaB PE=3 SV=1	2	2	2	2	672	77.4	6.37	30	2	0.945	1.031	0.885	0.825	1.502	1.089	1.212	0.794	0.889	0.827	69.2	89.7	59.4	71	37.5	72.4	39.7	65.5	78.5	50.7
P64176	Macrolide export protein MacA OS=Escherichia coli O157:H7 OX=83334 GN=macA PE=3 SV=1	16	6	6	6	371	40.6	8.82	182	6	0.995	1.031	1.179	1.094	1.083	0.969	0.993	0.993	0.822	0.84	219.7	270.6	238.7	284.2	81.6	194.4	98.2	247.1	219.2	155.5
B5YXR6	NADH-quinone oxidoreductase subunit N OS=Escherichia coli O157:H7 (strain EC4115 / EHEC) OX=444450 GN=nuoN PE=3 SV=1	4	2	2	2	485	52	8.47	46	2	0.829	1.032	0.912	0.879	1.194	1.317	1.149	0.681	1.114	0.893	123	181.9	124	153.4	60.4	177.4	76.3	113.8	199.4	111
P0A9E7	Fumarate and nitrate reduction regulatory protein OS=Escherichia coli O157:H7 OX=83334 GN=fnr PE=3 SV=1	14	3	3	3	250	27.9	8.09	99	3	0.864	1.032	1.024	1.268	0.891	1.02	1.189	0.971	0.81	0.932	104.4	148.1	113.4	180.1	36.7	111.9	64.3	132.1	118	94.3
P0A9D3	Glutathione S-transferase GstA OS=Escherichia coli O157:H7 OX=83334 GN=gstA PE=3 SV=1	14	2	2	2	201	22.9	6.21	25	2	1.25	1.032	1.038	1.277	0.645	0.727	1.124	0.984	0.964	0.957	15.9	15.6	12.1	19.1	2.8	8.4	6.4	14.1	14.8	10.2
A0A3G4X4C5	Uncharacterized protein OS=Escherichia coli O157:H7 OX=83334 GN=yhjD PE=4 SV=1	2	1	1	1	337	37.9	9.73	0	1	0.664	1.034	0.687	0.795	1.43	1.518	1.203	0.631	1.228	0.81	40.7	75.3	38.6	57.3	29.9	84.5	33	43.6	90.8	41.6
Q8XBE0	Succinyl-diaminopimelate desuccinylase OS=Escherichia coli O157:H7 OX=83334 GN=dapE PE=3 SV=1	21	6	6	6	375	41.2	5.52	224	6	0.978	1.036	0.954	0.818	1.298	1.073	1.017	0.938	0.936	0.952	106.3	133.8	95	104.5	48.1	105.9	49.5	114.9	122.8	86.7
A0A384KU73	Putrescine-binding periplasmic protein OS=Escherichia coli O157:H7 OX=83334 GN=potD PE=3 SV=1	42	15	25	15	348	38.8	5.39	539	15	0.96	1.037	0.956	1.011	0.949	1.139	0.929	1.056	1.036	0.929	767.7	985.5	701	950.5	258.8	827.9	332.8	951.6	999.6	622.2
P0ABZ8	Chaperone SurA OS=Escherichia coli O157:H7 OX=83334 GN=surA PE=1 SV=1	41	17	26	16	428	47.3	6.98	480	17	1.047	1.037	1.011	1.001	0.908	0.955	1.02	1.106	0.955	0.96	783.7	922.9	694	881	231.9	649.1	341.8	933.1	862.5	601.7
Q8XED8	23S rRNA (uracil(1939)-C(5))-methyltransferase RlmD OS=Escherichia coli O157:H7 OX=83334 GN=rlmD PE=3 SV=3	8	3	3	3	433	48.1	8.28	96	3	0.93	1.037	1.367	1.12	1.218	0.658	1.205	0.758	0.724	0.983	93.8	124.3	126.4	132.8	41.9	60.3	54.4	86.1	88.1	83
A0A0H3PS50	Thiamin/thiamin pyrophosphate ABC transporter, periplasmic thiamin/thiamin pyrophospate-binding protein OS=Escherichia coli O157:H7 (strain EC869) OX=478008 GN=thiB PE=4 SV=1	8	2	2	2	327	36.2	7.2	21	2	0.883	1.038	1.348	1.118	0.903	0.893	1.011	0.811	1.127	0.869	43.3	60.5	60.6	64.5	15.1	39.8	22.2	44.8	66.7	35.7
A0A384LNB8	Putative single-stranded DNA binding protein OS=Escherichia coli O157:H7 OX=83334 GN=ssbW PE=4 SV=1	13	1	1	1	122	13.8	4.49	24	1	0.803	1.038	0.807	1.013	1.178	1.125	1.322	1.069	0.771	0.875	11.4	17.5	10.5	16.9	5.7	14.5	8.4	17.1	13.2	10.4
P0A7M4	50S ribosomal protein L28 OS=Escherichia coli O157:H7 OX=83334 GN=rpmB PE=3 SV=2	54	7	19	7	78	9	11.41	212	7	1.103	1.039	0.883	1.029	0.815	1.146	0.915	1.055	1.062	0.953	740.2	828.7	543.6	812	186.7	698.6	275.1	798.3	860.1	535.9
Q8X623	Cyclopropane fatty acyl phospholipid synthase OS=Escherichia coli O157:H7 OX=83334 GN=cfa PE=4 SV=1	18	6	8	6	382	43.9	6.05	190	6	1.051	1.04	1.069	1.056	0.969	1.192	0.951	0.909	0.979	0.784	113.6	133.5	105.9	134.1	35.7	117	46	110.7	127.6	71
A0A0H3JIE3	Putative phage protein OS=Escherichia coli O157:H7 OX=83334 GN=ECs_1617 PE=4 SV=1	11	1	1	1	56	6.5	11.37	19	1	0.95	1.04	1.46	1.253	1.181	0.644	1.276	0.608	0.639	0.949	27.6	35.9	38.9	42.8	11.7	17	16.6	19.9	22.4	23.1
O85343	Phosphomannomutase OS=Escherichia coli O157:H7 OX=83334 GN=manB PE=3 SV=1	34	16	21	16	456	50.3	6.15	325	16	1.018	1.041	1.031	0.999	1.063	1.085	0.926	0.976	1	0.86	597.6	726.2	555.1	689.9	212.9	578.4	243.4	645.9	708	422.8
P0AG01	ECA polysaccharide chain length modulation protein OS=Escherichia coli O157:H7 OX=83334 GN=wzzE PE=1 SV=2	26	8	11	8	348	39.5	6.65	129	8	0.978	1.041	1.057	1.005	1.176	1.011	0.949	0.881	1.015	0.888	251.8	318.5	249.4	304.2	103.3	236.4	109.4	255.6	315.2	191.6
A0A0H3PMG6	Acetyltransferase component of pyruvate dehydrogenase complex OS=Escherichia coli O157:H7 (strain EC869) OX=478008 GN=aceF PE=3 SV=1	56	31	90	31	630	66.1	5.17	2112	31	1.021	1.041	1.081	1.092	0.947	0.956	0.965	0.944	1.048	0.905	2235.2	2706.7	2168.2	2810.8	706.8	1900.3	945.5	2327.2	2766.1	1659.6
A0A0H3JR41	Glycerol dehydrogenase, (NAD) OS=Escherichia coli O157:H7 OX=83334 GN=gldA PE=4 SV=1	38	12	25	12	380	40	4.98	619	12	1.039	1.042	1.068	1.081	1.239	1.075	0.9	1.021	0.78	0.755	815.4	971.9	768.4	997.8	331.9	766.8	316.2	903.4	739.3	496.4
A0A0H3PSX3	Single-stranded-DNA-specific exonuclease RecJ OS=Escherichia coli O157:H7 (strain EC869) OX=478008 GN=recJ PE=4 SV=1	9	5	5	5	577	63.3	5.47	167	5	0.999	1.042	1.004	1.04	0.984	1.06	0.933	0.962	1.006	0.971	218.2	270.3	200.9	267	73.3	210.3	91.2	236.7	265.1	177.6
P0A7L5	50S ribosomal protein L20 OS=Escherichia coli O157:H7 OX=83334 GN=rplT PE=3 SV=2	58	10	13	10	118	13.5	11.47	182	10	1.081	1.042	0.961	1.236	0.768	0.817	1.005	1.006	0.837	1.247	823.3	942.9	670.4	1106.7	199.5	564.6	342.5	863.1	768.5	794.9
A0A384KMU3	Uncharacterized protein OS=Escherichia coli O157:H7 OX=83334 GN=rtn PE=4 SV=1	2	1	1	1	518	58.5	6.55	0	1	1.091	1.044	0.965	1.173	0.789	0.857	1.299	0.823	1.211	0.746	22.7	25.8	18.4	28.7	5.6	16.2	12.1	19.3	30.4	13
Q8X7G9	Psp operon transcriptional activator OS=Escherichia coli O157:H7 OX=83334 GN=pspF PE=4 SV=2	6	3	3	3	325	36.9	5.87	37	3	0.939	1.044	1.04	1.256	1.096	1.068	0.917	0.956	0.849	0.836	91.7	121.2	93.1	144.2	36.5	94.7	40.1	105.2	100	68.4
Q8X9Z2	UDP-N-acetylmuramoyl-L-alanyl-D-glutamate--2,6-diaminopimelate ligase OS=Escherichia coli O157:H7 OX=83334 GN=murE PE=3 SV=3	26	11	16	11	495	53.4	5.66	408	11	0.97	1.045	0.979	0.935	1.092	1.183	0.962	0.974	0.997	0.864	408.4	522.7	377.7	462.6	156.8	452.5	181.2	461.9	506.6	304.5
Q7BSW8	Catalase-peroxidase 2 OS=Escherichia coli O157:H7 OX=83334 GN=katG2 PE=3 SV=1	30	17	26	17	736	81.7	6.4	706	17	1.021	1.045	1.056	1.127	1.027	1.041	0.897	0.957	0.93	0.897	427.4	520	405.4	554.9	146.7	395.7	168.1	451.5	469.9	314.6
P0AAK6	Electron transport protein HydN OS=Escherichia coli O157:H7 OX=83334 GN=hydN PE=3 SV=1	15	3	3	3	175	19	7.91	72	3	1.085	1.045	1.483	1.381	0.828	0.627	0.871	1	0.779	0.901	43.4	49.7	54.4	65	11.3	22.8	15.6	45.1	37.6	30.2
A0A0H3PT54	L-asparaginase 2 OS=Escherichia coli O157:H7 (strain EC869) OX=478008 GN=ansB_1 PE=3 SV=1	45	15	26	15	348	36.8	6.04	601	15	1.056	1.045	1.141	1.108	0.961	0.9	0.987	0.944	0.766	1.093	992.3	1166.5	983.3	1224.6	308	767.9	415.3	999.3	868.1	860.2
A0A0H3JGS7	Putative transcriptional regulator OS=Escherichia coli O157:H7 OX=83334 GN=ybiH PE=4 SV=1	10	2	2	2	227	25.4	6.33	41	2	0.968	1.046	1.1	1.096	1.012	1.083	0.904	1.021	0.895	0.874	71.5	91.8	74.5	95.2	25.5	72.7	29.9	85	79.8	54.1
A0A0H3JIZ3	Aromatic amino acid biosynthesis and transport regulon transcriptional regulator OS=Escherichia coli O157:H7 OX=83334 GN=tyrR PE=4 SV=1	15	9	11	8	513	57.7	5.78	212	9	1.098	1.046	1.089	1.12	0.933	0.943	0.954	0.96	0.98	0.879	359.9	407.2	327.2	431.5	104.3	280.6	139.9	354.5	387.4	241.3
A0A0H3JHP2	Lipopolysaccharide core heptose(I) kinase OS=Escherichia coli O157:H7 OX=83334 GN=waaP PE=3 SV=1	16	4	5	4	268	31.4	9.6	80	4	1.039	1.047	1.121	1.117	1.018	0.947	1.055	0.845	0.859	0.951	76.3	91.4	75.5	96.5	25.5	63.2	34.7	69.9	76.1	58.5
A0A384KMT7	Succinate dehydrogenase iron-sulfur subunit OS=Escherichia coli O157:H7 OX=83334 GN=sdhB PE=3 SV=1	51	13	40	13	238	26.8	6.73	782	13	0.961	1.048	0.971	1.083	0.968	1.085	0.916	1.135	1.042	0.791	1006.5	1304.4	932.7	1334.2	345.8	1031.9	429.4	1340.2	1317	694.1
Q8X515	Flagellar motor switch protein FliM OS=Escherichia coli O157:H7 OX=83334 GN=fliM PE=3 SV=2	6	2	2	2	334	37.9	5.85	35	2	0.928	1.048	1.086	1.093	1.115	1.139	0.802	0.972	1.006	0.812	53.2	71.4	57.1	73.7	21.8	59.3	20.6	62.8	69.6	39
B5YUC5	dCTP deaminase OS=Escherichia coli O157:H7 (strain EC4115 / EHEC) OX=444450 GN=dcd PE=3 SV=1	32	6	8	6	193	21.2	5.91	235	6	0.981	1.048	1.129	1.079	1.005	1	1.01	0.921	0.786	1.039	239.8	304.4	252.9	310	83.8	222	110.5	253.7	231.8	212.7
P0ACV1	Lipid A biosynthesis lauroyltransferase OS=Escherichia coli O157:H7 OX=83334 GN=lpxL PE=3 SV=1	11	3	3	3	306	35.4	9.77	43	3	0.842	1.049	1.083	1.179	2.31	0.57	0.88	0.503	0.876	0.709	15.6	23.1	18.4	25.7	14.6	9.6	7.3	10.5	19.6	11
B5YZX3	N-acetylmuramic acid 6-phosphate etherase OS=Escherichia coli O157:H7 (strain EC4115 / EHEC) OX=444450 GN=murQ PE=3 SV=1	6	1	1	1	298	31.1	5.95	37	1	1.172	1.049	1.188	1.138	1.072	0.824	0.668	1.077	1.068	0.744	14.1	15	13.1	16.1	4.4	9	3.6	14.6	15.5	7.5
P0A8F6	Uridine kinase OS=Escherichia coli O157:H7 OX=83334 GN=udk PE=3 SV=1	30	5	11	5	213	24.3	6.87	207	5	0.892	1.049	1.013	1.109	0.947	0.996	1.122	1.009	0.919	0.944	131.8	184.1	137.2	192.6	47.7	133.7	74.2	168	163.8	116.8
P0A3L9	Thymidine kinase OS=Escherichia coli O157:H7 OX=83334 GN=tdk PE=3 SV=1	40	5	6	5	205	23.4	6.67	204	5	1.099	1.049	0.891	1.13	0.784	1.035	1.124	1.016	0.827	1.044	76	86.2	56.5	91.9	18.5	65	34.8	79.2	69	60.5
P0AFW3	Ribosome modulation factor OS=Escherichia coli O157:H7 OX=83334 GN=rmf PE=3 SV=1	47	3	3	3	55	6.5	10.86	85	3	1.013	1.05	1.009	0.704	1.082	1.463	0.634	1.204	1.135	0.707	109.3	134.6	99.8	89.3	39.8	143.4	30.6	146.4	147.7	63.9
A0A0H3JI26	Glyoxalase OS=Escherichia coli O157:H7 OX=83334 GN=yhbL PE=3 SV=1	40	7	11	7	220	23.4	4.84	257	7	1.013	1.051	1.063	1.039	0.924	1.051	0.896	1.122	0.945	0.896	242.7	299.2	233.4	292.8	75.5	228.6	96.1	302.8	273.1	179.9
B5YVS5	UPF0176 protein YceA OS=Escherichia coli O157:H7 (strain EC4115 / EHEC) OX=444450 GN=yceA PE=3 SV=1	13	4	4	4	350	39.7	6.7	54	4	1.002	1.051	1.026	1.091	1.1	0.93	0.954	0.963	0.844	1.038	52.1	64.9	48.9	66.7	19.5	43.9	22.2	56.4	52.9	45.2
A0A0H3Q106	Uncharacterized protein OS=Escherichia coli O157:H7 (strain EC869) OX=478008 GN=ECH7EC869_0572 PE=4 SV=1	7	2	2	1	237	26.8	5.33	30	2	0.825	1.051	0.877	0.756	0.884	1.299	1.076	1.056	1.127	1.048	15.6	23.6	15.2	16.8	5.7	22.3	9.1	22.5	25.7	16.6
P0A6F7	60 kDa chaperonin OS=Escherichia coli O157:H7 OX=83334 GN=groL PE=3 SV=2	70	32	200	32	548	57.3	4.94	6334	32	0.962	1.052	1.05	0.992	1.004	1.146	0.976	1.026	0.86	0.931	4752.8	6178.6	4756	5767.2	1692.2	5145.7	2159.8	5715.2	5129.7	3854.6
A0A384KUW9	3-methyladenine DNA glycosylase I OS=Escherichia coli O157:H7 OX=83334 GN=tag PE=4 SV=1	6	1	1	1	187	21.1	6.96	0	1	0.782	1.052	1.522	1.141	1.332	0.685	1.146	0.735	0.657	0.947	26.5	42.4	47.3	45.5	15.4	21.1	17.4	28.1	26.9	26.9
Q8X8E0	NAD-dependent protein deacylase OS=Escherichia coli O157:H7 OX=83334 GN=cobB PE=3 SV=3	43	7	7	7	273	30.9	7.64	162	7	1.033	1.053	2.149	1.504	1.09	0.498	0.92	0.532	0.522	0.699	58.9	71.4	112.4	100.9	21.2	25.8	23.5	34.2	35.9	33.4
Q8XD57	Lysine--tRNA ligase OS=Escherichia coli O157:H7 OX=83334 GN=lysS PE=3 SV=3	51	25	48	15	505	57.6	5.24	921	25	1.028	1.053	1.074	0.982	1.166	1.051	0.876	0.979	0.939	0.853	856.3	1042.3	820.3	961.9	331.3	794.9	326.7	918.6	943.5	595
Q8X8X5	DNA polymerase III subunit alpha OS=Escherichia coli O157:H7 OX=83334 GN=dnaE PE=3 SV=1	6	6	6	6	1160	129.8	5.34	183	6	0.841	1.053	1.032	0.997	1.105	1.163	1.02	0.923	0.979	0.886	64.5	95.9	72.5	89.9	28.9	81	35	79.7	90.5	56.9
A0A0H3PR16	RecBCD enzyme subunit RecC OS=Escherichia coli O157:H7 (strain EC869) OX=478008 GN=recC PE=3 SV=1	3	4	4	4	1122	128.7	4.97	90	4	0.987	1.053	1.028	0.984	1.081	0.942	1	0.888	1.073	0.964	121	153.4	115.5	141.9	45.2	104.9	54.9	122.7	158.7	99
B5YX17	Ubiquinone biosynthesis O-methyltransferase OS=Escherichia coli O157:H7 (strain EC4115 / EHEC) OX=444450 GN=ubiG PE=3 SV=1	18	3	5	3	240	26.6	6.6	121	3	0.844	1.054	1.284	1.622	1.216	0.763	1.01	0.641	0.726	0.841	29.1	43.2	40.6	65.8	14.3	23.9	15.6	24.9	30.2	24.3
P0A6U7	Ribosomal RNA small subunit methyltransferase G OS=Escherichia coli O157:H7 OX=83334 GN=rsmG PE=3 SV=1	32	6	7	6	207	23.4	6.54	165	6	1.066	1.054	1.191	1.183	0.965	1.045	0.871	0.984	0.745	0.896	157.1	184.7	160.9	205	48.5	139.9	57.5	163.5	132.6	110.7
A0A0H3JFG5	Ribonuclease D OS=Escherichia coli O157:H7 OX=83334 GN=rnd PE=3 SV=2	8	3	3	3	371	42.2	5.31	58	3	1.068	1.054	0.927	0.966	1.048	0.913	0.973	1.262	0.888	0.901	122.9	144.1	97.7	130.6	41.1	95.4	50.1	163.6	123.3	86.8
A0A0H3PFV1	Flagellar M-ring protein OS=Escherichia coli O157:H7 (strain EC869) OX=478008 GN=fliF PE=3 SV=1	8	4	5	4	552	60.7	6.92	115	4	1.036	1.055	1.21	1.123	1.209	0.966	0.722	1.164	0.832	0.683	84.9	102.8	90.9	108.2	33.8	71.9	26.5	107.5	82.3	46.9
P0AFA3	Nitrate/nitrite sensor protein NarX OS=Escherichia coli O157:H7 OX=83334 GN=narX PE=3 SV=1	7	4	4	4	598	67	6.73	77	4	0.935	1.055	1.197	1.208	1.076	0.95	0.917	0.787	1.048	0.825	98.9	132.6	116	150.2	38.8	91.2	43.4	93.8	133.7	73.1
P69409	Transcriptional regulatory protein RcsB OS=Escherichia coli O157:H7 OX=83334 GN=rcsB PE=3 SV=1	42	9	10	9	216	23.7	7.47	142	9	1.107	1.055	1.172	1.133	0.88	0.95	0.94	0.944	0.922	0.897	309	349.8	299.9	371.8	83.8	240.8	117.5	296.8	310.5	209.7
A0A0H3PIY9	Chemotaxis protein CheA OS=Escherichia coli O157:H7 (strain EC869) OX=478008 GN=cheA PE=4 SV=1	17	9	11	9	652	71.2	4.84	307	9	0.995	1.057	1.136	1.039	1.08	1.072	0.848	0.989	0.959	0.827	298.9	377.3	312.8	367	110.7	292.6	114	334.7	347.6	208.2
Q8X5R3	Oxidoreductase OS=Escherichia coli O157:H7 OX=83334 GN=yhiN PE=4 SV=1	3	1	1	1	400	43.7	6.24	24	1	1.09	1.057	0.752	0.838	1.228	1.213	0.894	1.109	0.878	0.941	17.7	20.4	11.2	16	6.8	17.9	6.5	20.3	17.2	12.8
A0A0H3JPC3	Glycerate kinase I OS=Escherichia coli O157:H7 OX=83334 GN=garK PE=3 SV=2	2	1	1	1	381	39.1	5.06	32	1	0.998	1.057	0.88	1.03	0.985	1.009	1.031	0.978	1.043	0.989	31.8	40	25.7	38.6	10.7	29.2	14.7	35.1	40.1	26.4
Q8XDV1	Aldolase OS=Escherichia coli O157:H7 OX=83334 GN=ydjI PE=4 SV=1	26	6	8	6	278	30.8	5.29	153	6	1.01	1.058	1.002	1.118	1.023	1.086	1.103	0.987	0.823	0.791	151.1	188.1	137.4	196.7	52.2	147.6	73.9	166.4	148.6	99.1
Q8XEJ6	Nuclease SbcCD subunit C OS=Escherichia coli O157:H7 OX=83334 GN=sbcC PE=3 SV=1	6	7	7	7	1047	118.4	5.73	186	7	0.989	1.059	1.078	1.021	0.994	1.079	0.988	0.956	0.944	0.894	290.3	369.3	290	352.6	99.5	287.6	129.8	316.1	334.4	219.8
B5YZ87	Bis(5'-nucleosyl)-tetraphosphatase, symmetrical OS=Escherichia coli O157:H7 (strain EC4115 / EHEC) OX=444450 GN=apaH PE=3 SV=1	10	3	3	3	282	31.5	5.3	56	3	1.063	1.059	1.205	1.208	0.921	0.894	0.889	0.956	0.903	0.902	139.5	165.1	144.9	186.3	41.2	106.5	52.2	141.3	143	99.1
B5YZP0	Tryptophan synthase alpha chain OS=Escherichia coli O157:H7 (strain EC4115 / EHEC) OX=444450 GN=trpA PE=3 SV=1	24	6	6	6	268	28.7	5.92	189	6	1.014	1.06	0.977	1.39	1.049	1.027	0.744	0.885	0.977	0.877	102.9	127.8	90.9	165.8	36.3	94.6	33.8	101.2	119.6	74.5
Q8XA93	Alpha-2-macroglobulin OS=Escherichia coli O157:H7 OX=83334 GN=yfhM PE=3 SV=1	17	25	27	25	1653	181.3	5.35	611	25	0.979	1.06	1.148	1.096	1.146	0.939	0.943	0.877	0.933	0.88	766.9	986.6	824.4	1010.1	306.2	668.6	330.8	774.6	881.8	577.5
Q8XAT6	ATP-dependent DNA helicase Rep OS=Escherichia coli O157:H7 OX=83334 GN=rep PE=3 SV=2	7	5	5	4	673	77.1	6.95	79	5	0.849	1.061	1.07	1.135	1.108	1.134	1.116	0.721	0.839	0.968	138	204.9	159.4	216.8	61.4	167.4	81.2	132	164.5	131.8
A0A0H3PJX8	Phage integrase family protein OS=Escherichia coli O157:H7 (strain EC869) OX=478008 GN=ECH7EC869_3162 PE=3 SV=1	2	1	1	1	392	45.7	9.57	0	1	0.956	1.062	0.984	0.932	1.433	1.017	0.779	0.858	1.111	0.867	26.6	35.1	25.1	30.5	13.6	25.7	9.7	26.9	37.3	20.2
A0A2Z6FAY2	Adherence factor, Efa1 homolog OS=Escherichia coli O157:H7 str. Sakai OX=386585 GN=ECs_p63 PE=4 SV=1	1	3	3	3	3169	361.8	7.14	32	3	0.982	1.062	1.075	1.195	1.002	0.801	0.961	1.008	0.754	1.16	66.7	85.7	66.9	95.4	23.2	49.4	29.2	77.1	61.8	66
P67037	Phenylalanine--tRNA ligase alpha subunit OS=Escherichia coli O157:H7 OX=83334 GN=pheS PE=3 SV=1	52	16	27	16	327	36.8	6.2	587	16	1.036	1.063	1.04	1.037	0.982	1.064	0.871	1.033	0.963	0.911	591.2	721	544	695.8	191.2	551.8	222.4	664.3	663.2	435.5
Q8X8J3	Ribosomal large subunit pseudouridine synthase C OS=Escherichia coli O157:H7 OX=83334 GN=rluC PE=3 SV=1	24	9	9	9	319	36	9.85	131	9	1.042	1.063	1.15	1.157	0.729	0.907	0.93	1.116	0.981	0.925	210.4	255.1	212.8	274.7	50.2	166.3	84.1	254	239	156.4
P60241	RNA polymerase-associated protein RapA OS=Escherichia coli O157:H7 OX=83334 GN=rapA PE=3 SV=2	22	22	26	22	968	109.7	5.17	395	22	1.028	1.063	1.165	1.176	1.016	0.887	0.925	0.831	0.975	0.934	690.6	848.4	717.3	929	232.7	541.5	278.3	629.3	790.5	525.6
P0AEY7	Modulator of drug activity B OS=Escherichia coli O157:H7 OX=83334 GN=mdaB PE=1 SV=1	36	6	6	6	193	21.9	6.29	153	6	1.087	1.064	1.231	1.162	0.947	0.701	0.859	1.174	1.069	0.707	175	203.6	181.8	220	52	102.6	61.9	213.1	207.7	95.4
A0A0H3PTK3	Heme chaperone HemW OS=Escherichia coli O157:H7 (strain EC869) OX=478008 GN=ECH7EC869_0599 PE=3 SV=1	2	1	1	1	378	42.5	5.67	26	1	1.085	1.064	1.16	1.063	0.866	1.024	0.91	0.975	0.902	0.951	30.1	35.1	29.5	34.7	8.2	25.8	11.3	30.5	30.2	22.1
A0A384KCP1	Glutamate synthase, small subunit OS=Escherichia coli O157:H7 OX=83334 GN=gltD PE=4 SV=1	27	10	12	10	472	52	5.62	359	10	0.975	1.064	1.027	1.031	0.998	0.99	1.025	0.937	0.952	1.001	279.4	362.4	269.8	347.6	97.6	257.7	131.5	302.7	329.3	240.3
P0A9J7	Ribokinase OS=Escherichia coli O157:H7 OX=83334 GN=rbsK PE=3 SV=1	24	8	9	8	309	32.3	5.08	201	8	0.996	1.064	1.147	1.089	0.815	1.056	0.934	0.984	0.854	1.061	262.5	333.2	277.2	337.5	73.3	252.8	110.2	292.3	271.7	234.3
Q8X4G6	Uncharacterized protein YobH OS=Escherichia coli O157:H7 OX=83334 GN=yobH PE=3 SV=1	20	1	1	1	79	8.6	9.01	46	1	0.808	1.065	0.472	0.698	0.81	2.001	0.663	1.2	1.442	0.841	19.6	30.7	10.5	19.9	6.7	44.1	7.2	32.8	42.2	17.1
Q8X8H1	DNA polymerase I OS=Escherichia coli O157:H7 OX=83334 GN=polA PE=3 SV=1	23	21	33	21	928	103.1	5.58	702	21	1.022	1.065	1.153	1.167	1.079	0.943	0.924	0.859	0.94	0.849	1121.7	1389.4	1159.9	1505.9	403.8	940.6	454	1062	1245	780.2
P58388	3-mercaptopyruvate sulfurtransferase OS=Escherichia coli O157:H7 OX=83334 GN=sseA PE=3 SV=2	29	7	13	7	281	30.8	4.69	247	7	0.967	1.066	1.12	1.014	1.133	1.142	0.907	0.922	0.864	0.866	653.2	856.3	693.6	805.5	261.2	701.2	274.3	702.5	704.3	490.1
P58319	Low specificity L-threonine aldolase OS=Escherichia coli O157:H7 OX=83334 GN=ltaE PE=3 SV=1	34	11	16	11	333	36.5	6.19	361	11	0.983	1.066	1.11	1.111	1.015	1.027	0.884	0.996	0.922	0.887	335.8	432.8	347.5	446	118.2	318.7	135.1	383.3	379.9	253.8
Q8XA13	LPS-assembly protein LptD OS=Escherichia coli O157:H7 OX=83334 GN=lptD PE=3 SV=1	38	25	34	25	784	89.6	5.16	884	25	1.034	1.066	1.09	0.985	1.16	0.839	0.929	0.891	1.108	0.897	811.6	994.4	784.2	908.9	310.6	598.1	326.5	788	1049.5	589.6
Q8VWE6	Probable HTH-type transcriptional regulator LrhA OS=Escherichia coli O157:H7 OX=83334 GN=lrhA PE=3 SV=1	3	1	1	1	312	34.5	5.39	33	1	0.996	1.066	1.058	0.829	1.102	0.943	1.054	0.822	1.195	0.934	22.8	29	22.2	22.3	8.6	19.6	10.8	21.2	33	17.9
Q8XAY6	Transcriptional regulator LsrR OS=Escherichia coli O157:H7 OX=83334 GN=lsrR PE=3 SV=1	26	7	7	7	317	33.8	6.4	171	7	0.986	1.067	1.09	1.107	0.997	1.027	1.012	0.97	0.881	0.863	203.6	261.7	206.2	268.6	70.2	192.6	93.5	225.5	219.5	149.2
P0AEB4	D-alanyl-D-alanine carboxypeptidase DacA OS=Escherichia coli O157:H7 OX=83334 GN=dacA PE=3 SV=1	36	14	23	14	403	44.4	8.28	352	14	0.944	1.067	1.048	1.115	1.029	0.926	1.084	0.827	0.883	1.078	689.7	926.4	701.3	957.5	256.2	614.1	354.3	680.2	778.1	659.3
Q8XDU5	Two-component system sensor histidine kinase BasS OS=Escherichia coli O157:H7 OX=83334 GN=basS PE=4 SV=2	11	5	5	5	366	41.3	6.61	86	5	1.179	1.068	1.108	1.042	0.579	1.078	0.615	1.209	1.308	0.814	48.4	52.1	41.7	50.3	8.1	40.2	11.3	55.9	64.8	28
Q8XDA0	Endopeptidase La OS=Escherichia coli O157:H7 OX=83334 GN=ycbZ PE=3 SV=1	18	9	10	9	586	65.8	4.78	291	9	0.907	1.068	1.052	1.122	1.166	1.012	1.125	0.748	0.982	0.818	119.8	167.6	127.3	174.1	52.5	121.3	66.5	111.2	156.4	90.5
A0A3G4WYL7	Flagellar FliJ protein OS=Escherichia coli O157:H7 OX=83334 GN=fliJ PE=3 SV=1	5	1	1	1	147	17.3	8.13	19	1	1.083	1.069	2.339	1.633	1.152	0.357	1.087	0.37	0.261	0.649	83.2	97.6	164.8	147.6	30.2	24.9	37.4	32	24.2	41.8
P61891	Malate dehydrogenase OS=Escherichia coli O157:H7 OX=83334 GN=mdh PE=3 SV=1	44	12	42	6	312	32.3	5.77	1587	12	1.05	1.069	1.169	1.119	1.019	0.978	0.851	0.912	0.95	0.884	1235.6	1494.5	1260.2	1548.3	408.7	1044.6	448.4	1208.6	1348.3	870.8
A0A0H3PT44	Uncharacterized protein OS=Escherichia coli O157:H7 (strain EC869) OX=478008 GN=ECH7EC869_0901 PE=4 SV=1	4	4	4	4	1266	138.8	5.69	97	4	0.904	1.071	1.2	1.118	1.086	0.937	1.072	0.754	0.992	0.864	94.2	132.6	114.6	137	38.6	88.7	50	88.5	124.7	75.4
Q8X647	Pyridoxine/pyridoxamine 5'-phosphate oxidase OS=Escherichia coli O157:H7 OX=83334 GN=pdxH PE=3 SV=1	43	9	14	9	218	25.5	9.16	342	9	1.029	1.072	1.02	1.028	0.989	1.119	0.887	1.038	0.978	0.84	471.9	584.5	429	554.5	154.7	466.3	182.1	536.3	541.3	322.9
B5Z397	DNA mismatch repair protein MutS OS=Escherichia coli O157:H7 (strain EC4115 / EHEC) OX=444450 GN=mutS PE=3 SV=1	20	15	17	15	853	95.2	5.5	477	15	0.979	1.072	1.111	1.096	1.066	1.011	0.969	0.846	0.987	0.864	463.7	603.1	482.5	610.2	172.2	434.8	205.4	451.3	564.1	342.6
P0ACR6	Uncharacterized HTH-type transcriptional regulator YeiE OS=Escherichia coli O157:H7 OX=83334 GN=yeiE PE=3 SV=1	3	1	1	1	293	32.7	6.54	50	1	0.741	1.073	1.542	1.075	1.314	0.867	0.937	0.719	1.005	0.727	12.9	22.2	24.6	22	7.8	13.7	7.3	14.1	21.1	10.6
P58067	Beta-hexosaminidase OS=Escherichia coli O157:H7 OX=83334 GN=nagZ PE=3 SV=1	26	9	14	9	341	37.6	6.13	201	9	0.976	1.073	1.082	1.092	1.004	1.069	1.024	0.923	0.899	0.858	385.5	503.5	391.7	507.1	135.2	383.5	181.1	410.7	428.4	283.7
P60908	Histidine--tRNA ligase OS=Escherichia coli O157:H7 OX=83334 GN=hisS PE=3 SV=2	50	18	40	18	424	47	5.91	920	18	1.008	1.073	1.138	1.092	1.016	1.062	0.946	0.889	0.875	0.902	664	839.9	687.2	846	228.3	635.4	278.9	659.9	695.7	497.8
A0A0H3PQG5	Sugar-phosphatase, YfbT OS=Escherichia coli O157:H7 (strain EC869) OX=478008 GN=yfbT PE=4 SV=1	19	4	4	4	216	23	5.99	100	4	1.173	1.073	1.141	1.24	0.838	0.82	0.837	1.032	0.903	0.943	67.3	73.1	60	83.6	16.4	42.7	21.5	66.7	62.5	45.3
Q8XE05	6-phospho-beta-glucosidase OS=Escherichia coli O157:H7 OX=83334 GN=chbF PE=3 SV=1	4	2	2	2	450	50.4	6.33	25	2	0.932	1.073	1.207	1.051	1.171	0.833	1.06	0.797	0.919	0.957	53.2	72.8	63.2	70.6	22.8	43.2	27.1	51.3	63.3	45.8
P0AEF2	DNA replication protein DnaC OS=Escherichia coli O157:H7 OX=83334 GN=dnaC PE=3 SV=1	6	2	2	2	245	27.9	8.98	47	2	1.059	1.074	0.942	1.22	1.002	0.911	1.055	1.035	0.946	0.757	47.1	56.8	38.4	63.8	15.2	36.8	21	51.9	50.8	28.2
P0A8F9	UvrABC system protein B OS=Escherichia coli O157:H7 OX=83334 GN=uvrB PE=3 SV=2	21	13	16	13	673	76.2	5.24	225	13	1.044	1.074	1.133	1.07	1.004	0.987	0.905	0.896	0.918	0.97	251.3	307.1	250.1	302.9	82.4	215.8	97.5	243.1	266.5	195.6
B5YYG0	Probable intracellular septation protein A OS=Escherichia coli O157:H7 (strain EC4115 / EHEC) OX=444450 GN=yciB PE=3 SV=1	11	3	3	3	179	20.8	9.64	49	3	0.911	1.075	1.053	0.772	0.938	0.975	1.107	0.794	1.342	1.033	49.3	69.1	52.2	49.1	17.3	47.9	26.8	48.4	87.6	46.8
A0A0H3PW23	Alanine--tRNA ligase OS=Escherichia coli O157:H7 (strain EC869) OX=478008 GN=alaS PE=3 SV=1	52	41	78	41	876	96	5.81	1852	41	0.993	1.076	1.066	1.053	1.02	0.992	0.929	0.946	1.037	0.888	2319.3	2986.4	2283.4	2892.5	812.9	2106.4	972.2	2491.3	2925.1	1737.3
B5Z0C4	Glucose-6-phosphate isomerase OS=Escherichia coli O157:H7 (strain EC4115 / EHEC) OX=444450 GN=pgi PE=3 SV=1	40	20	50	20	549	61.5	6.29	839	20	1.047	1.077	1.105	1.099	1.128	1	0.891	0.924	1.011	0.719	1233.4	1507.4	1193	1522.1	453.3	1070.1	470.2	1226.9	1437	709.7
P0AFB6	Sensory histidine kinase/phosphatase NtrB OS=Escherichia coli O157:H7 OX=83334 GN=glnL PE=3 SV=1	5	2	2	2	349	38.5	5.66	27	2	1.137	1.077	0.869	0.938	0.928	0.961	1.072	0.969	0.966	1.084	32.7	36.8	22.9	31.7	9.1	25.1	13.8	31.4	33.5	26.1
P0A6K8	Phosphopentomutase OS=Escherichia coli O157:H7 OX=83334 GN=deoB PE=3 SV=1	48	14	36	14	407	44.3	5.29	802	14	1.102	1.078	1.085	1.064	0.917	1.012	0.928	0.972	0.954	0.889	813.8	946.2	734.7	924.4	231	679.2	306.9	809.3	850	550.1
P0A8N6	Lysine--tRNA ligase, heat inducible OS=Escherichia coli O157:H7 OX=83334 GN=lysU PE=3 SV=2	59	30	108	20	505	57.8	5.24	2150	30	1.027	1.079	1.108	1.093	1.094	1.054	0.858	0.961	0.917	0.811	2841	3547.3	2809.4	3555.7	1032.4	2648.1	1062.8	2994.9	3060.5	1880.9
P0AES7	DNA gyrase subunit B OS=Escherichia coli O157:H7 OX=83334 GN=gyrB PE=3 SV=2	32	27	41	27	804	89.9	6.06	830	27	1.035	1.079	1.159	1.111	1.007	0.951	0.924	0.985	0.816	0.934	1840	2278.3	1887.9	2322.1	610.5	1535.1	735	1973.5	1749.6	1389.9
B5YXB0	tRNA modification GTPase MnmE OS=Escherichia coli O157:H7 (strain EC4115 / EHEC) OX=444450 GN=mnmE PE=3 SV=1	14	6	7	6	454	49.2	5.02	181	6	0.946	1.079	1.048	1.02	0.961	1.137	0.952	0.982	0.926	0.95	272	368.7	276.1	344.9	94.2	296.8	122.5	318	321.2	228.8
P0A925	Phosphatidylglycerophosphatase B OS=Escherichia coli O157:H7 OX=83334 GN=pgpB PE=3 SV=1	6	2	2	2	254	29	10.13	26	2	1.133	1.08	1.403	1.166	1.008	0.663	0.905	0.702	1.068	0.871	86.7	98.2	98.4	104.9	26.3	46.1	31	60.5	98.6	55.8
B5Z457	Adenosine deaminase OS=Escherichia coli O157:H7 (strain EC4115 / EHEC) OX=444450 GN=add PE=3 SV=1	31	8	12	8	333	36.4	5.5	432	8	1.102	1.08	1.236	1.306	0.919	0.947	0.783	0.959	0.76	0.907	149.1	173.6	153.3	207.7	42.4	116.4	47.4	146.1	124	102.8
A0A0H3PSW1	Transporter, monovalent cation:proton antiporter-2 family OS=Escherichia coli O157:H7 (strain EC869) OX=478008 GN=ECH7EC869_4347 PE=3 SV=1	9	4	4	4	558	59.4	5.02	96	4	1.003	1.08	1.144	0.842	1.01	0.902	1.032	0.887	1.076	1.023	116.2	148.6	121.4	114.7	39.9	94.9	53.5	115.8	150.3	99.2
A0A384KU55	Uncharacterized protein OS=Escherichia coli O157:H7 OX=83334 GN=Z2809 PE=4 SV=1	31	9	10	9	326	36.4	5.25	349	9	0.942	1.081	1.129	1.214	1.047	1.103	0.846	0.935	0.872	0.832	224.8	306.4	247	340.5	85.2	238.9	90.3	251.2	251	166.2
A0A0H3PSD9	Outer membrane protein TolC OS=Escherichia coli O157:H7 (strain EC869) OX=478008 GN=tolC PE=4 SV=1	42	17	29	17	493	53.7	5.66	955	17	1.051	1.081	1.164	1.187	0.868	0.806	0.873	1.056	0.953	0.96	581.7	711	590.4	772.5	163.9	404.9	216.3	658.1	636.6	444.9
A0A0H3JH39	DNA gyrase subunit A OS=Escherichia coli O157:H7 OX=83334 GN=gyrA PE=1 SV=1	33	31	50	31	875	96.9	5.2	1004	31	0.99	1.082	1.146	1.113	1.054	0.974	0.96	0.886	0.91	0.886	1311.7	1703.9	1392.5	1734.3	476.7	1172.2	569.5	1323	1455.8	983.4
Q8X739	Sensor protein PhoQ OS=Escherichia coli O157:H7 OX=83334 GN=phoQ PE=3 SV=3	3	2	2	2	486	55.3	5.96	29	2	0.855	1.082	1.04	1.135	1.135	0.969	1.03	0.871	0.96	0.923	63.6	95.7	70.9	99.3	28.8	65.5	34.3	73	86.2	57.5
P0AD67	Peptidoglycan D,D-transpeptidase MrdA OS=Escherichia coli O157:H7 OX=83334 GN=mrdA PE=3 SV=1	12	6	6	6	633	70.8	8.82	140	6	0.958	1.083	1.046	1.09	1.109	0.945	0.974	0.779	1.031	0.983	101.8	136.7	101.9	136.2	40.2	91.2	46.3	93.3	132.2	87.5
A0A384L0C2	Antitermination protein Q homolog of cryptic prophage CP-933M OS=Escherichia coli O157:H7 OX=83334 GN=Z1345 PE=4 SV=1	3	1	1	1	273	30.7	8.68	0	1	1.074	1.083	0.896	1.014	1.069	1.011	0.84	0.99	1.038	0.986	74.5	89.3	57	82.7	25.3	63.7	26.1	77.4	86.9	57.3
Q8X684	Transcriptional repressor of the lac operon OS=Escherichia coli O157:H7 OX=83334 GN=lacI PE=4 SV=2	3	1	1	1	360	38.5	6.65	21	1	1.175	1.083	1.152	1.195	0.702	0.774	0.844	0.955	0.961	1.159	53.5	58.6	48.1	64	10.9	32	17.2	49	52.8	44.2
P0AFG7	Dihydrolipoyllysine-residue succinyltransferase component of 2-oxoglutarate dehydrogenase complex OS=Escherichia coli O157:H7 OX=83334 GN=sucB PE=1 SV=2	41	16	37	16	405	44	5.81	1036	16	1	1.085	1.122	1.025	0.96	1.104	0.905	1.021	0.993	0.785	968.2	1248.9	996.3	1167.3	317.1	971.5	392.3	1114.7	1160.7	636.5
Q8X676	Uncharacterized protein OS=Escherichia coli O157:H7 OX=83334 GN=ydgA PE=4 SV=1	41	17	28	17	502	54.7	5.17	589	17	1.014	1.085	1.119	1.106	0.956	1.013	0.915	0.957	0.986	0.85	687.7	873.9	695.3	881.9	221.2	623.7	277.6	730.9	806.4	483
B5YZP1	Tryptophan synthase beta chain OS=Escherichia coli O157:H7 (strain EC4115 / EHEC) OX=444450 GN=trpB PE=3 SV=1	20	8	10	8	397	43	6.09	210	8	1.034	1.085	1.124	1.419	0.933	0.86	0.901	0.797	0.957	0.889	234.3	292.2	233.4	377.9	72.1	177	91.4	203.5	261.7	168.8
Q8XDZ7	Excinuclease cho OS=Escherichia coli O157:H7 OX=83334 GN=cho PE=3 SV=1	2	1	1	1	295	33.7	8.79	32	1	0.832	1.085	0.996	1.111	1.295	1.09	1.007	0.829	0.855	0.9	44.3	68.6	48.6	69.5	23.5	52.7	24	49.7	54.9	40.1
P63342	Inner membrane transport protein YqeG OS=Escherichia coli O157:H7 OX=83334 GN=yqeG PE=3 SV=1	2	1	1	1	409	45.1	9.1	0	1	0.98	1.085	1.047	1.362	0.829	0.76	1.447	0.63	0.883	0.977	29.8	39.2	29.2	48.7	8.6	21	19.7	21.6	32.4	24.9
B5YZ40	L-rhamnose isomerase OS=Escherichia coli O157:H7 (strain EC4115 / EHEC) OX=444450 GN=rhaA PE=3 SV=1	6	3	3	3	419	47.2	5.68	28	3	0.957	1.086	0.876	0.996	1.34	1.246	0.819	1.001	0.918	0.762	68.7	92.6	57.6	84	32.8	81.2	26.3	80.9	79.5	45.8
Q8XBM2	Inorganic triphosphatase OS=Escherichia coli O157:H7 OX=83334 GN=ygiF PE=4 SV=1	39	18	18	18	433	48.4	6.21	320	18	1.038	1.086	1.059	1.125	0.961	1.108	0.873	1.015	0.929	0.807	427.9	532	400.1	545.3	135.1	414.7	161.1	471.3	462.3	278.7
A0A2Z6FL91	Uncharacterized protein OS=Escherichia coli O157:H7 OX=83334 GN=ECs_5703 PE=4 SV=1	37	5	10	5	151	17.5	5.71	145	5	1.005	1.086	1	1.041	0.879	1.156	0.956	0.945	1.028	0.906	127.4	163.6	116.2	155.2	38	133.1	54.3	135.1	157.3	96.2
Q8X6N1	1,6-anhydro-N-acetylmuramyl-L-alanine amidase OS=Escherichia coli O157:H7 OX=83334 GN=amiD PE=4 SV=1	3	1	1	1	276	31	7.62	38	1	1.167	1.086	1.052	0.983	0.893	0.914	0.98	1.032	0.865	1.03	32.2	35.6	26.6	31.9	8.4	22.9	12.1	32.1	28.8	23.8
B5Z3I7	Fructose-1,6-bisphosphatase class 1 OS=Escherichia coli O157:H7 (strain EC4115 / EHEC) OX=444450 GN=fbp PE=3 SV=1	35	10	17	10	332	36.7	5.83	421	10	1.029	1.087	1.195	1.161	1.022	1.058	0.841	0.922	0.906	0.779	632.3	793.6	672.8	838.1	214.1	590	231.2	638.3	671.2	400.9
A0A0H3PQP7	Lysophospholipase L2 OS=Escherichia coli O157:H7 (strain EC869) OX=478008 GN=pldB PE=4 SV=1	3	1	1	1	340	38.9	7.74	15	1	0.993	1.087	1.232	1.57	0.857	0.899	0.809	0.763	0.848	0.943	29.9	38.9	34	55.6	8.8	24.6	10.9	25.9	30.8	23.8
A0A0H3PV95	Uncharacterized protein OS=Escherichia coli O157:H7 (strain EC869) OX=478008 GN=ECH7EC869_5277 PE=4 SV=1	6	1	4	1	98	11.7	8.87	31	1	1.04	1.087	1.033	1.191	1.018	0.818	1.003	0.98	0.691	1.139	314.6	391	286.5	423.8	105.1	224.8	135.8	334	252.2	288.7
Q8X426	Partial putative phage tail protein encoded by prophage CP-933R OS=Escherichia coli O157:H7 OX=83334 GN=Z2346 PE=4 SV=1	3	1	1	1	177	18.9	6.58	0	1	0.842	1.089	1.197	1.065	0.953	0.972	0.918	0.944	1.158	0.862	30.3	46.6	39.5	45.1	11.7	31.8	14.8	38.3	50.3	26
Q8X9B6	Biotin carboxylase OS=Escherichia coli O157:H7 OX=83334 GN=accC PE=3 SV=1	51	23	53	23	449	49.3	7.11	1151	23	0.995	1.09	1.058	1.06	1.067	1.123	0.928	0.867	0.964	0.849	1015.8	1322.6	990.6	1272.1	371.7	1041.5	424.3	997.5	1187.3	725.8
Q8XEG0	Bifunctional protein PutA OS=Escherichia coli O157:H7 OX=83334 GN=putA PE=3 SV=2	21	23	29	23	1320	143.7	5.83	737	23	0.964	1.09	1.011	1.008	1.043	1.128	0.919	0.895	1.046	0.894	608.8	817.3	585	748.2	224.6	647	259.8	636.8	797.1	473
P61318	Outer-membrane lipoprotein carrier protein OS=Escherichia coli O157:H7 OX=83334 GN=lolA PE=3 SV=1	42	7	11	7	203	22.5	6.8	281	7	1.055	1.09	1.102	1.194	0.968	0.831	0.984	0.953	0.715	1.108	322.3	395.5	308.5	428.8	100.9	230.6	134.6	328.1	263.7	283.4
P0A6I5	Pantothenate kinase OS=Escherichia coli O157:H7 OX=83334 GN=coaA PE=3 SV=1	23	7	11	7	316	36.3	6.81	321	7	0.907	1.091	0.997	1.076	1.188	1.051	0.92	0.974	0.957	0.838	236.6	338.1	238.4	330.1	105.7	249	107.4	286.3	301	183.1
A0A0H3PPN1	Hydrolase of the alpha/beta superfamily OS=Escherichia coli O157:H7 (strain EC869) OX=478008 GN=ECH7EC869_3751 PE=4 SV=1	5	1	1	1	378	41.5	7.25	0	1	0.793	1.091	1.236	0.994	0.976	0.913	0.965	1.094	0.939	0.998	11.2	18.3	16	16.5	4.7	11.7	6.1	17.4	16	11.8
B5YT79	Ribosomal RNA large subunit methyltransferase K/L OS=Escherichia coli O157:H7 (strain EC4115 / EHEC) OX=444450 GN=rlmL PE=3 SV=1	23	17	25	17	702	78.8	8.73	464	17	1.02	1.091	1.22	1.153	0.991	0.784	1.057	0.691	0.986	1.007	624	793.2	684.3	828.9	206.8	435.4	289.5	476.2	727.4	515.8
A0A384K852	Aminotransferase OS=Escherichia coli O157:H7 OX=83334 GN=tyrB PE=3 SV=1	27	9	12	9	397	43.5	5.48	323	9	0.988	1.093	1.093	1.137	1.045	1.111	0.884	0.852	0.915	0.88	320.6	421.7	325.1	434	115.7	327.5	128.5	311.7	358.5	239.3
Q8XEC4	Phosphoenolpyruvate synthase OS=Escherichia coli O157:H7 OX=83334 GN=ppsA PE=3 SV=1	37	30	61	30	792	87.4	5.08	1104	30	1.012	1.094	1.194	1.163	1.053	1.04	0.863	0.842	0.942	0.798	1953.2	2509.8	2113.5	2641.1	693.8	1823.5	746.1	1831.6	2193.6	1289.9
Q8X6I8	4-deoxy-L-threo-5-hexosulose-uronate ketol-isomerase OS=Escherichia coli O157:H7 OX=83334 GN=kduI PE=3 SV=1	5	2	2	2	278	31.1	6.13	37	2	0.879	1.094	1.08	1.11	0.984	0.804	1.098	1.009	1.069	0.872	62.6	92.5	70.5	92.9	23.9	52	35	80.9	91.8	52
Q8XCA6	Uncharacterized protein OS=Escherichia coli O157:H7 OX=83334 GN=yicH PE=4 SV=1	12	7	7	7	569	62.3	5.63	172	7	1.037	1.094	1.091	1.172	1.07	0.971	0.844	0.879	0.917	0.924	152	190.5	146.6	201.9	53.5	129.3	55.4	145.2	162.2	113.5
Q8XDN1	GTPase HflX OS=Escherichia coli O157:H7 OX=83334 GN=hflX PE=3 SV=1	27	11	13	11	426	48.3	5.99	338	11	0.971	1.095	1.074	1.166	1.032	0.935	0.992	0.968	0.829	0.937	378.2	506.9	383.4	534.2	137.1	330.8	173	425.1	389.7	305.9
Q8X770	Two-component regulatory system response regulator rstA OS=Escherichia coli O157:H7 OX=83334 GN=rstA PE=4 SV=2	32	8	13	8	239	26.7	5.66	272	8	0.999	1.096	1.124	1.116	0.887	1.041	1.018	0.97	0.876	0.874	397.6	518.2	410.3	522.2	120.4	376.2	181.3	435.2	420.6	291.5
Q8X6H0	Putative LysR-like transcriptional regulator OS=Escherichia coli O157:H7 OX=83334 GN=Z0371 PE=3 SV=1	17	5	6	5	329	36.9	6.3	164	5	0.977	1.096	1.075	1.131	0.912	1.037	0.897	1.012	0.934	0.929	145.8	194.4	147	198.5	46.4	140.5	59.9	170.1	168.2	116.1
A0A0H3PGC0	Phage major capsid protein, HK97 family OS=Escherichia coli O157:H7 (strain EC869) OX=478008 GN=ECH7EC869_5543 PE=4 SV=1	3	1	1	1	409	45.9	5.33	33	1	0.939	1.096	1.136	1.082	0.994	0.968	0.925	0.898	0.99	0.971	31.3	43.4	34.7	42.4	11.3	29.3	13.8	33.7	39.8	27.1
Q8XCD9	Repressor of treA,B,C OS=Escherichia coli O157:H7 OX=83334 GN=treR PE=4 SV=2	8	2	2	2	315	34.6	8.43	89	2	0.912	1.097	0.947	0.873	0.847	0.607	2.133	0.582	1.384	0.618	86.1	123.1	82	96.9	27.3	52.1	90.2	61.9	157.7	48.9
P0AEX1	1-phosphofructokinase OS=Escherichia coli O157:H7 OX=83334 GN=fruK PE=3 SV=1	22	8	11	8	312	33.7	5.54	215	8	0.904	1.099	1.011	0.996	0.871	1.291	0.951	1.036	0.954	0.889	255	368.4	261.5	330.6	83.8	331	120.1	329.4	324.7	210.1
P66607	30S ribosomal protein S7 OS=Escherichia coli O157:H7 OX=83334 GN=rpsG PE=3 SV=2	46	8	12	8	156	17.6	10.3	221	8	1.036	1.099	1.088	1.131	0.989	0.921	1.132	0.943	0.699	0.963	437.2	551.2	421	561.2	142.4	353.1	213.8	448.4	355.9	340.5
P0AE71	Endoribonuclease MazF OS=Escherichia coli O157:H7 OX=83334 GN=mazF PE=3 SV=1	21	3	5	3	111	12.1	8.29	140	3	0.989	1.099	0.892	1.032	1.027	0.996	0.881	1.115	0.926	1.043	58.2	76.8	48.1	71.4	20.6	53.2	23.2	73.9	65.7	51.4
Q8XCT9	Cysteine--tRNA ligase OS=Escherichia coli O157:H7 OX=83334 GN=cysS PE=3 SV=1	25	12	16	12	461	52.2	5.57	247	12	0.985	1.1	1.191	1.236	1.04	0.954	1.022	0.78	0.867	0.826	424.4	562.9	470.4	626	152.8	373.3	197.1	378.5	450.5	297.9
Q8X7J9	Hsp70 chaperone family protein OS=Escherichia coli O157:H7 OX=83334 GN=yegD PE=4 SV=2	7	4	4	4	434	47.6	5.19	65	4	0.955	1.102	1.135	1.128	1.099	0.871	1.071	0.767	0.917	0.956	228.1	312.6	248.4	316.7	89.5	189	114.5	206.4	264.1	191.3
A0A0H3PV94	Beta-ketoacyl synthase OS=Escherichia coli O157:H7 (strain EC869) OX=478008 GN=ECH7EC869_1452 PE=3 SV=1	10	3	4	3	409	44.1	5.41	61	3	1.046	1.102	1.008	1.035	0.94	0.941	0.912	0.916	1.137	0.963	100.5	125.8	88.8	116.9	30.8	82.1	39.2	99.1	131.8	77.5
A0A0H3JKH3	Uncharacterized protein OS=Escherichia coli O157:H7 OX=83334 GN=yebT PE=4 SV=2	2	1	1	1	877	95	6.09	36	1	1.046	1.102	0.913	1.292	1	0.973	0.693	0.984	0.989	1.009	13.5	16.9	10.8	19.6	4.4	11.4	4	14.3	15.4	10.9
P0AFS4	Dihydromonapterin reductase OS=Escherichia coli O157:H7 OX=83334 GN=folM PE=3 SV=1	8	3	3	3	240	26.3	7.99	21	3	1.101	1.103	1.084	1.188	0.733	0.94	0.795	1.042	1.25	0.762	100.9	120.1	91	128	22.9	78.2	32.6	107.6	138.2	58.5
B0LBN5	Intimin (Fragment) OS=Escherichia coli O157:H7 OX=83334 GN=eae PE=4 SV=1	4	4	4	4	917	99.8	8.65	68	4	0.968	1.103	1.123	1.32	0.883	0.887	0.9	0.939	0.996	0.88	67.5	91.4	71.8	108.2	21	56.2	28.1	73.8	83.8	51.4
A0A0H3PQZ3	Lon protease OS=Escherichia coli O157:H7 (strain EC869) OX=478008 GN=lon PE=2 SV=1	46	32	58	32	799	89.1	6.39	1207	32	1.054	1.104	1.14	1.16	0.975	0.939	0.902	0.888	0.963	0.874	1905	2370.1	1887.9	2465.6	601.1	1541.4	730	1809.1	2099.6	1322.6
Q8XDZ8	Lipopolysaccharide core heptose(II)-phosphate phosphatase OS=Escherichia coli O157:H7 OX=83334 GN=ais PE=3 SV=1	16	3	3	3	200	22.3	9.03	128	3	1.079	1.105	0.914	1.008	0.93	0.893	1.086	1.136	0.856	0.993	186.1	226.3	144.4	204.4	54.7	139.9	83.8	220.7	178	143.4
A0A0H3PQ28	Phosphatase YbhA OS=Escherichia coli O157:H7 (strain EC869) OX=478008 GN=ybhA PE=4 SV=1	13	3	3	3	306	34	6.04	57	3	0.897	1.107	1.094	1.064	0.899	1.052	0.988	0.979	1.046	0.873	15.2	22.3	17	21.2	5.2	16.2	7.5	18.7	21.4	12.4
Q8X787	Transcriptional repressor OS=Escherichia coli O157:H7 OX=83334 GN=mlc PE=4 SV=1	7	3	3	3	406	44.3	6.23	84	3	1.092	1.107	1.221	1.084	0.952	0.885	0.944	0.807	0.966	0.942	83.4	100.5	85.5	97.4	24.8	61.4	32.3	69.5	89.1	60.3
B5YRM2	Cyclic pyranopterin monophosphate synthase OS=Escherichia coli O157:H7 (strain EC4115 / EHEC) OX=444450 GN=moaC PE=3 SV=1	37	5	9	5	161	17.5	7.11	222	5	0.958	1.108	1.038	0.981	0.995	1.174	0.922	1.028	0.888	0.908	87.8	120.7	87.2	105.7	31.1	97.7	37.8	106.1	98.2	69.7
P65809	Uncharacterized protein YgeY OS=Escherichia coli O157:H7 OX=83334 GN=ygeY PE=3 SV=1	41	15	20	15	403	44.8	4.96	356	15	1.027	1.109	1.039	0.94	1.003	1.08	0.902	1.063	1.02	0.816	574.5	737.5	532.8	618.5	191.4	549.1	226	670.3	688.8	382.4
P0A706	Translation initiation factor IF-2 OS=Escherichia coli O157:H7 OX=83334 GN=infB PE=3 SV=1	59	57	105	57	890	97.3	6.07	1838	57	1.002	1.11	1.12	1.118	0.977	0.932	1.022	0.957	0.82	0.942	2900.2	3815.7	2969.4	3804.9	964.1	2449	1323.6	3120.3	2864.5	2282.2
B5YZB8	Ribosomal RNA small subunit methyltransferase H OS=Escherichia coli O157:H7 (strain EC4115 / EHEC) OX=444450 GN=rsmH PE=3 SV=1	29	10	11	10	313	34.9	6.46	278	10	0.963	1.11	1.202	1.059	1.056	0.954	1.056	0.94	0.675	0.984	393.3	538.9	450.1	508.6	147.1	353.8	193.1	432.6	332.8	336.7
A0A0H3JFX0	Uncharacterized protein OS=Escherichia coli O157:H7 OX=83334 GN=ECs_1664 PE=4 SV=1	29	5	8	5	194	21.4	7.46	253	5	1.077	1.111	1.112	1.093	0.909	0.914	0.948	1.011	0.908	0.916	298.4	365.8	282.3	356	85.9	230.1	117.6	315.6	303.6	212.6
A0A384KAK4	Formate dehydrogenase OS=Escherichia coli O157:H7 OX=83334 GN=fdhF PE=3 SV=1	28	18	21	18	715	79.4	6.32	534	18	0.972	1.112	1.177	1.119	1.12	0.971	0.861	0.829	1.037	0.801	810	1101.5	899.1	1096.8	318.4	734.8	321.3	778.4	1042.5	559
A0A0H3PNZ1	Paraquat-inducible protein B OS=Escherichia coli O157:H7 (strain EC869) OX=478008 GN=pqiB PE=4 SV=1	17	11	11	11	546	60.4	8.09	209	11	1.034	1.113	1.107	0.985	1.078	0.943	0.998	0.848	0.968	0.925	411	526.1	403.4	460.7	146.2	340.7	177.7	380	464.3	308
B5YXD8	ATP synthase subunit alpha OS=Escherichia coli O157:H7 (strain EC4115 / EHEC) OX=444450 GN=atpA PE=3 SV=1	60	27	78	27	513	55.2	6.13	2059	27	1.02	1.114	1.169	1.143	1.016	1.01	0.877	0.898	0.947	0.805	1705.8	2213.4	1792.2	2247.5	579.6	1534.5	656.4	1691.2	1909.5	1127.4
B5YWE0	Orotate phosphoribosyltransferase OS=Escherichia coli O157:H7 (strain EC4115 / EHEC) OX=444450 GN=pyrE PE=3 SV=1	20	4	5	4	213	23.5	5.48	184	4	0.998	1.114	0.941	1.048	0.982	1.115	0.845	1.037	0.949	0.97	105.5	140	91.2	130.3	35.4	107.1	40	123.5	121.1	85.9
B5YVS9	N-methyl-L-tryptophan oxidase OS=Escherichia coli O157:H7 (strain EC4115 / EHEC) OX=444450 GN=solA PE=3 SV=1	18	6	8	6	372	40.8	5.27	194	6	1	1.115	0.978	0.938	0.978	1.052	1.038	1.015	0.9	0.985	186.7	247.5	167.5	206	62.3	178.4	86.8	213.6	202.9	154.1
P0A8I6	tRNA (guanine-N(7)-)-methyltransferase OS=Escherichia coli O157:H7 OX=83334 GN=trmB PE=3 SV=1	8	2	3	2	239	27.3	6.92	42	2	0.914	1.115	1.153	0.777	1.278	0.866	1.14	0.845	0.891	1.021	56.6	82.1	65.5	56.6	27	48.7	31.6	59	66.6	53
B5Z0Y6	Dual-specificity RNA methyltransferase RlmN OS=Escherichia coli O157:H7 (strain EC4115 / EHEC) OX=444450 GN=rlmN PE=3 SV=1	35	15	19	15	384	43.1	6.99	406	15	1.03	1.116	1.096	1.088	0.9	0.88	0.954	0.975	1.017	0.945	701.8	903.3	684.4	872	209.2	544.6	290.9	748.4	836.3	539.4
Q8XBS2	Citrate lyase beta chain (Acyl lyase subunit) OS=Escherichia coli O157:H7 OX=83334 GN=citE PE=3 SV=2	22	9	10	9	307	33.6	5.74	173	9	1.013	1.117	1.114	1.058	1.045	1.106	1.012	0.972	0.741	0.823	245.8	322	247.9	301.9	86.5	243.7	109.9	265.8	216.9	167.2
A0A0H3PR82	Formate hydrogenlyase, subunit E OS=Escherichia coli O157:H7 (strain EC869) OX=478008 GN=hycE PE=4 SV=1	32	15	17	15	576	65.7	6.6	377	15	0.977	1.117	1.088	1.197	1.018	1.025	0.903	0.847	0.98	0.847	414.3	562.9	423.2	597.2	147.2	395	171.5	405	501.6	300.9
Q8X5X7	3-dehydroquinate dehydratase OS=Escherichia coli O157:H7 OX=83334 GN=aroD PE=3 SV=1	46	10	10	10	252	27.5	5.5	212	10	0.929	1.117	0.956	1.101	1.053	1.057	1.102	0.902	0.926	0.857	208.5	298	196.8	290.7	80.6	215.5	110.7	228.2	250.9	161.2
A0A0H3JGC9	Phage repressor protein CI OS=Escherichia coli O157:H7 OX=83334 GN=ECs_2766 PE=4 SV=2	20	5	5	5	214	23.2	8.03	135	5	0.981	1.117	1.171	1.052	0.943	0.985	1.058	0.956	0.879	0.858	174.3	236	190.8	219.8	57.2	159.1	84.2	191.4	188.5	127.8
A0A384LHG0	Geranyltranstransferase (Farnesyldiphosphate synthase) OS=Escherichia coli O157:H7 OX=83334 GN=ispA PE=3 SV=1	23	7	7	7	299	32.1	5.41	148	7	1.03	1.117	1.179	1.221	0.903	0.904	0.979	0.917	0.88	0.87	388	500.2	407.3	541.2	116.1	309.4	165.1	389.3	400.1	274.5
Q8X941	ATP-binding component of molybdate transport system OS=Escherichia coli O157:H7 OX=83334 GN=modF PE=4 SV=2	4	2	2	2	494	54.9	5.8	60	2	0.974	1.118	1.037	1.158	1.149	0.992	0.915	1.008	0.933	0.717	78	106.4	76.2	109.1	31.4	72.2	32.8	91	90.2	48.1
Q8X7Z1	Putative ATP-binding component of a transport system OS=Escherichia coli O157:H7 OX=83334 GN=ybhF PE=4 SV=2	4	3	3	3	583	63.7	5.68	64	3	1.019	1.118	1.639	1.468	1.085	0.691	0.984	0.64	0.584	0.773	115.6	150.8	170.5	195.9	42	71.2	50	81.8	80	73.5
B5YZR8	Exoribonuclease 2 OS=Escherichia coli O157:H7 (strain EC4115 / EHEC) OX=444450 GN=rnb PE=3 SV=1	27	17	28	17	644	72.4	5.74	510	17	0.981	1.119	1.06	1.026	1.146	1.082	1.015	0.823	0.912	0.836	619.1	839.5	613.5	761.3	246.8	620.4	286.7	585.6	695	442.2
P64452	Uncharacterized lipoprotein YdcL OS=Escherichia coli O157:H7 OX=83334 GN=ydcL PE=3 SV=1	9	2	3	2	222	24.4	8.32	115	2	0.998	1.119	1.091	1.042	0.951	1.022	0.973	0.943	0.89	0.971	134.4	179.2	134.7	165.1	43.7	125	58.7	143.1	144.7	109.6
A0A0H3PPX8	Ribonucleoside-diphosphate reductase OS=Escherichia coli O157:H7 (strain EC869) OX=478008 GN=nrdA PE=3 SV=1	42	30	44	30	761	85.7	6.18	916	30	1.009	1.119	1.09	1.074	1.03	0.823	1.02	0.746	1.113	0.975	1331.8	1754.2	1319.1	1666.3	463.8	986.6	602.6	1109.2	1772.6	1077.3
Q8X8K7	LacI family transcriptional repressor OS=Escherichia coli O157:H7 OX=83334 GN=ycjW PE=4 SV=1	6	2	2	2	332	36.2	5.8	70	2	1.083	1.12	1.261	1.314	0.945	0.824	0.952	0.876	0.788	0.837	93.8	115.3	100.1	133.8	27.9	64.8	36.9	85.5	82.3	60.7
Q8X814	Plays structural role in maturation of all 3 hydrogenases OS=Escherichia coli O157:H7 OX=83334 GN=hypE PE=1 SV=2	24	6	7	6	322	33.7	5.1	183	6	1.004	1.12	1.332	1.361	0.878	0.868	0.807	0.877	0.909	0.845	179.3	237.6	218	285.7	53.5	140.8	64.5	176.4	195.8	126.4
A0A0H3PWN1	Helicase family protein OS=Escherichia coli O157:H7 (strain EC869) OX=478008 GN=ECH7EC869_5290 PE=4 SV=1	18	18	22	18	952	108.8	5.8	451	18	0.974	1.12	1.183	1.265	1.045	0.925	0.89	0.87	0.87	0.86	708.9	968.4	789.5	1082.6	259.3	611.2	289.9	713.2	764.1	524.1
B5Z3R0	Mannonate dehydratase OS=Escherichia coli O157:H7 (strain EC4115 / EHEC) OX=444450 GN=uxuA PE=3 SV=1	26	10	12	10	394	44.8	5.6	308	10	1.036	1.12	1.151	1.104	0.909	0.99	0.917	1.031	0.855	0.887	323.1	414.8	329.1	404.7	96.7	280.3	128	362.1	321.5	231.7
Q8XE12	Catalase OS=Escherichia coli O157:H7 OX=83334 GN=katE PE=3 SV=2	3	3	3	3	753	84.1	5.78	49	3	0.955	1.121	1.184	1.184	1.041	0.835	0.93	1.068	0.84	0.842	106.2	148.2	120.7	154.9	39.5	84.4	46.3	133.9	112.7	78.5
P0ADG8	Inosine-5'-monophosphate dehydrogenase OS=Escherichia coli O157:H7 OX=83334 GN=guaB PE=3 SV=1	63	24	56	24	488	52	6.42	1308	24	1.029	1.121	1.007	0.962	1.006	1.183	0.944	0.927	0.933	0.89	1087.8	1408	975.9	1195.5	362.7	1136.2	446.7	1104	1189.9	787.8
P63633	Glutamate racemase OS=Escherichia coli O157:H7 OX=83334 GN=murI PE=3 SV=1	12	3	3	1	285	31.1	5.26	51	3	0.973	1.121	1.061	1.417	0.731	1.145	0.761	0.955	0.907	0.929	16	21.9	16	27.4	4.1	17.1	5.6	17.7	18	12.8
Q8XDR6	Long-chain-fatty-acid--CoA ligase OS=Escherichia coli O157:H7 OX=83334 GN=fadD PE=3 SV=1	2	1	2	1	561	62.3	6.68	0	1	0.928	1.122	1.194	1.376	1	0.79	1.008	0.909	0.856	0.816	54.7	78.6	64.5	95.4	20.1	42.3	26.6	60.4	60.9	40.3
P0AC85	Hydroxyacylglutathione hydrolase OS=Escherichia coli O157:H7 OX=83334 GN=gloB PE=3 SV=1	14	3	7	3	251	28.4	5.73	203	3	1.02	1.122	1.286	1.125	0.962	1.016	0.905	0.859	0.821	0.884	144	188.3	166.4	186.7	46.3	130.3	57.2	136.6	139.9	104.6
B5Z2A3	Glutamate--cysteine ligase OS=Escherichia coli O157:H7 (strain EC4115 / EHEC) OX=444450 GN=gshA PE=3 SV=1	28	12	13	12	518	58.2	5.39	197	12	1.04	1.123	1.024	1.15	0.978	1.048	0.863	0.875	1.024	0.876	401.7	515.3	362.5	522	128.8	367.6	149.1	380.7	477	283.2
P69213	Spermidine export protein MdtJ OS=Escherichia coli O157:H7 OX=83334 GN=mdtJ PE=3 SV=1	9	1	1	1	121	13.1	9.04	28	1	0.791	1.123	1.15	0.73	1.471	0.749	1.311	0.77	0.86	1.046	9.3	15.7	12.4	10.1	5.9	8	6.9	10.2	12.2	10.3
A0A0H3PZJ2	Citrate lyase alpha chain OS=Escherichia coli O157:H7 (strain EC869) OX=478008 GN=citF PE=4 SV=1	28	13	16	13	510	55.1	6.33	328	13	1.058	1.124	1.246	1.186	1.037	0.944	0.877	0.841	0.863	0.825	385.3	486.5	415.9	507.7	128.8	312.3	143	345.2	379.1	251.7
Q8XAP3	Porphobilinogen deaminase OS=Escherichia coli O157:H7 OX=83334 GN=hemC PE=3 SV=2	22	7	8	7	313	33.8	5.47	184	7	1	1.125	1.267	1.15	0.956	1.099	0.878	0.901	0.817	0.808	181.4	242.6	210.8	245.3	59.2	181.1	71.3	184.2	178.9	122.8
P0A743	Large-conductance mechanosensitive channel OS=Escherichia coli O157:H7 OX=83334 GN=mscL PE=3 SV=1	15	2	2	2	136	14.9	7.25	84	2	0.922	1.125	0.906	0.974	1.184	1.072	1.137	0.918	0.843	0.919	51.6	74.8	46.5	64.1	22.6	54.5	28.5	57.9	56.9	43.1
Q8XA01	3-isopropylmalate dehydratase small subunit OS=Escherichia coli O157:H7 OX=83334 GN=leuD PE=3 SV=3	23	4	4	4	201	22.5	5.58	145	4	1.004	1.125	0.965	1.266	0.845	0.998	0.762	1.059	0.914	1.063	100.4	133.7	88.4	148.8	28.8	90.6	34.1	119.3	110.3	89
A0A384KKG2	Aconitate hydratase B OS=Escherichia coli O157:H7 OX=83334 GN=acnB PE=3 SV=1	54	40	94	40	865	93.4	5.4	2008	40	1.024	1.126	1.106	1.153	1.026	1.044	0.873	0.809	1.012	0.827	2696.4	3522.1	2668.6	3568.4	921.6	2496.3	1028.4	2399.3	3212.9	1823.8
P0AF27	Nitrate reductase molybdenum cofactor assembly chaperone NarJ OS=Escherichia coli O157:H7 OX=83334 GN=narJ PE=3 SV=1	7	1	2	1	236	26.4	4.89	90	1	0.719	1.126	0.877	1.138	1.043	1.128	1.463	1.036	0.543	0.926	10.1	18.8	11.3	18.8	5	14.4	9.2	16.4	9.2	10.9
A0A0H3PKA9	Aldehyde ferredoxin oxidoreductase OS=Escherichia coli O157:H7 (strain EC869) OX=478008 GN=ECH7EC869_4649 PE=4 SV=1	1	1	1	1	700	77.8	6.67	0	1	1	1.127	1.373	1.005	1.305	0.753	1.04	0.894	0.657	0.845	24.7	33.1	31.1	29.2	11	16.9	11.5	24.9	19.6	17.5
P0AD69	Peptidoglycan D,D-transpeptidase FtsI OS=Escherichia coli O157:H7 OX=83334 GN=ftsI PE=3 SV=1	13	8	8	8	588	63.8	9.64	115	8	0.967	1.127	1.147	1.112	0.901	0.925	0.956	0.856	1.01	0.999	252.9	350.4	275	342.1	80.4	219.8	112	252.3	318.9	219
A0A0H3PRV1	Methyl-accepting chemotaxis protein IV OS=Escherichia coli O157:H7 (strain EC869) OX=478008 GN=tap PE=4 SV=1	13	8	8	6	533	57.5	5.83	147	8	1.059	1.128	1.447	1.302	0.88	0.779	0.801	0.767	1.007	0.831	199.1	252	249.3	287.7	56.4	133	67.4	162.5	228.3	130.8
Q8X944	Aldose 1-epimerase OS=Escherichia coli O157:H7 OX=83334 GN=galM PE=3 SV=2	38	10	14	10	346	38.1	5.11	369	10	1.066	1.128	1.097	1.009	0.896	0.872	0.83	1.134	1.13	0.837	191.6	240.8	180.7	213.2	54.9	142.4	66.8	229.7	245.1	126
A0A384LE21	Putative NAD(P)H-dependent xylose reductase OS=Escherichia coli O157:H7 OX=83334 GN=yajO PE=4 SV=1	28	9	10	9	324	36.4	5.31	281	9	1.059	1.128	1.11	1.036	1.072	1.018	0.935	0.947	0.846	0.849	302.3	382.9	290.6	348	104.4	263.9	119.5	304.8	291.5	203
P0A8T8	DNA-directed RNA polymerase subunit beta' OS=Escherichia coli O157:H7 OX=83334 GN=rpoC PE=1 SV=1	52	67	160	67	1407	155.1	7.08	3959	67	1.022	1.128	1.171	1.154	0.986	0.856	1.026	0.81	0.936	0.911	4229.5	5550.9	4444.3	5615.9	1392.1	3220.5	1900.7	3779	4677.7	3157.6
P0AEA9	Siroheme synthase OS=Escherichia coli O157:H7 OX=83334 GN=cysG PE=3 SV=1	25	9	13	9	457	49.9	6.21	234	9	1.062	1.129	1.144	1.209	0.994	0.887	0.961	0.745	0.937	0.931	249.3	315	246.3	333.9	79.6	189.2	101	197.1	265.4	183.2
C4TII5	Type II restriction endonuclease EcoO109IR OS=Escherichia coli O157:H7 OX=83334 GN=ecoO109IR PE=4 SV=1	21	6	9	6	272	31.4	6.4	168	6	1.044	1.13	1.159	1.209	0.896	0.891	0.97	0.949	0.908	0.843	193.7	249.2	197.1	263.8	56.7	150.2	80.6	198.5	203.2	131
Q8XB93	Activator of (R)-hydroxyglutaryl-CoA dehydratase OS=Escherichia coli O157:H7 OX=83334 GN=yjiL PE=4 SV=1	3	1	1	1	255	27.3	6.39	27	1	1.125	1.13	1.414	1.437	0.799	0.673	0.652	0.791	0.945	1.032	28.9	34.5	33.3	43.4	7	15.7	7.5	22.9	29.3	22.2
P63229	D-glycero-beta-D-manno-heptose-1,7-bisphosphate 7-phosphatase OS=Escherichia coli O157:H7 OX=83334 GN=gmhB PE=3 SV=1	13	2	2	2	191	21.3	5.16	42	2	0.913	1.13	1.078	0.839	1.053	1.108	0.715	0.972	0.972	1.22	35.1	51.6	38	37.9	13.8	38.7	12.3	42.1	45.1	39.3
P0AGB1	Phosphoserine phosphatase OS=Escherichia coli O157:H7 OX=83334 GN=serB PE=3 SV=1	4	2	2	2	322	35	5.72	26	2	1.068	1.131	1.219	1.232	0.917	0.999	0.729	0.904	1.065	0.736	128.7	162	134.7	174.6	37.7	109.4	39.3	122.7	154.8	74.3
P0ACB9	Protein HemY OS=Escherichia coli O157:H7 OX=83334 GN=hemY PE=3 SV=1	39	14	19	14	398	45.2	8.53	483	14	1.007	1.131	1.121	1.191	0.937	1.029	0.976	0.882	0.948	0.778	373.8	498.7	381.6	519.7	118.6	346.9	162.2	369.1	424.7	242
Q8X6K5	OLD family ATP-dependent endonuclease OS=Escherichia coli O157:H7 OX=83334 GN=ybjD PE=4 SV=1	11	6	7	6	552	63.5	9.14	87	6	0.954	1.131	1.207	1.219	1.055	0.96	0.856	0.854	0.952	0.811	164.7	232	191	247.4	62.1	150.5	66.1	166.1	198.3	117.3
P0ACR3	Uncharacterized HTH-type transcriptional regulator YdhB OS=Escherichia coli O157:H7 OX=83334 GN=ydhB PE=3 SV=1	2	1	1	1	310	35.2	5.24	29	1	0.952	1.131	1.219	1.187	0.895	0.981	0.951	0.884	0.967	0.834	38.7	54.6	45.4	56.7	12.4	36.2	17.3	40.5	47.4	28.4
P62674	Protein ApaG OS=Escherichia coli O157:H7 OX=83334 GN=apaG PE=3 SV=1	13	2	2	2	125	13.9	4.75	64	2	0.983	1.131	1.357	1.3	0.988	0.847	1.071	0.805	0.641	0.878	20.7	28.3	26.2	32.2	7.1	16.2	10.1	19.1	16.3	15.5
A0A3G4X4D9	Glycerophosphodiester phosphodiesterase, cytosolic OS=Escherichia coli O157:H7 OX=83334 GN=ugpQ PE=4 SV=1	26	5	5	5	247	27.3	6.3	120	5	0.929	1.131	1.12	1.012	1.067	1.103	1.028	0.889	0.771	0.949	81	117.1	89.5	103.7	31.7	87.3	40.1	87.3	81.1	69.3
B5YS72	GTPase Obg OS=Escherichia coli O157:H7 (strain EC4115 / EHEC) OX=444450 GN=obg PE=3 SV=1	21	10	18	10	390	43.2	4.88	321	10	0.987	1.131	0.958	1.082	0.896	1.01	1.02	1.019	0.899	0.998	396.9	540.3	353.2	511.6	122.9	369	183.6	461.7	436.1	336.3
Q8XDQ9	Uncharacterized protein OS=Escherichia coli O157:H7 OX=83334 GN=yjeJ PE=4 SV=2	2	1	2	1	289	33	8.38	34	1	0.961	1.132	1.007	1.212	0.911	0.785	1.1	0.984	0.786	1.122	60.9	85.3	58.5	90.3	19.7	45.2	31.2	70.3	60.1	59.6
Q8X9E2	Phospho-2-dehydro-3-deoxyheptonate aldolase OS=Escherichia coli O157:H7 OX=83334 GN=aroF PE=3 SV=1	19	4	5	3	356	38.7	5.82	167	4	0.889	1.133	1.08	1.183	0.875	1.042	1.518	0.823	0.731	0.728	14	21.2	15.6	21.9	4.7	14.9	10.7	14.6	13.9	9.6
A0A384LN68	Uncharacterized protein OS=Escherichia coli O157:H7 OX=83334 GN=ylbA PE=4 SV=1	19	4	5	4	261	28.7	5.06	101	4	0.993	1.133	1.007	0.982	1.153	1.124	0.717	1.306	0.832	0.754	138.4	187.6	128.6	160.9	54.8	142.2	44.7	205	139.9	88
P0AE84	Sensor protein CpxA OS=Escherichia coli O157:H7 OX=83334 GN=cpxA PE=3 SV=1	8	4	4	4	457	51.6	5.83	68	4	1.073	1.133	1.137	1.197	1.03	0.844	0.991	0.699	1.059	0.837	78.8	98.9	76.6	103.4	25.8	56.3	32.6	57.9	93.9	51.5
Q8X5W4	Phospho-2-dehydro-3-deoxyheptonate aldolase, Trp-sensitive OS=Escherichia coli O157:H7 OX=83334 GN=aroH PE=3 SV=1	11	5	5	5	348	38.7	6.9	61	5	1.173	1.133	1.349	1.425	0.948	0.75	0.729	0.81	0.83	0.854	37.4	42.9	39.4	53.4	10.3	21.7	10.4	29.1	31.9	22.8
A0A0H3PXL3	Sucrose-6-phosphate hydrolase OS=Escherichia coli O157:H7 (strain EC869) OX=478008 GN=ECH7EC869_2095 PE=3 SV=1	6	3	3	3	480	54.8	6.1	30	3	0.965	1.133	1.171	1.276	1.167	0.85	0.938	0.708	0.818	0.974	53.1	74.1	59.1	82.6	21.9	42.5	23.1	43.9	54.3	44.9
A0A0H3PQB3	HTH-type transcriptional repressor FabR OS=Escherichia coli O157:H7 (strain EC869) OX=478008 GN=fabR PE=3 SV=1	5	1	1	1	234	26.5	8.95	28	1	1.42	1.134	0.872	1.068	0.906	0.779	1.038	1.045	0.883	0.855	49.2	46.7	27.7	43.5	10.7	24.5	16.1	40.8	36.9	24.8
B5Z4R6	Purine nucleoside phosphorylase DeoD-type OS=Escherichia coli O157:H7 (strain EC4115 / EHEC) OX=444450 GN=deoD PE=3 SV=1	71	15	41	15	239	25.9	5.66	986	15	1.002	1.134	1.034	1.152	0.849	1.048	0.984	0.904	0.964	0.929	882.1	1186.8	834.4	1193.2	254.9	838	387.7	896.7	1024.7	685.5
P0ABR8	Carnitine monooxygenase oxygenase subunit OS=Escherichia coli O157:H7 OX=83334 GN=yeaW PE=3 SV=1	10	4	4	4	374	42.5	5.73	49	4	0.992	1.134	1.155	1.287	0.904	0.954	0.956	0.801	0.868	0.949	150.9	205.1	161.1	230.2	46.9	131.9	65.1	137.4	159.3	120.9
Q8X826	Cell division protein DamX OS=Escherichia coli O157:H7 OX=83334 GN=damX PE=3 SV=1	45	15	22	15	428	46.1	5.81	507	15	1.115	1.135	1.242	1.247	1.03	0.785	0.937	0.849	0.674	0.986	669.6	809.7	683.5	880.5	210.9	427.9	251.8	574.2	488.6	495.9
P0ACM3	Uncharacterized HTH-type transcriptional regulator YdfH OS=Escherichia coli O157:H7 OX=83334 GN=ydfH PE=4 SV=1	33	6	6	6	228	26.5	6.3	110	6	0.781	1.136	0.939	1.086	1.101	1.114	1.4	0.75	0.888	0.805	42.6	73.7	47	69.7	20.5	55.2	34.2	46.1	58.5	36.8
B5Z0E4	2,3,4,5-tetrahydropyridine-2,6-dicarboxylate N-succinyltransferase OS=Escherichia coli O157:H7 (strain EC4115 / EHEC) OX=444450 GN=dapD PE=3 SV=1	46	12	28	12	274	29.9	5.74	483	12	1.036	1.136	1.284	1.31	0.93	0.983	0.843	0.869	0.784	0.825	717	934.7	814.9	1066.2	219.5	618.1	261.1	677.5	654.5	478.4
A0A384KEI4	Oligopeptidase A OS=Escherichia coli O157:H7 OX=83334 GN=prlC PE=3 SV=1	34	20	40	20	680	77.1	5.26	773	20	0.954	1.136	1.071	1.088	1.077	1.079	0.954	0.832	0.954	0.855	1729.2	2445.9	1778.1	2317.1	665.4	1776.2	773.7	1697.6	2086.1	1297.2
Q8X4V8	ABC transporter ATPase OS=Escherichia coli O157:H7 OX=83334 GN=yadG PE=4 SV=1	11	4	4	4	308	34.6	8.44	75	4	1.006	1.136	1.109	1.011	0.878	0.917	0.969	0.92	1.019	1.036	93	124.9	94	109.9	27.7	77	40.1	95.9	113.7	80.3
Q8X4I9	Alanine racemase, catabolic OS=Escherichia coli O157:H7 OX=83334 GN=dadX PE=3 SV=1	10	4	4	4	356	38.8	7.05	41	4	1.045	1.137	1.146	1.074	1.044	0.932	0.903	0.788	0.993	0.938	128.6	166.2	129.2	155.4	43.8	104.1	49.7	109.2	147.4	96.7
Q8XEG2	Glutamine--fructose-6-phosphate aminotransferase [isomerizing] OS=Escherichia coli O157:H7 OX=83334 GN=glmS PE=3 SV=3	44	23	63	23	609	66.9	5.87	1451	23	1.016	1.138	1.124	1.153	1.008	0.992	0.827	0.877	1.068	0.797	1246.3	1658.5	1264.2	1663.3	421.8	1105.1	454	1211.9	1580.6	819.1
A0A384L9L0	UDP-N-acetylmuramoyl-tripeptide--D-alanyl-D-alanine ligase OS=Escherichia coli O157:H7 OX=83334 GN=murF PE=3 SV=1	18	6	9	6	452	47.4	5.44	171	6	0.981	1.139	1.077	1.137	1.004	1.06	0.87	0.959	0.945	0.828	187.1	258.1	188.3	255	65.3	183.7	74.3	206	217.4	132.3
Q8XD74	Putative proteoglycan OS=Escherichia coli O157:H7 OX=83334 GN=Z4218 PE=4 SV=2	20	10	11	10	464	50.9	6.38	214	10	0.978	1.139	1.133	1.106	0.952	1.059	0.873	0.931	0.951	0.877	279.5	386.8	296.9	371.7	92.8	274.9	111.6	299.7	327.7	210
P0ACN0	Uncharacterized HTH-type transcriptional regulator YihL OS=Escherichia coli O157:H7 OX=83334 GN=yihL PE=4 SV=1	11	3	3	3	236	26.9	6.95	71	3	0.889	1.139	1.145	1.122	0.949	0.825	0.96	0.805	0.966	1.2	102.1	155.5	120.6	151.6	37.2	86.1	49.4	104.2	134	115.5
B5Z058	Phosphoenolpyruvate carboxylase OS=Escherichia coli O157:H7 (strain EC4115 / EHEC) OX=444450 GN=ppc PE=3 SV=1	38	33	48	33	883	99	5.68	944	33	1.023	1.14	1.09	1.134	0.998	1.05	0.862	0.837	1.049	0.818	1448.2	1917.7	1413.4	1886.7	481.8	1349.6	545.8	1334.2	1790.9	969.2
B5Z0Z6	Peptidase B OS=Escherichia coli O157:H7 (strain EC4115 / EHEC) OX=444450 GN=pepB PE=3 SV=1	49	20	42	20	427	46.2	5.77	1226	20	1.015	1.141	1.068	0.98	1.149	0.935	0.875	1.123	0.867	0.847	1275.2	1703.5	1229.6	1446.7	492	1066.8	492.2	1589.1	1313.2	890.9
Q8X6M9	RecBCD enzyme subunit RecB OS=Escherichia coli O157:H7 OX=83334 GN=recB PE=3 SV=1	2	3	3	3	1180	134	5.26	33	3	1.012	1.142	1.127	1.023	0.984	0.931	1.027	0.817	1.071	0.866	103.5	138.7	105.6	123	34.3	86.5	47	94.1	132.1	74.2
Q8XC71	RNA helicase OS=Escherichia coli O157:H7 OX=83334 GN=ECs_5263 PE=4 SV=1	7	16	17	16	2113	238.1	6.27	286	16	0.937	1.143	1.093	1.144	1.022	1.021	0.953	0.725	1.065	0.898	394.1	570.9	421.2	565.6	146.5	389.9	179.3	343.3	540.3	316.4
Q8X5R2	Multidrug resistance protein MdtN OS=Escherichia coli O157:H7 OX=83334 GN=mdtN PE=3 SV=1	3	1	1	1	343	36.9	7.42	0	1	0.508	1.144	0.777	1.617	1.312	1.187	1.469	0.827	0.365	0.793	15	40.1	21	56.1	13.2	31.8	19.4	27.5	13	19.6
P0AFU5	Transcriptional regulatory protein QseF OS=Escherichia coli O157:H7 OX=83334 GN=qseF PE=1 SV=1	4	2	2	1	444	49.1	6.42	54	2	0.776	1.144	0.914	1.154	1.389	0.983	1.013	0.899	0.814	0.914	22.6	39.6	24.4	39.5	13.8	26	13.2	29.5	28.6	22.3
Q8XE32	Phenylalanine--tRNA ligase beta subunit OS=Escherichia coli O157:H7 OX=83334 GN=pheT PE=3 SV=1	32	25	38	25	795	87.4	5.24	731	25	1.026	1.145	1.158	1.107	1.022	0.963	0.946	0.793	0.937	0.903	1185.5	1572.7	1227.6	1504.4	402.9	1010.6	489.6	1033.1	1306.9	874.8
A0A0H3PPG1	Sugar phosphatase SupH OS=Escherichia coli O157:H7 (strain EC869) OX=478008 GN=supH PE=4 SV=1	2	1	1	1	271	30.4	5.99	0	1	1.12	1.145	1.16	1.279	0.851	0.707	0.878	0.977	0.941	0.942	35.9	43.6	34.1	48.2	9.3	20.6	12.6	35.3	36.4	25.3
P0AEB6	Low conductance mechanosensitive channel YnaI OS=Escherichia coli O157:H7 OX=83334 GN=ynaI PE=3 SV=1	7	3	4	3	343	38.7	9.31	64	3	1.078	1.147	1.119	1.14	1.194	0.795	0.944	0.92	0.929	0.735	103.5	130.9	98.5	128.7	39.1	69.4	40.6	99.6	107.7	59.1
A0A3G4X2S4	Formate hydrogen-lyase transcriptional activator for fdhF, hyc and hyp operons OS=Escherichia coli O157:H7 OX=83334 GN=fhlA PE=4 SV=1	2	2	2	2	692	78.4	5.68	33	2	0.934	1.147	1.172	1.193	1.177	0.968	0.925	0.829	0.797	0.857	65.8	96.1	75.7	98.9	28.3	62	29.2	65.8	67.8	50.6
A0A0H3JCX6	Uncharacterized protein OS=Escherichia coli O157:H7 OX=83334 GN=ycfS PE=4 SV=1	17	5	6	4	320	34.6	8.85	132	5	1.007	1.148	0.982	1.11	0.873	0.913	0.989	1.057	0.923	0.996	64.6	87.5	57.7	83.7	19.1	53.2	28.4	76.4	71.4	53.5
A0A0H3JJV3	Uncharacterized protein OS=Escherichia coli O157:H7 OX=83334 GN=yjiM PE=4 SV=1	41	13	19	13	390	43.6	5.54	664	13	1.013	1.149	1.054	1.105	1.023	1.082	0.883	0.999	0.905	0.785	653.6	880.9	622.9	838.2	225.1	634	254.9	725.9	704.6	424.1
Q8XDP4	Hydrolase OS=Escherichia coli O157:H7 OX=83334 GN=ECs_1662 PE=4 SV=1	26	11	11	11	494	55	6.04	323	11	0.983	1.149	1.171	1.263	0.878	1.019	0.907	0.867	0.931	0.831	263	365.5	287.4	397.3	80.1	247.8	108.7	261.6	300.6	186.4
B5Z3A6	5'/3'-nucleotidase SurE OS=Escherichia coli O157:H7 (strain EC4115 / EHEC) OX=444450 GN=surE PE=3 SV=1	23	4	4	4	253	26.9	5.77	177	4	0.931	1.149	1.294	1.406	0.885	0.835	0.822	0.852	0.926	0.898	57.7	84.6	73.5	102.4	18.7	47	22.8	59.5	69.2	46.6
P0A6N3	Elongation factor Tu OS=Escherichia coli O157:H7 OX=83334 GN=tufA PE=3 SV=2	79	24	251	24	394	43.3	5.45	5075	24	0.999	1.149	1.135	1.158	0.947	0.927	0.934	0.881	0.928	0.942	3690.6	5045.6	3843.8	5032.4	1193.6	3111.6	1545	3668.1	4135.4	2914.2
Q8XDE8	Nicotinate phosphoribosyltransferase OS=Escherichia coli O157:H7 OX=83334 GN=pncB PE=3 SV=3	7	3	3	3	400	45.9	6.58	46	3	0.787	1.149	0.975	0.995	1.306	1.141	0.933	0.811	0.911	0.992	56.9	98.7	64.6	84.6	32.2	74.9	30.2	66.1	79.5	60.1
Q8X7B9	S-adenosylmethionine tRNA ribosyltransferase OS=Escherichia coli O157:H7 OX=83334 GN=yciV PE=4 SV=1	3	1	1	1	293	32.6	6.76	37	1	1.013	1.15	1.187	1.41	0.984	0.749	0.871	0.907	0.865	0.863	33.8	45.6	36.3	55.3	11.2	22.7	13	34.1	34.8	24.1
Q8XAI7	Uronate isomerase OS=Escherichia coli O157:H7 OX=83334 GN=uxaC PE=3 SV=1	25	10	11	10	470	53.9	5.71	156	10	1.045	1.15	1.058	1.111	0.927	0.988	0.842	1.054	0.933	0.891	221.5	289.5	205.4	276.8	67	190.1	79.9	251.6	238.6	158.1
P58256	Ketol-acid reductoisomerase (NADP(+)) OS=Escherichia coli O157:H7 OX=83334 GN=ilvC PE=3 SV=2	47	22	35	22	491	54	5.31	846	22	1.024	1.151	1.101	1.134	0.936	1.087	0.886	0.9	0.961	0.82	1295.1	1729.4	1276.8	1686.6	403.6	1249	501.4	1282.7	1466.3	868.8
A0A0H3PW29	Uncharacterized protein OS=Escherichia coli O157:H7 (strain EC869) OX=478008 GN=ECH7EC869_5286 PE=4 SV=1	7	7	7	7	978	111.2	5.74	112	7	0.968	1.151	1.285	1.282	1.044	0.771	1.083	0.633	0.939	0.846	240.2	339.3	292.3	374	88.4	173.7	120.3	176.9	281.1	175.8
B5Z1X8	Altronate oxidoreductase OS=Escherichia coli O157:H7 (strain EC4115 / EHEC) OX=444450 GN=uxaB PE=3 SV=1	14	7	9	7	483	54.8	5.12	160	7	0.951	1.151	1.117	1.118	1.091	1.117	0.905	0.727	0.942	0.882	308.3	443.4	331.9	426.1	120.7	329	131.3	265.6	368.6	239.5
B5YQM4	Glutamine--tRNA ligase OS=Escherichia coli O157:H7 (strain EC4115 / EHEC) OX=444450 GN=glnS PE=3 SV=1	46	25	45	25	554	63.5	6.28	819	25	1.015	1.152	1.167	1.123	1.053	1.038	0.972	0.851	0.802	0.826	1272.5	1715.7	1340.9	1654	449.9	1181.9	545.5	1202.2	1212.6	866.9
A0A3G4X162	Uncharacterized protein OS=Escherichia coli O157:H7 OX=83334 GN=Z3620 PE=4 SV=1	36	18	21	18	470	53.4	6.37	491	18	1.015	1.152	1.141	1.215	0.935	0.843	0.965	0.882	0.954	0.899	607.5	819.2	625.8	854.6	190.8	458.1	258.5	594.9	688.7	450.4
P0AG25	Guanosine-3',5'-bis(diphosphate) 3'-pyrophosphohydrolase OS=Escherichia coli O157:H7 OX=83334 GN=spoT PE=3 SV=1	11	8	9	8	702	79.3	8.73	133	8	0.962	1.152	1.363	1.427	1.074	0.639	0.956	0.666	0.781	0.98	113.8	161.9	147.8	198.4	43.3	68.6	50.6	88.7	111.5	97.1
Q8X8T3	Histidinol dehydrogenase OS=Escherichia coli O157:H7 OX=83334 GN=hisD PE=3 SV=3	32	13	19	13	434	46	5.31	463	13	1.061	1.153	1.153	1.169	1.003	0.929	0.875	0.771	1.022	0.864	660.2	852.2	657.6	855.1	212.9	524.8	243.8	540.5	767	450.4
Q8X8V8	Protein MtfA OS=Escherichia coli O157:H7 OX=83334 GN=mtfA PE=3 SV=2	7	2	2	2	265	30.3	4.73	55	2	1.058	1.154	1.044	1.019	0.935	1.009	0.89	0.911	1.128	0.851	68	88.1	61.5	77	20.5	58.9	25.6	66	87.5	45.8
P0AF30	Nitrate/nitrite response regulator protein NarL OS=Escherichia coli O157:H7 OX=83334 GN=narL PE=3 SV=1	26	6	7	6	216	23.9	6.07	190	6	1.007	1.154	1.175	1.247	0.941	0.927	1.076	0.942	0.669	0.861	126.1	171.8	134.9	183.7	40.2	105.5	60.3	133	101.1	90.3
P0AG22	GTP pyrophosphokinase OS=Escherichia coli O157:H7 OX=83334 GN=relA PE=3 SV=1	20	15	17	15	744	83.8	6.77	436	15	0.999	1.154	1.118	1.115	1.118	0.996	0.844	0.839	0.955	0.861	703.9	966.3	722.1	923.2	268.6	637.5	266.1	665.5	811.8	507.9
Q8X4W4	HTH-type transcriptional repressor NanR OS=Escherichia coli O157:H7 OX=83334 GN=nanR PE=3 SV=1	17	3	5	3	263	29.5	6.47	193	3	0.989	1.155	1.112	1.109	1.102	1.014	1.033	0.896	0.786	0.803	58.4	81	60.2	77	22.2	54.4	27.3	59.6	56	39.7
Q8X5U0	Uncharacterized protein OS=Escherichia coli O157:H7 OX=83334 GN=yjcE PE=3 SV=2	10	4	5	4	549	60.5	5.78	193	4	1.054	1.155	1.263	1.243	1.088	0.915	0.924	0.575	0.948	0.835	79.5	103.6	87.4	110.3	28	62.7	31.2	48.9	86.3	52.8
Q8X854	Anaerobic nitric oxide reductase transcription regulator NorR OS=Escherichia coli O157:H7 OX=83334 GN=norR PE=3 SV=2	1	1	1	1	504	55.2	5.94	0	1	0.993	1.155	1.065	0.983	1.173	0.811	1.168	0.928	0.818	0.906	52.6	72.7	51.7	61.2	21.2	39	27.7	55.4	52.3	40.2
P0C0V1	Periplasmic serine endoprotease DegP OS=Escherichia coli O157:H7 OX=83334 GN=degP PE=3 SV=1	38	16	33	16	474	49.3	8.56	1074	16	1.106	1.155	1.15	1.294	0.888	0.792	0.932	0.943	0.832	0.908	853.1	1058.3	813	1173	233.6	554.4	321.7	819.8	774.2	586.4
A0A0H3PS48	Transporter, small conductance mechanosensitive ion channel (MscS) family OS=Escherichia coli O157:H7 (strain EC869) OX=478008 GN=ECH7EC869_4437 PE=4 SV=1	7	3	3	3	415	46.6	8.15	65	3	0.93	1.156	1.171	1.184	1	0.834	1.013	0.867	1.089	0.754	48	70.9	55.4	71.8	17.6	39.1	23.4	50.4	67.8	32.6
Q8X5Q0	Arsenical resistance operon transcriptional repressor OS=Escherichia coli O157:H7 OX=83334 GN=arsR PE=4 SV=1	7	1	1	1	117	13.3	8.28	28	1	1.013	1.156	1.028	1.118	0.829	1.05	0.896	1.136	0.843	0.931	53	71.9	49.3	68.8	14.8	49.9	21	67	53.2	40.8
A0A384LJG7	N-acetylmuramoyl-l-alanine amidase II a murein hydrolase OS=Escherichia coli O157:H7 OX=83334 GN=amiB PE=4 SV=1	7	3	3	3	445	48	9.29	72	3	0.976	1.156	1.036	1.166	1.073	1.045	0.863	0.889	0.847	0.95	33.6	47.3	32.7	47.2	12.6	32.7	13.3	34.5	35.2	27.4
A0A0H3JCH9	O-antigen capsule production periplasmic protein OS=Escherichia coli O157:H7 OX=83334 GN=gfcD PE=4 SV=1	11	6	8	6	698	78.6	6.18	255	6	0.96	1.156	1.223	1.147	0.892	0.807	0.903	0.793	1.041	1.078	124.6	178.4	145.5	175.1	39.5	95.2	52.5	116	163.1	117.2
Q8XB90	Very short patch repair endonuclease OS=Escherichia coli O157:H7 OX=83334 GN=vsr PE=3 SV=1	12	1	1	1	156	18	7.83	0	1	0.922	1.156	0.752	1.008	0.956	0.911	1.065	0.94	0.92	1.37	14.7	21.9	11	18.9	5.2	13.2	7.6	16.9	17.7	18.3
Q8XE87	Thiamine-monophosphate kinase OS=Escherichia coli O157:H7 OX=83334 GN=thiL PE=3 SV=1	9	4	5	4	325	35	4.74	41	4	0.973	1.157	1.126	1.142	1.103	0.947	0.916	0.805	1.033	0.798	118.2	167	125.3	163.1	45.7	104.4	49.8	110.1	151.3	81.2
Q8XA90	Uncharacterized protein OS=Escherichia coli O157:H7 OX=83334 GN=yhbV PE=4 SV=2	5	2	2	2	298	33.2	5.54	27	2	1.105	1.157	1.194	1.28	0.807	0.939	0.845	0.904	0.879	0.887	65.4	81.4	64.8	89.1	16.3	50.5	22.4	60.3	62.8	44
P0AE47	UPF0053 inner membrane protein YtfL OS=Escherichia coli O157:H7 OX=83334 GN=ytfL PE=3 SV=1	10	5	5	5	447	49.7	4.91	61	5	0.99	1.158	1.199	1.314	1.011	0.708	0.95	0.683	1.084	0.902	147	204.3	163.1	229.4	51.2	95.4	63.1	114.2	194.2	112.2
P0AFL8	Exopolyphosphatase OS=Escherichia coli O157:H7 OX=83334 GN=ppx PE=1 SV=2	20	9	12	9	513	58.1	7.14	185	9	0.957	1.159	1.222	1.362	1.008	0.801	0.951	0.783	0.921	0.837	243	349.6	284.3	406.6	87.3	184.6	108.1	223.9	282.2	177.9
P0AEY0	Maltose/maltodextrin-binding periplasmic protein OS=Escherichia coli O157:H7 OX=83334 GN=malE PE=1 SV=1	35	15	29	15	396	43.4	5.71	551	15	1.017	1.16	1.2	1.245	0.925	1.037	0.803	0.953	0.887	0.773	1478.2	2003.5	1598.2	2126.8	458.4	1369.4	522.1	1560.9	1555.6	941.5
A0A0H3JIP9	Nitrite reductase subunit NirD OS=Escherichia coli O157:H7 OX=83334 GN=nirB PE=3 SV=2	45	34	42	34	847	93	6.15	980	34	0.984	1.16	1.181	1.143	1.047	0.987	0.969	0.809	0.86	0.86	1316	1843.5	1448	1797.5	477.8	1198.9	580.3	1219.5	1387.9	963.4
Q8X7N4	Gamma-glutamyl phosphate reductase OS=Escherichia coli O157:H7 OX=83334 GN=proA PE=3 SV=1	45	15	25	15	417	44.7	5.77	593	15	1.062	1.16	1.121	1.131	0.925	0.998	0.832	0.972	0.875	0.923	558.8	725	540.8	699.3	165.9	477	195.9	576.2	555.5	406.9
A0A3G4X6K4	D-alanyl-D-alanine carboxypeptidase penicillin-binding protein 6 OS=Escherichia coli O157:H7 OX=83334 GN=dacC PE=3 SV=1	54	17	21	17	400	43.6	8.03	537	17	1.015	1.161	1.106	1.212	0.934	1.012	0.835	0.981	0.879	0.865	432.7	588.3	432	607.6	135.8	391.9	159.3	471.2	452	308.8
P0AB78	2-amino-3-ketobutyrate coenzyme A ligase OS=Escherichia coli O157:H7 OX=83334 GN=kbl PE=3 SV=1	47	18	41	18	398	43.1	5.97	938	18	0.986	1.162	1.171	1.109	1.088	1.003	0.9	0.911	0.876	0.794	1138.1	1594	1239	1504	428.2	1051.4	464.9	1184.4	1219.2	767.1
A0A3G4WZK2	GDP-mannose 4,6-dehydratase OS=Escherichia coli O157:H7 OX=83334 GN=gmd PE=3 SV=1	36	12	21	12	372	41.6	5.82	184	12	0.987	1.162	1.058	1.227	0.89	0.96	0.959	0.977	0.978	0.802	451.1	631	443.3	659.6	138.7	398.6	196.3	503.3	539.6	307.1
Q8X662	PLP-dependent beta-cystathionase and maltose regulon regulator OS=Escherichia coli O157:H7 OX=83334 GN=malY PE=4 SV=1	13	5	6	5	390	43.6	5.45	135	5	1.066	1.162	1.149	1.047	0.927	1.107	0.88	0.81	1.015	0.838	234.9	304.4	232.1	271.3	69.7	221.7	86.8	201.3	269.9	154.7
Q8X8M5	Uncharacterized protein OS=Escherichia coli O157:H7 OX=83334 GN=ECs_1909 PE=4 SV=2	21	6	7	6	306	33.6	5.01	223	6	0.925	1.162	1.289	1.296	0.987	0.888	0.999	0.791	0.759	0.904	212.7	317.4	271.5	350.3	77.4	185.3	102.8	204.9	210.4	174.1
P0AB69	NAD(P) transhydrogenase subunit beta OS=Escherichia coli O157:H7 OX=83334 GN=pntB PE=3 SV=1	25	9	22	9	462	48.7	6.14	409	9	1.001	1.163	1.036	1.244	0.961	1.065	0.931	0.712	1.083	0.805	503.9	695.3	477.7	736	164.9	486.6	209.6	403.9	657.3	339.5
Q8XCD8	L-arabinose-binding periplasmic protein OS=Escherichia coli O157:H7 OX=83334 GN=araF PE=3 SV=2	11	4	5	4	329	35.4	6.96	59	4	1.008	1.163	1.111	1.178	0.806	1.071	0.957	0.921	0.922	0.863	252.2	345.6	254.8	346.5	68.8	243.4	107.2	259.5	278.2	180.9
P0AFH7	Oligopeptide transport system permease protein OppC OS=Escherichia coli O157:H7 OX=83334 GN=oppC PE=3 SV=1	5	2	2	2	302	33	5.66	0	2	0.933	1.164	1.158	1.207	1.066	1.094	0.888	0.962	0.841	0.687	69.3	102.7	78.8	105.4	27	73.8	29.5	80.5	75.3	42.7
P0A3R8	K(+)/H(+) antiporter NhaP2 OS=Escherichia coli O157:H7 OX=83334 GN=nhaP2 PE=3 SV=1	5	3	3	3	578	62.2	5.22	63	3	0.875	1.164	1.51	1.328	1.088	0.748	1.148	0.51	0.827	0.802	106.1	167.7	167.8	189.3	45	82.3	62.3	69.6	120.9	81.4
Q8XCW3	Ribosomal RNA small subunit methyltransferase E OS=Escherichia coli O157:H7 OX=83334 GN=rsmE PE=3 SV=2	20	4	4	4	243	27	6.64	111	4	0.999	1.164	1.239	1.279	0.865	0.924	0.926	0.988	0.76	0.857	143.6	198.8	163.3	216.3	42.4	120.6	59.6	160.1	131.8	103.2
Q8X5Y8	FAD-linked oxidoreductase OS=Escherichia coli O157:H7 OX=83334 GN=ydiJ PE=4 SV=1	15	15	17	15	1018	113.2	7.4	311	15	0.969	1.164	1.127	1.136	1.01	0.912	0.976	0.835	0.961	0.91	464.4	662.8	495	640.2	165	396.7	209.3	451	555.6	365.2
B5Z0Z9	Chaperone protein HscA OS=Escherichia coli O157:H7 (strain EC4115 / EHEC) OX=444450 GN=hscA PE=3 SV=1	26	16	23	16	616	65.6	5.16	440	16	1.046	1.164	1.276	1.23	0.952	0.943	0.843	0.897	0.731	0.919	685.4	906.9	766.8	948	212.8	561.3	247.3	662.3	578.1	504.7
Q8X9D7	Protease TldD OS=Escherichia coli O157:H7 OX=83334 GN=tldD PE=4 SV=1	11	5	6	5	481	51.3	5.06	141	5	1.086	1.164	1.197	1.196	0.867	0.93	0.825	0.84	0.936	0.96	150.5	191.7	152.1	195	41	117.1	51.2	131.2	156.6	111.5
P0A9N6	Pyruvate formate-lyase 1-activating enzyme OS=Escherichia coli O157:H7 OX=83334 GN=pflA PE=3 SV=2	60	12	28	12	246	28.2	6.46	598	12	1.006	1.165	1.081	1.16	0.951	0.992	1.018	0.971	0.864	0.792	708	973.7	697	959.7	228.1	634	320.6	769.5	733	466.7
A0A384KV95	Galactose-proton symport of transport system OS=Escherichia coli O157:H7 OX=83334 GN=galP PE=3 SV=1	4	3	3	3	464	50.9	9.29	40	3	1.066	1.165	1.344	1.248	0.812	0.748	0.784	0.886	1.118	0.829	112.3	145.9	129.8	154.6	29.2	71.6	37	105.2	142.2	73.2
A0A0H3JET7	Putative aldehyde dehydrogenase OS=Escherichia coli O157:H7 OX=83334 GN=yneI PE=4 SV=1	16	7	8	7	470	50.6	5.63	167	7	1.002	1.165	0.933	0.939	1.033	1.115	0.991	0.846	1.072	0.903	241.2	333.3	205.8	265.8	84.8	243.7	106.8	229.3	311.4	182
A0A2Z6FB05	Plasmid SOS inhibition protein A OS=Escherichia coli O157:H7 str. Sakai OX=386585 GN=ECs_p57 PE=4 SV=1	3	1	1	1	253	29.3	8.29	0	1	0.771	1.165	1.284	1.089	1.036	1.197	0.999	0.801	0.692	0.965	31.2	56	47.6	51.8	14.3	44	18.1	36.5	33.8	32.7
A0A0H3PQK9	ATP-dependent DNA helicase DinG OS=Escherichia coli O157:H7 (strain EC869) OX=478008 GN=dinG PE=3 SV=1	2	2	2	2	762	86.6	7.53	21	2	1.005	1.165	1.157	1.239	0.909	0.871	0.815	0.925	0.907	1.008	70	96.4	73.9	101.5	21.6	55.1	25.4	72.6	76.2	58.8
A0A384KI84	Glycosyl transferase OS=Escherichia coli O157:H7 OX=83334 GN=wbdN PE=4 SV=1	13	3	3	3	260	30.3	9.19	67	3	0.981	1.167	1.324	1.226	0.748	0.72	0.958	0.911	0.982	0.983	84.6	119.6	104.7	124.3	22	56.4	37	88.5	102.2	71
P0A9P2	Dihydrolipoyl dehydrogenase OS=Escherichia coli O157:H7 OX=83334 GN=lpdA PE=3 SV=2	50	23	62	23	474	50.7	6.15	1325	23	1.006	1.17	1.188	1.248	1.088	0.977	0.917	0.878	0.796	0.732	1942.1	2684.8	2102.9	2831.7	716.4	1713.4	792.5	1909.5	1853.8	1183.4
B5YQR7	Succinate--CoA ligase [ADP-forming] subunit beta OS=Escherichia coli O157:H7 (strain EC4115 / EHEC) OX=444450 GN=sucC PE=3 SV=1	54	21	47	21	388	41.4	5.52	1020	21	1.044	1.17	1.103	1.124	0.922	1.171	0.837	0.867	0.972	0.789	1282.3	1707.6	1241.5	1622.1	386.2	1306.4	460.3	1199	1439.5	811.6
A0A0H3PFT0	Amino acid ABC transporter, ATP-binding protein OS=Escherichia coli O157:H7 (strain EC869) OX=478008 GN=yecC PE=4 SV=1	18	6	6	6	250	27.7	9.39	73	6	0.978	1.17	1.196	1.162	1.024	0.981	0.917	0.869	0.839	0.864	182.3	259.1	204.3	254.6	65.1	166.1	76.5	182.6	188.6	134.9
A0A384KB18	Uncharacterized protein OS=Escherichia coli O157:H7 OX=83334 GN=yigA PE=4 SV=1	8	2	2	2	235	26.7	6.54	52	2	1.12	1.17	1.249	1.047	0.817	0.907	1.138	0.82	0.822	0.911	62.7	77.8	64.1	68.9	15.6	46.1	28.5	51.7	55.5	42.7
A0A0H3JKB7	EF-P-Lys34 lysylation protein OS=Escherichia coli O157:H7 OX=83334 GN=epmB PE=4 SV=1	5	2	2	2	342	38.7	6.77	41	2	0.818	1.171	1.007	1.157	1.008	1.091	1.086	0.859	1.007	0.795	35	59.5	39.5	58.2	14.7	42.4	20.8	41.4	52	28.5
Q8XD75	Putative oxidoreductase YgfK OS=Escherichia coli O157:H7 OX=83334 GN=ygfK PE=3 SV=1	20	21	25	21	1032	115.5	5.81	458	21	1.008	1.171	1.242	1.24	1.05	0.952	0.903	0.698	0.921	0.815	928.2	1281	1048.5	1343.3	329.8	796.6	372.2	724.8	1023.3	628.6
Q8X506	Putative oxidoreductase OS=Escherichia coli O157:H7 OX=83334 GN=ydfI PE=3 SV=2	4	2	2	1	486	53.5	6.02	100	2	0.742	1.171	0.93	1.134	0.901	1.653	0.842	0.674	1.115	0.838	12.8	24	14.7	23	5.3	25.9	6.5	13.1	23.2	12.1
P0A3B3	GTP-binding protein TypA/BipA OS=Escherichia coli O157:H7 OX=83334 GN=typA PE=3 SV=1	39	22	43	22	607	67.3	5.33	803	22	1.004	1.171	1.096	1.082	0.887	0.891	0.995	0.91	0.955	1.008	987.7	1368.7	987.8	1251.4	297.6	795.6	438.2	1008.2	1133.2	830.5
Q8XCX0	NADH-quinone oxidoreductase subunit E OS=Escherichia coli O157:H7 OX=83334 GN=nuoE PE=4 SV=1	46	5	11	5	166	18.6	5.5	252	5	0.97	1.172	1.019	1.158	0.86	0.931	1.166	1.061	0.839	0.825	140.6	201.8	135.4	197.3	42.5	122.5	75.6	173.2	146.6	100.1
A0A0H3PUP5	Outer membrane lipoprotein, Slp family OS=Escherichia coli O157:H7 (strain EC869) OX=478008 GN=ECH7EC869_1491 PE=4 SV=1	35	5	21	5	188	20.9	7.42	506	5	1.031	1.172	1.275	1.277	0.902	0.823	0.86	0.878	0.893	0.889	477.6	645.3	541.4	695.4	142.6	346.3	178.4	458.2	499.1	345
Q8XBL5	DNA ligase OS=Escherichia coli O157:H7 OX=83334 GN=ligA PE=3 SV=3	24	14	15	14	671	73.6	5.45	364	14	0.98	1.173	1.174	1.194	0.966	0.991	0.895	0.861	0.895	0.87	594.2	845	652.3	850.6	199.8	545.6	242.8	588.3	654.8	441.7
P0AFE2	NADH-quinone oxidoreductase subunit J OS=Escherichia coli O157:H7 OX=83334 GN=nuoJ PE=3 SV=1	4	1	2	1	184	19.9	5.77	32	1	0.994	1.174	1.147	1.126	1.253	0.824	0.85	0.809	1.036	0.785	59.1	82.9	62.5	78.7	25.4	44.5	22.6	54.2	74.3	39.1
P0A9R9	Cell division ATP-binding protein FtsE OS=Escherichia coli O157:H7 OX=83334 GN=ftsE PE=3 SV=1	25	7	7	7	222	24.4	9.33	71	7	1.061	1.174	1.181	1.16	0.971	0.838	0.952	0.789	0.89	0.983	295.7	388.7	301.8	380.2	92.3	212.1	118.7	247.8	299.2	229.5
P0A6A1	Probable protein kinase UbiB OS=Escherichia coli O157:H7 OX=83334 GN=ubiB PE=3 SV=1	8	4	4	4	546	63.2	8.94	82	4	1.085	1.175	1.4	1.289	0.953	0.768	1.036	0.61	0.901	0.782	107.2	137.9	126.8	149.7	32.1	68.9	45.8	67.9	107.4	64.7
Q8X9W1	Multi modular putative transcriptional regulator also putative ATP-binding component of a transport system OS=Escherichia coli O157:H7 OX=83334 GN=Z2280 PE=4 SV=2	1	1	1	1	468	52.8	8.7	23	1	1.001	1.175	1.218	1.293	0.798	0.692	1.021	0.813	1.087	0.901	39	54.4	43.5	59.2	10.6	24.5	17.8	35.7	51.1	29.4
A0A3G4WXK3	Uncharacterized protein OS=Escherichia coli O157:H7 OX=83334 GN=Z2603 PE=4 SV=1	60	18	36	18	314	33.9	9.28	1148	18	0.988	1.175	1.191	1.149	0.965	0.925	1.03	0.903	0.757	0.917	887.3	1254	980.9	1214	295.5	754.6	414.3	914.1	820.3	690
Q8XA87	ATP-dependent RNA helicase DeaD OS=Escherichia coli O157:H7 OX=83334 GN=deaD PE=3 SV=3	52	34	91	34	629	70.5	8.72	2205	34	1	1.176	1.201	1.338	0.929	0.831	0.919	0.84	0.787	0.978	1768.2	2472.7	1947.2	2783.3	560.2	1335.3	728	1674.7	1679.2	1449
B5Z3C5	Phosphoadenosine phosphosulfate reductase OS=Escherichia coli O157:H7 (strain EC4115 / EHEC) OX=444450 GN=cysH PE=3 SV=1	56	13	16	13	244	27.9	5.73	380	13	1.003	1.177	1.142	1.144	0.928	1.062	0.908	0.901	0.922	0.814	563.4	785.6	588	755.5	177.8	541.9	228.4	570.1	625	383.1
A0A0H3PWV2	Glutamate synthase (NADPH), large subunit OS=Escherichia coli O157:H7 (strain EC869) OX=478008 GN=gltB PE=4 SV=1	13	20	21	20	1517	166.6	6.71	426	20	0.974	1.177	1.055	1.239	0.98	0.932	1.006	0.757	0.987	0.894	597.5	858	593.6	894.2	205.2	519.2	276.4	523.1	730.4	459.3
B5Z1D1	Cytochrome c-552 OS=Escherichia coli O157:H7 (strain EC4115 / EHEC) OX=444450 GN=nrfA PE=3 SV=1	32	15	18	15	478	53.7	7.15	424	15	0.967	1.178	1.442	1.181	1.008	0.999	0.9	0.608	0.905	0.812	476.1	689.5	650.7	683.6	169.3	446.9	198.4	337.4	537.5	334.8
P0A7B2	Polyphosphate kinase OS=Escherichia coli O157:H7 OX=83334 GN=ppk PE=3 SV=2	23	16	17	16	688	80.4	8.92	381	16	1.052	1.178	1.208	1.173	1.043	0.882	0.812	0.903	0.924	0.823	491.4	653.9	517.3	644.3	166.2	374.3	169.8	475	520.8	321.8
A0A152UND9	Uncharacterized protein OS=Escherichia coli O157:H7 OX=83334 GN=ECs_5262 PE=4 SV=1	16	23	29	23	1644	188.9	5.67	614	23	1.02	1.179	1.237	1.157	1.044	0.868	0.997	0.668	0.99	0.84	719.5	988.6	800.1	959.4	251.3	556	314.8	531.2	842.6	496.3
Q8X8L3	Uridine phosphorylase OS=Escherichia coli O157:H7 OX=83334 GN=udp PE=3 SV=1	55	11	33	11	253	27.1	6.05	619	11	1.064	1.18	1.231	1.229	0.837	1.007	0.788	0.952	0.899	0.814	735.8	970.5	780.4	999.5	197.5	632.7	244.1	742.4	750.1	471.6
P58194	3-octaprenyl-4-hydroxybenzoate carboxy-lyase OS=Escherichia coli O157:H7 OX=83334 GN=ubiD PE=3 SV=1	23	10	12	10	497	55.6	5.5	248	10	0.949	1.18	1.133	1.102	1.086	0.928	1.065	0.769	0.864	0.923	224.3	331.4	245.5	306.3	87.5	199.2	112.6	204.8	246.3	182.7
A0A0H3PVL9	Exodeoxyribonuclease III OS=Escherichia coli O157:H7 (strain EC869) OX=478008 GN=xth PE=4 SV=1	12	3	4	3	268	30.9	6.19	92	3	1.092	1.18	1.184	1.116	1.025	0.907	0.997	0.811	0.699	0.989	70	89.9	69.6	84.1	22.4	52.8	28.6	58.6	54.1	53.1
P0AC61	Glutaredoxin 2 OS=Escherichia coli O157:H7 OX=83334 GN=grxB PE=3 SV=1	48	9	12	9	215	24.3	7.96	241	9	1.015	1.181	1.137	1.092	0.944	1.035	0.936	0.932	0.885	0.842	307.9	425.9	316.2	389.6	97.7	285.3	127.2	318.6	324.2	214.1
Q8X9T0	ATP-dependent helicase OS=Escherichia coli O157:H7 OX=83334 GN=hrpA PE=4 SV=2	10	14	14	14	1300	148.9	7.65	157	14	1.013	1.181	1.207	1.163	0.975	0.841	1.041	0.715	0.945	0.92	390	540.4	426.2	526.8	128.1	294.2	179.4	310.1	439.2	296.7
P0ACS1	Transcriptional repressor MprA OS=Escherichia coli O157:H7 OX=83334 GN=mprA PE=3 SV=1	39	9	11	9	176	20.6	6.21	188	9	1.025	1.182	1.34	1.273	0.988	0.78	1.129	0.863	0.645	0.774	413.6	566.8	495.4	604	135.9	285.6	203.9	392.2	314.1	261.6
A0A0H3JFK1	Methyl-accepting chemotaxis protein II OS=Escherichia coli O157:H7 OX=83334 GN=tsr_1 PE=4 SV=1	43	20	26	1	553	59.9	5.48	715	20	0.989	1.183	1.178	1.153	1.023	0.998	0.918	0.881	0.889	0.789	630.5	896.1	688.4	864.4	222.5	577.8	262.1	632.8	684.3	421.4
P0AAE1	D-serine/D-alanine/glycine transporter OS=Escherichia coli O157:H7 OX=83334 GN=cycA PE=3 SV=1	3	1	1	1	470	51.6	8.72	47	1	1.057	1.183	1.292	1.428	0.851	0.914	1.064	0.459	0.871	0.881	18.2	24.2	20.4	28.9	5	14.3	8.2	8.9	18.1	12.7
P69381	Ferrous-iron efflux pump FieF OS=Escherichia coli O157:H7 OX=83334 GN=fieF PE=3 SV=1	4	2	2	2	300	32.9	6.61	33	2	1.243	1.184	1.562	1.599	0.831	0.577	0.685	0.518	0.983	0.818	117.2	132.6	135	177.2	26.7	49.4	28.9	55	111.8	64.6
Q8XEF8	Regulator of ebg operon OS=Escherichia coli O157:H7 OX=83334 GN=ebgR PE=4 SV=1	15	5	6	5	327	36.2	5.86	179	5	0.935	1.184	1.174	1.205	1.074	1.033	0.979	0.811	0.765	0.84	241.6	363.4	278	365.9	94.6	242.3	113.2	236	238.5	181.8
P58694	Asparagine--tRNA ligase OS=Escherichia coli O157:H7 OX=83334 GN=asnS PE=3 SV=2	46	22	39	22	466	52.6	5.31	738	22	1.056	1.184	1.123	1.123	0.941	0.983	0.899	0.849	1.002	0.841	1313.9	1750.9	1280.9	1643.3	399.5	1111.5	501	1191.2	1504.4	876.9
P0A9C1	Anaerobic glycerol-3-phosphate dehydrogenase subunit A OS=Escherichia coli O157:H7 OX=83334 GN=glpA PE=3 SV=1	37	18	22	18	542	58.9	6.64	727	18	0.994	1.184	1.237	1.178	0.966	0.984	0.963	0.793	0.848	0.853	555.3	786	633.9	774.3	184.2	499.2	240.9	499.2	571.5	399.3
P69876	Spermidine/putrescine import ATP-binding protein PotA OS=Escherichia coli O157:H7 OX=83334 GN=potA PE=3 SV=1	31	11	12	11	378	43	5.3	210	11	1.008	1.184	1.137	1.148	0.937	0.913	0.946	0.884	0.919	0.925	306.1	427.4	316.5	409.9	97.1	251.9	128.6	302.4	336.9	235.3
Q8X5V2	Alanine racemase, biosynthetic OS=Escherichia coli O157:H7 OX=83334 GN=alr PE=3 SV=1	12	5	7	5	359	39.2	7.05	74	5	1.069	1.184	1.286	1.228	0.848	0.832	0.918	0.827	0.874	0.933	204.3	269	225.3	276	55.3	144.5	78.5	178.1	201.6	149.4
Q8X9C8	5-oxoprolinase subunit A OS=Escherichia coli O157:H7 OX=83334 GN=pxpA PE=3 SV=1	14	4	4	4	244	25.8	6.42	99	4	1.02	1.185	1.197	1.116	0.878	0.948	1.035	0.867	0.904	0.85	297.6	410.9	320.3	383.1	87.4	251.2	135.2	285.1	318.5	207.8
P0AG32	Transcription termination factor Rho OS=Escherichia coli O157:H7 OX=83334 GN=rho PE=3 SV=1	51	18	57	18	419	47	7.25	1600	18	1.033	1.185	1.169	1.151	0.958	0.895	0.973	0.88	0.883	0.874	1308.5	1783.9	1357.4	1714.4	414.2	1030.3	551.9	1256	1350.7	927.5
Q8X8V0	Nicotinate-nucleotide--dimethylbenzimidazole phosphoribosyltransferase OS=Escherichia coli O157:H7 OX=83334 GN=cobT PE=3 SV=1	16	4	7	4	359	36.9	6.3	111	4	0.932	1.185	1.147	1.162	0.997	0.877	1.12	0.74	0.863	0.977	136.3	205.9	153.7	199.7	49.7	116.4	73.3	121.9	152.2	119.7
B5Z3E4	CTP synthase OS=Escherichia coli O157:H7 (strain EC4115 / EHEC) OX=444450 GN=pyrG PE=3 SV=1	38	23	37	23	545	60.3	5.94	859	23	1.027	1.186	1.139	1.15	1.038	1.007	0.888	0.809	0.947	0.808	1536.6	2109	1562.7	2022.7	529.6	1368.6	594.8	1364.6	1709.2	1012.5
Q8XCH4	Copper homeostasis protein CutC OS=Escherichia coli O157:H7 OX=83334 GN=cutC PE=3 SV=2	19	5	5	5	248	26.6	6.15	163	5	1.11	1.187	1.305	1.252	0.9	0.9	0.859	0.814	0.82	0.853	307.8	391.2	331.8	408.1	85.1	226.6	106.7	254.4	274.5	198.2
Q8XD64	Probable hypoxanthine oxidase XdhD OS=Escherichia coli O157:H7 OX=83334 GN=xdhD PE=3 SV=1	12	10	11	10	956	103.5	5.76	137	10	0.919	1.189	1.127	1.246	1.056	0.999	0.881	0.815	0.959	0.809	190.6	293	214.2	303.9	74.7	188.2	81.8	190.4	240.1	140.6
A0A384L805	Aminotransferase OS=Escherichia coli O157:H7 OX=83334 GN=aspC PE=3 SV=1	53	21	37	21	396	43.6	5.62	789	21	1.009	1.189	1.145	1.156	0.962	1.111	0.78	0.83	1.002	0.816	1620.9	2270.3	1686.3	2184.2	526.8	1620.5	560.7	1502	1941.6	1098.6
A0A384K8I1	Modulator of drug activity A OS=Escherichia coli O157:H7 OX=83334 GN=mdaA PE=3 SV=1	13	3	4	3	240	26.8	6.71	76	3	0.941	1.19	1.222	1.423	1.113	0.812	0.875	0.773	0.777	0.873	61.2	92	72.9	108.9	24.7	48	25.5	56.7	61	47.6
B5YVL1	Glycine--tRNA ligase beta subunit OS=Escherichia coli O157:H7 (strain EC4115 / EHEC) OX=444450 GN=glyS PE=3 SV=1	39	28	44	28	689	76.8	5.44	882	28	1.033	1.191	0.965	1.018	0.982	1.115	0.863	0.883	1.149	0.801	1799	2464.4	1540.2	2083.6	582.8	1762.9	672.2	1732.6	2412.5	1168
A0A0H3PR52	Hydrogenase isoenzymes nickel incorporation protein HypB OS=Escherichia coli O157:H7 (strain EC869) OX=478008 GN=hypB PE=4 SV=1	39	8	11	8	290	31.5	5.5	251	8	1.003	1.191	1.224	1.21	0.849	0.921	0.953	0.929	0.863	0.857	111.2	156.9	124.4	157.8	32.1	92.7	47.3	116.1	115.4	79.6
Q8X7X7	Sulfate adenylyltransferase subunit 1 OS=Escherichia coli O157:H7 OX=83334 GN=cysN PE=3 SV=1	32	14	17	14	475	52.6	5.14	341	14	1.038	1.191	1.206	1.133	0.953	0.929	0.896	0.866	0.903	0.885	449.5	612.9	478.8	577.2	140.8	365.7	173.7	422.8	471.9	321.3
P0ACM7	Uncharacterized HTH-type transcriptional regulator YegW OS=Escherichia coli O157:H7 OX=83334 GN=yegW PE=4 SV=1	10	2	2	2	248	28.3	6.65	93	2	1.029	1.191	1.024	1.108	0.946	1.031	0.97	0.941	0.841	0.918	42.4	58.3	38.7	53.7	13.3	38.6	17.9	43.7	41.8	31.7
Q8X9Z9	3-isopropylmalate dehydrogenase OS=Escherichia coli O157:H7 OX=83334 GN=leuB PE=3 SV=3	28	9	10	9	363	39.5	5.29	279	9	0.987	1.192	1.021	1.41	1.038	0.896	0.855	0.906	0.961	0.734	171.6	246.2	162.6	288.1	61.5	141.5	66.5	177.5	201.6	106.8
B5Z0G4	Acetyl-coenzyme A carboxylase carboxyl transferase subunit alpha OS=Escherichia coli O157:H7 (strain EC4115 / EHEC) OX=444450 GN=accA PE=3 SV=1	29	10	14	10	319	35.2	6.04	319	10	0.993	1.192	1.194	1.209	0.94	0.794	1.035	0.813	0.944	0.886	327.6	467.5	361.1	468.9	105.8	238	152.8	302.1	375.8	244.9
P0AG19	N5-carboxyaminoimidazole ribonucleotide mutase OS=Escherichia coli O157:H7 OX=83334 GN=purE PE=3 SV=2	12	2	2	2	169	17.8	6.52	85	2	0.966	1.193	0.855	1.069	0.874	0.918	1.187	1.045	0.845	1.047	44.7	65.6	36.3	58.2	13.8	38.6	24.6	54.5	47.2	40.6
A0A0H3JMS7	Integrase OS=Escherichia coli O157:H7 OX=83334 GN=ECs_5242 PE=3 SV=1	1	1	1	1	649	74	7.33	19	1	1.204	1.194	1.548	1.476	1.027	0.566	0.836	0.568	0.928	0.654	35.4	41.7	41.7	51	10.3	15.1	11	18.8	32.9	16.1
A0A0H3PYZ9	HAD-superfamily hydrolase OS=Escherichia coli O157:H7 (strain EC869) OX=478008 GN=ECH7EC869_2639 PE=4 SV=1	14	3	4	3	238	27.1	6.23	64	3	0.884	1.194	1.142	1.346	1.069	0.623	0.814	0.847	1.183	0.898	11.4	18.3	13.5	20.4	4.7	7.3	4.7	12.3	18.4	9.7
Q8XAP5	Uroporphyrinogen III synthase OS=Escherichia coli O157:H7 OX=83334 GN=hemD PE=4 SV=1	20	5	5	5	246	27.8	6.87	167	5	0.958	1.195	1.205	1.181	1.048	1	0.934	0.759	0.905	0.815	163.2	241.8	188.1	236.5	60.9	154.7	71.2	145.7	186.1	116.3
B5YT28	Serine--tRNA ligase OS=Escherichia coli O157:H7 (strain EC4115 / EHEC) OX=444450 GN=serS PE=3 SV=1	47	18	46	18	430	48.4	5.5	858	18	1.053	1.195	1.266	1.171	0.958	0.888	0.938	0.812	0.902	0.816	1334.8	1799.2	1471.2	1744.9	414.3	1022.5	532.4	1159.3	1379.9	866.7
B5Z0G1	Lipid-A-disaccharide synthase OS=Escherichia coli O157:H7 (strain EC4115 / EHEC) OX=444450 GN=lpxB PE=3 SV=1	11	4	4	4	382	42.4	7.44	118	4	1.081	1.195	1.191	1.23	0.865	0.772	1.109	0.727	1.001	0.829	79.9	104.9	80.7	106.9	21.8	51.8	36.7	60.5	89.3	51.3
P0AFY7	Peptide antibiotic transporter SbmA OS=Escherichia coli O157:H7 OX=83334 GN=sbmA PE=3 SV=1	3	1	1	1	406	46.4	8.47	0	1	0.99	1.195	1.116	1.175	1.021	0.958	0.814	0.864	0.92	0.948	18.2	26.1	18.8	25.4	6.4	16	6.7	17.9	20.4	14.6
A0A3G4WV77	Uncharacterized protein OS=Escherichia coli O157:H7 OX=83334 GN=Z1140 PE=4 SV=1	3	2	2	2	539	61.9	7.03	29	2	1.037	1.195	1.37	1.331	0.688	0.82	0.982	0.591	0.963	1.023	45.5	62.3	55.1	68.7	10.3	32.7	19.3	29.2	51	37.6
Q8XE63	Ubiquinol oxidase subunit 2 OS=Escherichia coli O157:H7 OX=83334 GN=cyoA PE=3 SV=1	18	5	6	5	315	34.9	7.66	146	5	0.933	1.196	1.207	1.186	1.181	0.96	0.985	0.651	0.915	0.787	73.6	112.2	87.3	110.1	31.8	68.8	34.8	57.9	87.1	52
P0A6F0	ATP-dependent dethiobiotin synthetase BioD 2 OS=Escherichia coli O157:H7 OX=83334 GN=bioD2 PE=3 SV=1	21	5	7	5	231	25	6.55	141	5	0.955	1.196	1.315	1.281	0.983	0.972	0.952	0.813	0.733	0.799	128.5	191.2	162.1	202.6	45.1	118.8	57.3	123.2	119	90
P0A952	Spermidine N(1)-acetyltransferase OS=Escherichia coli O157:H7 OX=83334 GN=speG PE=3 SV=2	33	7	9	7	186	21.9	6.68	160	7	0.933	1.196	1.247	1.135	0.962	1.045	0.942	0.983	0.75	0.807	226.5	345	277.6	323.9	79.7	230.4	102.4	269	219.7	164.2
A0A384KHM3	Carbamate kinase OS=Escherichia coli O157:H7 OX=83334 GN=yqeA PE=3 SV=1	12	5	5	5	310	33.1	5.73	52	5	0.935	1.196	1.133	1.205	0.985	0.983	0.922	0.919	0.863	0.859	211.2	321.1	234.6	320.2	75.9	201.7	93.3	234	235.3	162.6
A0A0H3JDX7	Uncharacterized protein OS=Escherichia coli O157:H7 OX=83334 GN=ECs_0604 PE=4 SV=1	24	5	5	5	135	15.9	8.68	82	5	0.921	1.196	1.206	1.137	0.948	1.095	0.945	0.874	0.812	0.865	200	308.8	240.2	290.4	70.2	216.1	91.9	214	212.7	157.3
Q8XE93	Pseudouridine-5'-phosphate glycosidase OS=Escherichia coli O157:H7 OX=83334 GN=psuG PE=3 SV=1	5	2	2	2	312	32.9	5.5	45	2	0.99	1.196	1.323	1.242	1.115	0.877	0.858	0.777	0.743	0.878	27.6	39.6	33.8	40.7	10.6	22.2	10.7	24.4	25	20.5
A0A0H3JJN5	Uncharacterized protein OS=Escherichia coli O157:H7 OX=83334 GN=yjgK PE=4 SV=1	23	4	6	4	153	17.3	5.53	104	4	1.128	1.196	1.262	1.34	1.013	0.701	0.965	0.832	0.675	0.888	130.3	164.1	133.6	181.9	39.9	73.5	49.9	108.3	94	85.9
P63390	Uncharacterized ABC transporter ATP-binding protein YheS OS=Escherichia coli O157:H7 OX=83334 GN=yheS PE=3 SV=1	24	15	17	15	637	71.8	5.73	373	15	0.988	1.196	1.202	1.212	1.091	0.846	0.889	0.797	0.85	0.929	498.8	718.1	556.4	719.8	187.9	388.2	201.1	453.5	518.1	393.1
B5Z059	Acetylornithine deacetylase OS=Escherichia coli O157:H7 (strain EC4115 / EHEC) OX=444450 GN=argE PE=3 SV=1	10	2	2	2	383	42.4	5.9	104	2	1.151	1.197	1.16	1.365	0.583	1.049	0.576	0.941	1.165	0.814	35.3	43.6	32.6	49.2	6.1	29.2	7.9	32.5	43.1	20.9
Q8XC70	DNA helicase OS=Escherichia coli O157:H7 OX=83334 GN=Z5902 PE=4 SV=2	15	11	11	1	704	79.4	6.92	192	11	1.045	1.197	1.31	1.277	0.962	0.864	0.821	0.744	0.918	0.861	431.3	586.7	495.4	619.6	135.4	323.9	151.7	345.9	456.9	297.7
P0AC49	Fumarate reductase iron-sulfur subunit OS=Escherichia coli O157:H7 OX=83334 GN=frdB PE=3 SV=2	25	6	14	6	244	27.1	6.52	353	6	1.064	1.198	1.204	1.115	0.963	0.93	0.862	0.963	0.924	0.777	486.4	651	504.7	599.6	150.1	386	176.5	496.1	509.8	297.4
P0AEW5	3',5'-cyclic adenosine monophosphate phosphodiesterase CpdA OS=Escherichia coli O157:H7 OX=83334 GN=cpdA PE=3 SV=1	15	5	5	5	275	30.9	5.95	123	5	1.023	1.198	1.238	1.279	0.767	1	0.824	0.917	0.945	0.811	99.3	138.2	110.2	146	25.4	88.2	35.8	100.3	110.7	66
A0A0H3PNG1	Uncharacterized protein OS=Escherichia coli O157:H7 (strain EC869) OX=478008 GN=ECH7EC869_5842 PE=4 SV=1	4	1	5	1	187	22.3	9.07	81	1	1.021	1.198	1.369	1.315	0.857	0.968	0.831	0.787	0.747	0.907	77.9	108.7	95.8	118	22.3	67.1	28.4	67.7	68.8	58
A0A384KZ01	DNA topoisomerase 3 OS=Escherichia coli O157:H7 OX=83334 GN=topB PE=3 SV=1	1	1	1	1	653	73.2	8.19	0	1	0.841	1.199	1.262	1.099	1.039	0.86	0.885	0.897	0.894	1.023	60.3	102.1	82.9	92.6	25.4	56	28.4	72.4	77.3	61.4
Q8XA47	Sensor histidine kinase QseE OS=Escherichia coli O157:H7 OX=83334 GN=qseE PE=1 SV=2	1	1	1	1	475	53.3	7.77	22	1	0.941	1.2	1.269	1.273	1.036	0.889	0.864	0.818	0.978	0.733	39.4	59.7	48.7	62.7	14.8	33.8	16.2	38.6	49.4	25.7
Q8X8W2	Proline--tRNA ligase OS=Escherichia coli O157:H7 OX=83334 GN=proS PE=3 SV=1	39	19	32	19	572	63.6	5.27	930	19	1.029	1.2	1.259	1.246	1.018	0.873	0.883	0.673	0.964	0.855	581.3	805.3	652	827.2	196.1	447.6	223.3	428.2	656.8	404.3
P66798	Response regulator UvrY OS=Escherichia coli O157:H7 OX=83334 GN=uvrY PE=3 SV=1	42	9	11	9	218	23.8	7.02	247	9	0.987	1.2	1.298	1.327	0.894	0.869	0.88	0.832	0.825	0.889	330.3	477	398.3	522.1	102	264	131.8	313.6	333.1	249.1
B5YS78	UDP-N-acetylglucosamine 1-carboxyvinyltransferase OS=Escherichia coli O157:H7 (strain EC4115 / EHEC) OX=444450 GN=murA PE=3 SV=1	30	12	15	12	419	44.8	6.16	302	12	1.008	1.201	1.14	1.025	0.987	0.985	0.926	0.898	0.957	0.873	397.6	562.8	412.3	475.4	132.8	353.1	163.6	399.1	455.3	288.6
P0ABN3	Diacylglycerol kinase OS=Escherichia coli O157:H7 OX=83334 GN=dgkA PE=3 SV=2	30	4	5	3	122	13.2	6.52	94	4	0.984	1.202	1.583	1.851	0.944	0.75	0.829	0.6	0.57	0.687	143.4	208.2	211.4	317.2	46.9	99.2	54.1	98.5	100.3	83.8
Q8X8E7	Transcription-repair-coupling factor OS=Escherichia coli O157:H7 OX=83334 GN=mfd PE=3 SV=2	26	28	29	28	1148	129.8	6.07	534	28	0.973	1.202	1.191	1.231	1.016	0.884	0.989	0.664	0.994	0.854	700.9	1028.4	786.3	1042.6	249.4	578.3	318.9	539.1	863.8	515.3
Q8X9M0	Argininosuccinate synthase OS=Escherichia coli O157:H7 OX=83334 GN=argG PE=3 SV=3	49	18	26	18	447	49.9	5.39	415	18	1.011	1.202	1.15	1.279	0.858	0.807	1.087	0.746	0.908	0.953	385.2	544	401.5	572.6	111.4	279.1	185.3	320.1	417.5	303.9
B5YVQ3	Glyoxylate/hydroxypyruvate reductase A OS=Escherichia coli O157:H7 (strain EC4115 / EHEC) OX=444450 GN=ghrA PE=3 SV=1	22	6	6	6	312	35.3	6.8	124	6	0.999	1.203	1.084	1.073	1.003	0.997	0.858	0.888	1.075	0.819	130.6	186.8	129.9	164.8	44.7	118.3	50.2	130.8	169.5	89.7
Q8XCF9	Protein-glutamate methylesterase/protein-glutamine glutaminase OS=Escherichia coli O157:H7 OX=83334 GN=cheB PE=3 SV=1	2	1	1	1	349	37.4	8.28	23	1	0.927	1.204	1.155	1.319	0.939	0.737	1.495	0.665	0.958	0.601	16.2	25	18.5	27.1	5.6	11.7	11.7	13.1	20.2	8.8
A0A0H3PVA3	Bifunctional aspartokinase/homoserine dehydrogenase OS=Escherichia coli O157:H7 (strain EC869) OX=478008 GN=thrA PE=3 SV=1	32	23	32	23	818	88.8	5.67	771	23	1.018	1.204	1.109	1.205	0.944	0.903	0.89	0.82	1.063	0.845	870.4	1224	869.3	1211.8	275.4	701.2	340.6	790.3	1097.4	605.5
A0A0H3PT05	Ribonucleoside-diphosphate reductase, beta subunit OS=Escherichia coli O157:H7 (strain EC869) OX=478008 GN=nrdB PE=4 SV=1	32	12	21	12	389	44.9	4.78	354	12	1.081	1.204	1.194	1.136	0.885	0.879	0.882	0.949	0.933	0.857	265.1	350.9	268.4	327.4	74	195.7	96.8	262.1	276.1	176.1
A0A384LI98	Biodegradative arginine decarboxylase OS=Escherichia coli O157:H7 OX=83334 GN=adiA PE=4 SV=1	43	27	45	27	756	84.5	5.31	740	27	1.006	1.205	1.218	1.22	1.32	0.849	0.914	0.665	0.896	0.708	990.7	1409.9	1099.2	1412.4	443.2	758.9	403.1	737.7	1064.6	584.1
P0AAF5	Arabinose import ATP-binding protein AraG OS=Escherichia coli O157:H7 OX=83334 GN=araG PE=3 SV=1	2	1	1	1	504	55	6.38	26	1	0.901	1.205	0.946	0.931	0.889	1.548	0.865	0.927	0.984	0.804	10.7	17	10.3	13	3.6	16.7	4.6	12.4	14.1	8
A0A3G4WTH3	Putative hydantoin utilization protein OS=Escherichia coli O157:H7 OX=83334 GN=ylbB PE=4 SV=1	2	1	1	1	411	45.6	5.4	51	1	1.165	1.205	1.111	0.962	1.051	1.049	0.819	0.736	1.069	0.834	44.5	54.7	38.9	43.2	13.7	36.4	14	31.7	49.3	26.7
P0A6T4	Galactokinase OS=Escherichia coli O157:H7 OX=83334 GN=galK PE=3 SV=2	13	6	7	6	382	41.4	5.45	186	6	1.043	1.207	1.248	1.202	0.909	1.069	0.896	0.827	0.817	0.783	226.6	311.6	248.4	306.9	67.3	210.8	87.1	202.3	214.1	142.4
P65471	UDP-N-acetylmuramate--L-alanine ligase OS=Escherichia coli O157:H7 OX=83334 GN=murC PE=3 SV=1	28	11	16	11	491	53.6	5.76	345	11	0.958	1.207	1.231	1.227	0.974	0.837	0.989	0.819	0.932	0.824	218.1	326.4	256.9	328.4	75.6	173.1	100.8	210.1	256	157.1
P0AE20	Methionine aminopeptidase OS=Escherichia coli O157:H7 OX=83334 GN=map PE=3 SV=1	38	9	15	9	264	29.3	5.96	282	9	1.038	1.207	1.209	1.214	0.801	0.983	1.054	0.909	0.745	0.841	412.1	569.8	440.2	566.7	108.5	354.4	187.3	406.9	356.9	279.7
P58402	Sensor protein EvgS OS=Escherichia coli O157:H7 OX=83334 GN=evgS PE=3 SV=1	4	4	4	4	1197	134.9	6.15	53	4	0.967	1.207	1.183	1.095	1.169	0.651	1.028	0.809	1.015	0.876	83.4	123.7	93.5	111	34.4	51	39.7	78.6	105.6	63.3
P0AAZ6	Replication-associated recombination protein A OS=Escherichia coli O157:H7 OX=83334 GN=rarA PE=3 SV=1	8	3	3	3	447	49.6	6.4	54	3	1.059	1.208	1.33	1.21	1.062	0.931	0.889	0.685	0.83	0.795	56.1	76.1	64.6	75.4	19.2	44.8	21.1	40.9	53.1	35.3
P0AFD8	NADH-quinone oxidoreductase subunit I OS=Escherichia coli O157:H7 OX=83334 GN=nuoI PE=3 SV=1	33	9	14	9	180	20.5	5.48	191	9	1.008	1.208	1.239	1.244	0.923	0.917	0.922	0.896	0.804	0.838	328	467.4	369.8	476.3	102.5	271.1	134.3	328.6	315.8	228.6
A0A0H3Q3V5	Cytosine-specific methyltransferase OS=Escherichia coli O157:H7 (strain EC869) OX=478008 GN=ECH7EC869_5267 PE=3 SV=1	16	7	7	7	417	46.1	7.08	215	7	1.046	1.208	1.283	1.242	1.054	0.848	0.918	0.638	0.878	0.885	261.3	358.5	293.7	364.9	89.8	192.3	102.7	179.7	264.7	185.2
A0A3G4X5R4	Transcriptional regulatory protein 2-component regulatory system member OS=Escherichia coli O157:H7 OX=83334 GN=basR PE=4 SV=1	9	3	3	3	222	25	6.01	34	3	0.988	1.211	1.128	1.159	1.048	1.086	0.892	0.908	0.81	0.771	103.9	151.4	108.8	143.3	37.6	103.8	42	107.6	102.8	67.9
P0AGC4	Soluble lytic murein transglycosylase OS=Escherichia coli O157:H7 OX=83334 GN=slt PE=3 SV=1	20	13	15	13	645	73.3	8.78	269	13	1.011	1.211	1.229	1.357	0.971	0.864	0.872	0.615	1.019	0.85	457.1	650.2	509.3	720.9	149.6	354.7	176.5	313.3	555.5	321.9
A0A0H3PVC1	Uncharacterized protein OS=Escherichia coli O157:H7 (strain EC869) OX=478008 GN=ECH7EC869_1404 PE=4 SV=1	25	3	3	3	146	16.6	10.89	102	3	1.051	1.211	1.617	1.214	0.992	0.773	0.725	0.783	0.765	0.868	60.9	83.4	85.9	82.7	19.6	40.7	18.8	51.1	53.5	42.1
Q8X6W1	Glutathione import ATP-binding protein GsiA OS=Escherichia coli O157:H7 OX=83334 GN=gsiA PE=3 SV=3	2	2	2	2	623	69.1	7.71	43	2	0.896	1.212	1.415	1.296	0.947	0.614	1.578	0.568	0.776	0.698	56.6	90.9	81.9	96.2	20.4	35.2	44.6	40.4	59.1	36.9
Q8X4K8	Dipeptide/heme ABC transporter ATPase OS=Escherichia coli O157:H7 OX=83334 GN=dppF PE=3 SV=1	4	2	2	2	334	37.5	8.85	51	2	1.089	1.212	1.634	1.429	0.807	0.769	1.033	0.647	0.562	0.819	53	70.1	72.9	81.8	13.4	34	22.5	35.5	33	33.4
P58320	Thiol:disulfide interchange protein DsbG OS=Escherichia coli O157:H7 OX=83334 GN=dsbG PE=3 SV=1	15	4	4	4	248	27.5	7.88	125	4	0.982	1.212	1.262	1.318	1.026	0.873	0.894	0.791	0.744	0.898	107.4	157.5	126.6	169.5	38.3	86.7	43.8	97.5	98.2	82.3
P0AAA0	Putative L,D-transpeptidase YafK OS=Escherichia coli O157:H7 OX=83334 GN=yafK PE=3 SV=1	10	3	3	3	246	28	9.06	38	3	1.141	1.212	1.1	1.05	0.8	0.836	0.901	0.971	1.016	0.973	101.6	128.3	89.8	110	24.3	67.6	35.9	97.4	109.2	72.6
Q8XCC5	Oxidoreductase OS=Escherichia coli O157:H7 OX=83334 GN=bdcA PE=4 SV=1	11	2	3	2	237	24.6	6.4	72	2	0.911	1.212	1.228	1.282	1.185	0.613	1.147	0.723	0.565	1.135	27.5	43.5	34	45.5	12.2	16.8	15.5	24.6	20.6	28.7
B5Z3F8	Protein Syd OS=Escherichia coli O157:H7 (strain EC4115 / EHEC) OX=444450 GN=syd PE=3 SV=1	18	3	3	3	181	20.7	5.01	54	3	1.042	1.213	1.138	1.159	0.833	1.1	0.87	0.858	0.927	0.86	87	120.3	87.1	113.7	23.7	83.4	32.5	80.7	93.4	60.1
Q8X4Q8	Ribosomal large subunit pseudouridine synthase B OS=Escherichia coli O157:H7 OX=83334 GN=rluB PE=3 SV=1	37	11	15	11	290	32.6	10.02	394	11	1.012	1.216	1.256	1.27	0.91	0.766	1.159	0.835	0.65	0.927	392.7	561	446.9	579.6	120.4	269.9	201.3	365.2	304.3	301.4
B5Z0R4	tRNA-cytidine(32) 2-sulfurtransferase OS=Escherichia coli O157:H7 (strain EC4115 / EHEC) OX=444450 GN=ttcA PE=3 SV=1	18	6	6	6	311	35.4	6.33	115	6	1.073	1.216	1.117	1.094	0.942	0.862	0.873	0.901	0.97	0.951	278.9	375.8	266.3	334.5	83.5	203.6	101.6	263.9	304.3	207.2
A0A384LE20	Glutamate dehydrogenase OS=Escherichia coli O157:H7 OX=83334 GN=gdhA PE=3 SV=1	53	22	42	22	447	48.5	6.4	1198	22	1.075	1.217	1.092	1.046	1.209	1.02	0.868	0.949	0.863	0.662	1156	1555.3	1076.2	1322.1	443.3	996.1	417.7	1150.2	1120	595.9
Q8X645	NAD-dependent dihydropyrimidine dehydrogenase subunit PreT OS=Escherichia coli O157:H7 OX=83334 GN=preT PE=3 SV=1	50	19	41	19	412	44.3	5.62	1023	19	1.084	1.219	1.3	1.3	0.947	0.87	0.844	0.818	0.835	0.783	1415	1889.9	1555.5	1995	421.3	1030.6	493	1202.6	1315.2	855.4
A0A0H3JNM3	RecBCD enzyme subunit RecD OS=Escherichia coli O157:H7 OX=83334 GN=recD PE=3 SV=1	6	4	4	4	608	66.8	6.77	73	4	0.898	1.219	1.257	1.044	1.092	0.94	0.894	0.845	0.858	0.951	71.1	114.7	91.2	97.2	29.5	67.6	31.7	75.4	82	63.1
B5YVL8	Xylose isomerase OS=Escherichia coli O157:H7 (strain EC4115 / EHEC) OX=444450 GN=xylA PE=3 SV=1	3	1	1	1	440	49.6	6	73	1	0.799	1.22	1.552	1.565	0.902	0.873	0.82	0.654	0.873	0.742	27	49	48.1	62.2	10.4	26.8	12.4	24.9	35.6	21
Q8X6E7	Iron-sulfur cluster-binding protein OS=Escherichia coli O157:H7 OX=83334 GN=ykgF PE=4 SV=1	14	8	9	8	475	53	8.47	132	8	1.042	1.22	1.258	1.288	1.017	0.776	0.942	0.672	0.962	0.825	274.8	382.4	304.2	399.5	91.5	185.9	111.2	199.9	306.1	182.3
A0A3G4X5N9	Proton/glutamate-aspartate symporter OS=Escherichia coli O157:H7 OX=83334 GN=gltP PE=3 SV=1	4	2	2	2	437	47.1	8.47	44	2	1.025	1.22	1.471	1.227	1.193	0.716	1.096	0.493	0.709	0.85	56.4	79.8	74.2	79.4	22.4	35.8	27	30.6	47.1	39.2
P0AGJ6	Uncharacterized tRNA/rRNA methyltransferase YfiF OS=Escherichia coli O157:H7 OX=83334 GN=yfiF PE=3 SV=1	39	11	20	11	345	37.8	8.78	450	11	1.013	1.22	1.196	1.268	0.964	0.909	0.945	0.884	0.69	0.91	778.2	1113.6	841.8	1144.5	252.5	634.2	324.8	764.8	639	585.5
B5YXJ9	Probable septum site-determining protein MinC OS=Escherichia coli O157:H7 (strain EC4115 / EHEC) OX=444450 GN=minC PE=3 SV=1	26	7	8	7	231	24.7	6.87	125	7	1.009	1.22	1.218	1.205	0.939	0.96	0.825	0.852	0.834	0.939	211	303.2	233.6	296.3	67	182.3	77.2	200.7	210.5	164.6
A0A0H3Q1U0	Putative 3-oxoacyl-(Acyl-carrier-protein) reductase OS=Escherichia coli O157:H7 (strain EC869) OX=478008 GN=ECH7EC869_1451 PE=4 SV=1	14	4	4	4	243	25.7	6.39	106	4	1.041	1.22	1.168	1.187	0.859	0.841	0.919	0.884	0.83	1.05	185.8	258.7	191.1	249.1	52.3	136.4	73.4	177.8	178.7	157
Q8X5E9	LysR family transcriptional regulator OS=Escherichia coli O157:H7 OX=83334 GN=yagP PE=3 SV=1	2	1	1	1	299	33.1	5.92	29	1	0.857	1.221	1.449	1.37	1.003	0.878	0.957	0.704	0.76	0.801	25.8	43.7	40	48.5	10.3	24	12.9	23.9	27.6	20.2
A0A384LPN6	Heptosyl transferase I lipopolysaccharide core biosynthesis OS=Escherichia coli O157:H7 OX=83334 GN=rfaC PE=4 SV=1	11	3	3	3	330	36.8	7.44	77	3	1.045	1.222	1.442	1.491	1	0.84	0.756	0.676	0.858	0.669	82.4	114.5	104.3	138.3	26.9	60.2	26.7	60.1	81.7	44.2
A0A0H3PSL8	2-hydroxy-3-oxopropionate reductase OS=Escherichia coli O157:H7 (strain EC869) OX=478008 GN=garR PE=3 SV=1	28	7	9	7	294	30.4	5.9	244	7	0.946	1.223	0.992	1.173	1	1.083	0.925	0.895	0.878	0.884	232.3	356.9	223.4	338.8	83.8	241.5	101.7	247.6	260.3	181.9
P0A811	Holliday junction ATP-dependent DNA helicase RuvA OS=Escherichia coli O157:H7 OX=83334 GN=ruvA PE=3 SV=1	19	4	6	4	203	22.1	5.96	122	4	1.03	1.225	1.296	1.111	0.958	0.977	0.889	0.93	0.741	0.844	225	317.9	259.6	285.4	71.4	193.9	86.9	228.9	195.2	154.4
P69424	Sec-independent protein translocase protein TatC OS=Escherichia coli O157:H7 OX=83334 GN=tatC PE=3 SV=2	7	1	1	1	258	28.9	5.35	45	1	1.289	1.226	1.3	1.474	1.001	0.461	0.72	0.56	1.191	0.777	20	22.6	18.5	26.9	5.3	6.5	5	9.8	22.3	10.1
P0A9A4	Bacterial non-heme ferritin-like protein OS=Escherichia coli O157:H7 OX=83334 GN=ftnB PE=3 SV=1	37	6	7	6	167	18.9	5.31	161	6	1.038	1.226	1.162	1.073	0.924	0.946	1.02	0.945	0.802	0.864	158.7	222.8	162.9	192.8	48.2	131.3	69.8	162.8	148	110.6
Q8X8Y6	Bifunctional uridylyltransferase/uridylyl-removing enzyme OS=Escherichia coli O157:H7 OX=83334 GN=glnD PE=3 SV=1	4	3	3	3	890	102.4	6.83	72	3	1.088	1.226	1.289	1.518	0.722	0.83	0.635	0.634	1.078	0.98	88.8	118.9	96.4	145.7	20.1	61.5	23.2	58.3	106.1	67
P64427	UPF0748 lipoprotein YddW OS=Escherichia coli O157:H7 OX=83334 GN=yddW PE=3 SV=1	7	3	3	3	439	49.5	9.2	80	3	0.997	1.227	1.109	1.43	0.872	0.761	1.06	0.636	1.066	0.842	103	150.6	105	173.7	30.7	71.4	49	74	132.8	72.8
Q8X8J5	Ribonuclease E OS=Escherichia coli O157:H7 OX=83334 GN=rne PE=3 SV=1	38	36	62	36	1061	118.2	5.66	1496	36	1.031	1.227	1.305	1.358	0.899	0.787	0.945	0.785	0.764	0.899	1679.6	2375.3	1947.6	2601.4	499.5	1163.5	688.7	1440.8	1501	1226.2
Q8XCZ0	Ribonuclease BN OS=Escherichia coli O157:H7 OX=83334 GN=rbn PE=3 SV=2	5	1	1	1	305	33	6.13	34	1	0.727	1.229	1.02	1.216	1.256	1.298	1.031	0.485	0.965	0.774	24.1	48.4	31	47.4	14.2	39.1	15.3	18.1	38.6	21.5
B5YR05	Holliday junction ATP-dependent DNA helicase RuvB OS=Escherichia coli O157:H7 (strain EC4115 / EHEC) OX=444450 GN=ruvB PE=3 SV=1	13	5	6	5	336	37.2	5.16	141	5	1.04	1.229	1.225	0.979	0.892	1.044	0.917	0.913	0.851	0.909	234.1	328.6	252.7	259.1	68.5	213.4	92.4	231.4	231.2	171.4
Q8XAX5	Putative fimbrial chaperone protein OS=Escherichia coli O157:H7 OX=83334 GN=Z2201 PE=3 SV=1	29	5	5	5	239	26.5	9.35	77	5	1.041	1.23	1.249	1.122	0.717	0.965	0.797	0.903	1.238	0.739	117.9	165.5	129.7	149.4	27.7	99.3	40.4	115.3	169.2	70.1
Q8XB76	Response regulator OS=Escherichia coli O157:H7 OX=83334 GN=yedW PE=4 SV=2	7	2	2	2	260	29.4	5.96	39	2	0.886	1.23	1.159	0.997	1.108	0.994	1.192	0.936	0.738	0.76	42.2	69.6	50.6	55.8	18	43	25.4	50.2	42.4	30.3
Q8X8K8	Uncharacterized protein OS=Escherichia coli O157:H7 OX=83334 GN=ycjX PE=4 SV=1	3	2	2	1	465	52.6	8.29	32	2	0.981	1.23	1.397	1.401	0.94	0.788	1.056	0.66	0.733	0.815	47.1	70.2	61.5	79.1	15.4	34.4	22.7	35.7	42.5	32.8
P69854	Tat proofreading chaperone DmsD OS=Escherichia coli O157:H7 OX=83334 GN=dmsD PE=3 SV=2	10	3	3	3	204	23.3	4.97	50	3	0.989	1.23	1.106	1.395	0.962	0.936	0.944	0.606	1.004	0.829	82.6	122.1	84.7	137	27.4	71	35.3	57	101.2	58
B5YVL2	Glycine--tRNA ligase alpha subunit OS=Escherichia coli O157:H7 (strain EC4115 / EHEC) OX=444450 GN=glyQ PE=3 SV=1	30	7	11	7	303	34.7	5.05	303	7	1.056	1.231	1.093	1.14	0.928	1.027	0.873	0.828	1.018	0.805	225.3	312.1	213.7	285.9	67.5	198.9	83.4	199	262	143.9
A0A0H3JHA3	D-gluconate inducible gluconate regulon transcriptional repressor OS=Escherichia coli O157:H7 OX=83334 GN=gntR PE=4 SV=1	8	3	3	3	331	36.4	6.65	31	3	0.936	1.231	1.201	1.494	0.798	0.787	1.013	0.849	0.863	0.827	108	168.7	127	202.6	31.4	82.5	52.3	110.4	120.1	79.9
P0AB92	Phospho-2-dehydro-3-deoxyheptonate aldolase, Phe-sensitive OS=Escherichia coli O157:H7 OX=83334 GN=aroG PE=3 SV=1	37	11	19	10	350	38	6.6	561	11	1.004	1.231	1.189	1.125	0.94	1.024	0.897	0.843	0.913	0.833	365.5	532.6	396.6	481.6	116.7	338.5	146.2	345.7	401.1	253.9
Q8X5I3	Glutathione ABC transporter ATP-binding protein OS=Escherichia coli O157:H7 OX=83334 GN=cydC PE=4 SV=1	13	6	7	6	573	62.8	8.88	126	6	1.021	1.231	1.215	1.214	1.057	0.83	0.872	0.767	0.958	0.835	129.7	185.8	141.5	181.3	45.8	95.8	49.6	109.8	146.8	88.8
B5YTN7	30S ribosomal protein S19 OS=Escherichia coli O157:H7 (strain EC4115 / EHEC) OX=444450 GN=rpsS PE=3 SV=1	52	6	21	6	92	10.4	10.52	123	6	0.963	1.231	0.969	1.139	0.845	0.997	1.051	0.796	1.111	0.897	550.8	836.6	507.8	765.8	164.8	517.7	269	513	766.4	429.5
B5Z3A7	tRNA pseudouridine synthase D OS=Escherichia coli O157:H7 (strain EC4115 / EHEC) OX=444450 GN=truD PE=3 SV=1	28	8	9	8	349	39.1	6.57	216	8	0.978	1.232	1.316	1.245	0.993	0.863	0.903	0.766	0.88	0.823	277.6	415.8	342.6	415.5	96.2	222.6	114.8	245.1	301.4	195.7
A0A384LLP4	Positive and negative sensor protein for pho regulon OS=Escherichia coli O157:H7 OX=83334 GN=phoR PE=4 SV=1	2	1	1	1	431	49.6	9.51	28	1	0.929	1.232	1.371	1.233	0.966	0.969	0.846	0.794	0.828	0.831	120.9	190.6	163.6	188.7	42.9	114.6	49.3	116.4	130.1	90.6
A0A384LFG5	Dipeptidyl carboxypeptidase II OS=Escherichia coli O157:H7 OX=83334 GN=dcp PE=3 SV=1	14	11	15	10	681	77.4	5.54	398	11	0.959	1.233	1.144	1.173	1.078	0.93	1.03	0.709	0.869	0.877	346.2	529	378.5	497.9	132.7	304.9	166.4	288.4	378.8	265.2
Q8X5Y1	Aspartokinase OS=Escherichia coli O157:H7 OX=83334 GN=lysC PE=3 SV=1	29	12	19	12	449	48.5	5.11	465	12	1.028	1.234	1.267	1.274	1.051	0.875	0.873	0.706	0.945	0.748	607.1	866	686.3	884.6	211.7	469.4	230.9	469.7	673.5	370.2
Q8X6R4	Putrescine-binding periplasmic protein OS=Escherichia coli O157:H7 OX=83334 GN=potF PE=3 SV=1	8	3	3	3	370	40.8	6.44	83	3	1.028	1.234	1.095	1.755	0.692	0.781	0.949	0.678	0.889	0.899	187	266.7	182.6	375.4	42.9	129.1	77.3	138.9	195	136.9
B5Z083	DNA-directed RNA polymerase subunit beta OS=Escherichia coli O157:H7 (strain EC4115 / EHEC) OX=444450 GN=rpoB PE=3 SV=1	52	65	184	64	1342	150.5	5.26	4426	65	0.984	1.235	1.127	1.191	0.998	0.869	0.983	0.719	0.951	0.941	4288.3	6394.6	4502.2	6101.8	1483.3	3439.2	1917.8	3527.8	5000	3434.3
A0A0H3PKJ4	Uncharacterized protein OS=Escherichia coli O157:H7 (strain EC869) OX=478008 GN=ECH7EC869_5839 PE=4 SV=1	1	1	1	1	605	70.8	6.76	35	1	0.988	1.236	1.347	1.244	1.008	0.826	0.912	0.805	0.884	0.751	64.4	95.7	80.5	95.3	22.4	48.9	26.6	59.1	69.5	41
Q8X8L8	Dipeptide epimerase OS=Escherichia coli O157:H7 OX=83334 GN=ycjG PE=3 SV=2	3	1	1	1	321	34.6	5.06	22	1	0.886	1.236	1.094	1.401	0.655	1.217	1.039	0.9	0.768	0.804	24.2	40.1	27.4	45	6.1	30.2	12.7	27.7	25.3	18.4
B5YRT7	UvrABC system protein C OS=Escherichia coli O157:H7 (strain EC4115 / EHEC) OX=444450 GN=uvrC PE=3 SV=1	9	6	6	6	610	68.1	9.01	131	6	1.132	1.237	1.331	1.422	0.845	0.732	0.85	0.754	0.859	0.839	204.6	265.7	220.6	302.3	52.1	120.2	68.8	153.6	187.4	127.1
Q8XBT7	Transcriptional activator of yqhD OS=Escherichia coli O157:H7 OX=83334 GN=yqhC PE=4 SV=2	4	1	1	1	318	35.9	8.22	26	1	0.924	1.239	1.376	1.302	1.037	0.784	1.144	0.656	0.713	0.825	17.5	27.9	23.9	29	6.7	13.5	9.7	14	16.3	13.1
P58221	Molybdenum cofactor guanylyltransferase OS=Escherichia coli O157:H7 OX=83334 GN=mobA PE=3 SV=1	7	1	1	1	194	21.6	6.44	54	1	1.068	1.239	1.392	1.096	0.936	0.806	0.884	0.853	0.832	0.894	25.1	34.6	30	30.3	7.5	17.2	9.3	22.6	23.6	17.6
Q9S5G5	Histidine biosynthesis bifunctional protein HisB OS=Escherichia coli O157:H7 OX=83334 GN=hisB PE=1 SV=1	29	9	15	9	355	40.3	6.29	289	9	1.005	1.24	1.222	1.273	0.951	0.989	0.952	0.765	0.828	0.775	334.2	490.1	372.5	497.6	107.8	298.8	141.7	286.6	332	215.9
Q8X835	Probable fructoselysine utilization operon transcriptional repressor OS=Escherichia coli O157:H7 OX=83334 GN=frlR PE=3 SV=2	3	1	1	1	243	27.8	7.33	0	1	1.025	1.24	1.418	1.108	0.871	0.828	0.975	0.933	0.759	0.843	33.8	48.6	42.9	43	9.8	24.8	14.4	34.7	30.2	23.3
B5Z3E3	Enolase OS=Escherichia coli O157:H7 (strain EC4115 / EHEC) OX=444450 GN=eno PE=3 SV=1	57	21	116	20	432	45.6	5.48	2256	21	1.013	1.24	1.232	1.152	0.923	0.948	0.948	0.836	0.832	0.876	2194.7	3193.7	2446.6	2936.6	682.2	1865.8	919.4	2041.3	2176.5	1590
P62559	Protein SopB OS=Escherichia coli O157:H7 OX=83334 GN=sopB PE=3 SV=1	43	11	13	11	323	35.4	7.87	401	11	0.937	1.241	1.352	1.226	0.875	0.865	0.982	0.874	0.767	0.881	239.6	376.8	316.7	368.4	76.3	200.8	112.4	251.7	236.6	188.7
A0A0H3JE08	Uncharacterized protein OS=Escherichia coli O157:H7 OX=83334 GN=Z1360 PE=4 SV=1	3	3	3	3	645	69	6.21	40	3	0.969	1.241	1.191	1.236	0.989	0.894	0.875	0.802	0.875	0.927	102.2	155.6	115.2	153.3	35.6	85.7	41.3	95.3	111.4	81.9
P69435	Poly-beta-1,6-N-acetyl-D-glucosamine export protein OS=Escherichia coli O157:H7 OX=83334 GN=pgaA PE=3 SV=1	1	1	1	1	807	92.2	6.58	29	1	0.885	1.241	1.079	1.384	0.906	0.746	1.04	0.776	1.009	0.934	71.3	118.8	79.7	131.1	24.9	54.6	37.5	70.4	98.1	63
P60753	Lipid A export ATP-binding/permease protein MsbA OS=Escherichia coli O157:H7 OX=83334 GN=msbA PE=1 SV=1	17	11	14	11	582	64.4	8.54	303	11	0.936	1.242	1.295	1.346	0.986	0.888	0.956	0.613	0.891	0.847	360.9	569.3	457.8	610.4	129.7	310.9	165.1	266.4	414.7	273.7
A0A384KNF3	Probable small subunit of hydrogenase-3, iron-sulfur protein (Part of formate hydrogenlyase (FHL) complex) OS=Escherichia coli O157:H7 OX=83334 GN=hycB PE=4 SV=1	24	3	4	3	203	21.9	6.98	123	3	0.822	1.242	1.169	1.018	1.156	0.857	0.945	1.071	0.757	0.964	17.1	30.7	22.3	24.9	8.2	16.2	8.8	25.1	19	16.8
P0ADA0	Branched-chain amino acid transport system 2 carrier protein OS=Escherichia coli O157:H7 OX=83334 GN=brnQ PE=3 SV=1	5	2	3	2	439	46.2	8.34	71	2	0.831	1.242	1.089	1.167	1.078	0.757	1.095	0.921	0.82	1.001	65.8	116.8	79	108.6	29.1	54.4	38.8	82.1	78.3	66.4
B5Z497	Multidrug resistance protein MdtK OS=Escherichia coli O157:H7 (strain EC4115 / EHEC) OX=444450 GN=mdtK PE=3 SV=1	2	1	1	1	457	49.4	9.58	26	1	0.892	1.242	1.183	1.462	0.694	0.737	0.927	0.496	1.237	1.13	26	43	31.6	50.1	6.9	19.5	12.1	16.3	43.5	27.6
B5YSV2	N-acetylneuraminate lyase OS=Escherichia coli O157:H7 (strain EC4115 / EHEC) OX=444450 GN=nanA PE=3 SV=1	15	4	4	4	297	32.6	5.9	65	4	1.053	1.243	1.341	1.252	0.958	0.965	0.857	0.769	0.851	0.711	213.1	298.9	248.8	297.9	66.1	177.3	77.6	175.4	207.8	120.5
A0A384LLP7	Uncharacterized protein OS=Escherichia coli O157:H7 OX=83334 GN=nemA PE=4 SV=1	26	8	10	8	365	39.5	6.2	127	8	1.028	1.243	1.258	1.277	0.935	0.777	0.936	0.742	0.989	0.816	194.6	279.8	218.4	284.3	60.4	133.6	79.3	158.3	225.9	129.4
P0AFI3	DNA topoisomerase 4 subunit A OS=Escherichia coli O157:H7 OX=83334 GN=parC PE=3 SV=1	19	14	15	14	752	83.8	6.68	300	14	0.958	1.243	1.295	1.38	1.066	0.749	0.959	0.623	0.875	0.852	239	368.6	296.2	405	90.7	169.7	107.1	175.3	263.6	178.1
P0A9J2	Ribonuclease G OS=Escherichia coli O157:H7 OX=83334 GN=rng PE=3 SV=2	20	9	10	9	489	55.3	5.87	344	9	1.026	1.244	1.188	1.087	0.991	0.924	0.89	0.853	0.903	0.894	209.8	302.4	222.8	261.3	69.1	171.6	81.5	196.6	222.9	153.2
B5YZD9	GMP reductase OS=Escherichia coli O157:H7 (strain EC4115 / EHEC) OX=444450 GN=guaC PE=3 SV=1	38	12	19	12	347	37.4	6.54	321	12	0.99	1.244	1.188	1.274	0.865	0.983	0.893	0.847	0.814	0.905	581.4	868.2	639.7	879.6	173.2	524.3	234.7	560.3	576.6	445.2
P0A888	Ubiquinone/menaquinone biosynthesis C-methyltransferase UbiE OS=Escherichia coli O157:H7 OX=83334 GN=ubiE PE=3 SV=1	21	5	9	5	251	28.1	7.99	203	5	1.017	1.244	1.189	1.157	0.912	0.895	0.896	0.848	0.9	0.942	357.1	519.1	382.7	477.9	109.2	285.3	140.9	335.4	381.3	277.2
A0A384L5R4	Uncharacterized protein OS=Escherichia coli O157:H7 OX=83334 GN=Z4851 PE=4 SV=1	12	2	3	2	240	26.9	5.97	49	2	0.884	1.246	1.159	1.41	0.844	1.034	1.026	0.718	0.92	0.761	12.9	21.6	15.5	24.2	4.2	13.7	6.7	11.8	16.2	9.3
Q8X905	Multidrug efflux system protein OS=Escherichia coli O157:H7 OX=83334 GN=emrA PE=4 SV=1	25	10	10	10	390	42.7	9.33	189	10	0.983	1.246	1.152	1.167	0.935	0.928	0.951	0.803	0.956	0.88	269.9	406.5	289.9	376.8	87.6	231.4	116.9	248.6	316.9	202.4
P0AD02	Transcriptional regulatory protein DcuR OS=Escherichia coli O157:H7 OX=83334 GN=dcuR PE=3 SV=1	12	2	2	2	239	27.5	6.34	69	2	1.025	1.246	1.649	1.413	0.877	0.559	0.905	0.647	0.728	0.949	32.9	47.5	48.5	53.3	9.6	16.3	13	23.4	28.2	25.5
P0AAJ9	Hydrogenase-2 operon protein HybA OS=Escherichia coli O157:H7 OX=83334 GN=hybA PE=3 SV=1	37	11	15	11	328	36	7.36	286	11	0.974	1.247	1.122	1.208	0.946	0.869	0.944	0.898	0.984	0.809	332.5	505.6	351.2	484.8	110.1	269.4	144.2	345.3	405.2	231.2
P0AF22	N-acetylglucosamine repressor OS=Escherichia coli O157:H7 OX=83334 GN=nagC PE=3 SV=1	33	12	13	12	406	44.5	7.36	270	12	0.996	1.249	1.215	1.313	1.031	0.944	0.808	0.758	0.947	0.738	160.6	239.3	179.6	248.9	56.7	138.3	58.3	137.7	184.3	99.6
Q8X648	Cytidine deaminase OS=Escherichia coli O157:H7 OX=83334 GN=cdd PE=3 SV=3	33	8	15	8	294	31.5	5.73	468	8	1.006	1.249	1.146	1.216	1.021	1.055	0.788	0.845	0.898	0.776	334.5	493.8	349.3	475.7	115.8	318.7	117.4	316.6	360.5	216.2
P0AFK1	Metalloprotease PmbA OS=Escherichia coli O157:H7 OX=83334 GN=pmbA PE=3 SV=1	35	14	18	14	450	48.3	5.6	477	14	1.02	1.249	1.31	1.189	1.002	0.854	0.925	0.723	0.859	0.87	522.6	760.5	615.7	716.7	175.1	397.8	212.2	417.8	531.2	373.4
Q8XCK4	Protease II OS=Escherichia coli O157:H7 OX=83334 GN=ptrB PE=4 SV=1	4	2	2	2	686	79.4	6.04	42	2	1.139	1.249	1.021	1.305	0.866	0.837	1.133	0.71	0.794	0.947	47.8	62.3	39.3	64.4	12.4	31.9	21.3	33.6	40.2	33.3
A0A384KN12	Hydrogenase-1 large subunit OS=Escherichia coli O157:H7 OX=83334 GN=hyaB PE=3 SV=1	35	18	32	18	597	66.2	6.06	908	18	1.012	1.251	1.255	1.178	1.167	0.836	0.953	0.665	0.934	0.748	1117.4	1640.8	1269.5	1529.3	439.2	837.8	471	827.4	1244.2	691.3
A0A3G4X215	PTS system, enzyme I, transcriptional regulator (With NPR and NTR proteins) OS=Escherichia coli O157:H7 OX=83334 GN=ptsP PE=3 SV=1	11	7	8	7	748	83.7	5.78	241	7	0.996	1.251	1.321	1.25	1.119	0.827	0.915	0.591	0.959	0.771	133.3	199	162.1	196.7	51.1	100.5	54.8	89.1	154.9	86.4
Q8X6C2	Sigma-54-interacting transcriptional activator OS=Escherichia coli O157:H7 OX=83334 GN=ygeV PE=4 SV=1	8	5	5	5	592	66	6.46	140	5	1.031	1.253	1.292	1.268	1.039	0.878	0.809	0.772	0.896	0.762	219.9	317.6	252.5	317.9	75.6	170.1	77.2	185.4	230.6	136.1
A0A0H3PLS9	Metalloprotease stce OS=Escherichia coli O157:H7 (strain EC869) OX=478008 GN=ECH7EC869_2474 PE=4 SV=1	15	13	14	13	886	98	6.74	186	13	0.981	1.253	1.38	1.317	0.892	0.829	0.909	0.746	0.81	0.883	440.3	667.9	567.4	694.5	136.5	337.6	182.6	376.9	438.7	331.9
Q8XDF5	Murein L,D-transpeptidase OS=Escherichia coli O157:H7 OX=83334 GN=ldtD PE=4 SV=1	7	5	5	5	615	67.8	8.73	77	5	1.077	1.253	1.271	1.32	0.882	0.833	0.888	0.581	0.986	0.909	110.3	152.5	119.3	158.9	30.8	77.5	40.7	67.1	121.9	78
Q8X9G2	Two-component regulatory system response regulator KdpE OS=Escherichia coli O157:H7 OX=83334 GN=kdpE PE=4 SV=1	4	1	1	1	225	25.3	6.23	31	1	0.863	1.254	1.026	1.274	0.848	1.188	0.937	1.008	0.854	0.749	21.2	36.6	23.1	36.8	7.1	26.5	10.3	27.9	25.3	15.4
P0AE40	Transcriptional regulatory protein YpdB OS=Escherichia coli O157:H7 OX=83334 GN=ypdB PE=3 SV=1	13	3	3	3	244	28.7	5.8	115	3	1.026	1.254	1.078	1.048	1.085	1.119	0.799	0.802	0.996	0.792	41.3	60	39.8	49.6	14.9	40.9	14.4	36.4	48.4	26.7
Q8X6M8	Protease 3 OS=Escherichia coli O157:H7 OX=83334 GN=ptrA PE=3 SV=1	10	10	11	10	962	107.7	6	176	10	0.989	1.254	1.14	1.186	0.919	0.92	0.917	0.723	1.006	0.945	286.2	431	302.4	403.4	90.7	241.8	118.8	235.8	351	229
P0A6V9	Glucokinase OS=Escherichia coli O157:H7 OX=83334 GN=glk PE=1 SV=1	24	8	13	8	321	34.7	6.52	215	8	1.038	1.255	1.324	1.286	0.887	0.98	0.903	0.743	0.835	0.75	391.2	561.9	457.5	569.8	114	335.5	152.4	315.6	379.6	236.7
Q8X3Q8	Serine protease OS=Escherichia coli O157:H7 OX=83334 GN=ydgD PE=3 SV=1	4	1	1	1	273	29.2	6.23	0	1	0.952	1.255	1.808	1.626	0.979	0.502	0.929	0.511	0.673	0.764	47.6	74.6	82.9	95.6	16.7	22.8	20.8	28.8	40.6	32
[truncated: 807 more rows]
